# Supplementary material for: Transcriptome Profiling of Embryonic Retinal Pigment Epithelium Reprogramming
Source: Genes (Basel). 2021 May 29;12(6):840. doi: 10.3390/genes12060840 (PMC8226911; doi:10.3390/genes12060840)
Supplement: Supplementary file 1 [file genes-12-00840-s001.zip]

Archive with 26 entries (26 files):
- FigureS1.tiff
- __MACOSX/._FigureS1.tiff
- FigureS2.tiff
- __MACOSX/._FigureS2.tiff
- FigureS3.tiff
- __MACOSX/._FigureS3.tiff
- FigureS4.tiff
- __MACOSX/._FigureS4.tiff
- FigureS5.tiff
- __MACOSX/._FigureS5.tiff
- FigureS6.tiff
- __MACOSX/._FigureS6.tiff
- FileS1_DEG-testing_t-rRPE_vs_RPE.xlsx
- __MACOSX/._FileS1_DEG-testing_t-rRPE_vs_RPE.xlsx
- FileS2_DEG-testing_rRPE_vs_RPE.xlsx
- __MACOSX/._FileS2_DEG-testing_rRPE_vs_RPE.xlsx
- FileS3_DEG-testing_rRPE_vs_t-rRPE.xlsx
- __MACOSX/._FileS3_DEG-testing_rRPE_vs_t-rRPE.xlsx
- FileS4_Pairwise-Pathway-Enrichment.xlsx
- __MACOSX/._FileS4_Pairwise-Pathway-Enrichment.xlsx
- FileS5_Clustering-Pathway-Enrichment-Network.xlsx
- __MACOSX/._FileS5_Clustering-Pathway-Enrichment-Network.xlsx
- TableS1.tiff
- __MACOSX/._TableS1.tiff
- TableS2.tiff
- __MACOSX/._TableS2.tiff
