# Supplementary material for: Transcriptome Profiling of Embryonic Retinal Pigment Epithelium Reprogramming
Source: Genes (Basel). 2021 May 29;12(6):840. doi: 10.3390/genes12060840 (PMC8226911; doi:10.3390/genes12060840)
Supplement: Supplementary file 1 [file genes-12-00840-s001.zip › FileS1_DEG-testing_t-rRPE_vs_RPE.xlsx]

## Sheet: RETvRPE_shrunk
Gene_name	log2FoldChange	padj	baseMean	lfcSE	pvalue	Gene_ID
BFSP1	12.8112	5.43907e-12	311.09	3.04487	6.43644e-15	ENSGALG00000008735|BFSP1
ENSGALG00000053402	12.0302	5.43907e-12	221.593	2.93584	6.94595e-15	ENSGALG00000053402
ENSGALG00000050174	11.7297	1.17368e-12	308.71	2.85249	8.32364e-16	ENSGALG00000050174
ENSGALG00000046160	11.7078	6.56045e-12	175.005	2.89702	8.84345e-15	ENSGALG00000046160
CHL1	11.6872	5.04641e-09	171.06	3.04569	1.40956e-11	ENSGALG00000037856|CHL1
ENSGALG00000042587	11.6511	1.75661e-12	732.342	2.81875	1.49551e-15	ENSGALG00000042587
CXCL14	11.3275	5.35295e-12	1189.14	2.78533	5.69665e-15	ENSGALG00000006346|CXCL14
CCL4	11.0929	8.57011e-11	252.253	2.83427	1.45926e-13	ENSGALG00000034478|CCL4
DMRT3	11.0891	5.04641e-09	117.316	2.95534	1.43211e-11	ENSGALG00000010161|DMRT3
NMU	11.0673	1.00194e-10	322.137	2.8281	1.77712e-13	ENSGALG00000020151|NMU
GRIFIN	10.5512	9.26976e-07	73.0796	3.05656	4.99824e-09	ENSGALG00000004279|GRIFIN
LRRC56	10.4065	6.15031e-05	98.4257	3.34089	6.50157e-07	ENSGALG00000041955|LRRC56
ASL1	10.3238	1.48669e-29	70081.4	0.871995	1.05476e-33	ENSGALG00000002558|ASL1
ENSGALG00000046879	10.0708	9.08628e-07	66.3628	2.96294	4.83484e-09	ENSGALG00000046879
RS1	10.0339	1.68974e-06	64.7616	2.98815	9.95021e-09	ENSGALG00000016523|RS1
MAFA	9.83968	1.11883e-05	87.7114	3.05324	8.81097e-08	ENSGALG00000026264|MAFA
DAW1	9.78419	2.17658e-08	114.021	2.76307	7.10341e-11	ENSGALG00000002992|DAW1
TMEM233	9.63257	9.52709e-05	42.3665	3.21885	1.08823e-06	ENSGALG00000020975|TMEM233
ENSGALG00000028153	9.50045	0.00342243	46.762	3.93198	7.21151e-05	ENSGALG00000028153
CRYBA4	9.25301	1.0699e-05	54.7412	2.92966	8.34966e-08	ENSGALG00000005634|CRYBA4
ENSGALG00000048721	9.17978	4.7928e-05	35.8347	3.03939	4.99349e-07	ENSGALG00000048721
SV2B	8.96347	2.81008e-05	48.2539	2.93651	2.71139e-07	ENSGALG00000030250|SV2B
ENSGALG00000010635	8.74613	0.0120838	30.6645	4.26377	0.000344639	ENSGALG00000010635
PCARE	8.65439	4.0218e-05	119.738	2.02634	4.05176e-07	ENSGALG00000009007|PCARE
CRYAA	8.56005	2.52438e-15	4821.45	1.00653	6.84878e-19	ENSGALG00000016199|CRYAA
CRYBA2	7.5297	9.23914e-05	1129.57	1.8674	1.04879e-06	ENSGALG00000011354|CRYBA2
ENSGALG00000054598	6.89305	4.61436e-11	391.194	0.982148	7.52963e-14	ENSGALG00000054598
ASL2	6.61292	0.000212381	8252.14	1.72318	2.69629e-06	ENSGALG00000002576|ASL2
ENSGALG00000010718	5.80595	2.77951e-05	340.166	1.30757	2.64245e-07	ENSGALG00000010718
COL6A2	5.62482	2.54012e-07	253.391	1.01066	9.91179e-10	ENSGALG00000039216|COL6A2
DOCK2	5.52611	0.00289001	130.865	1.85734	5.86449e-05	ENSGALG00000002080|DOCK2
KLHL32	5.31926	0.000368587	74.2214	1.39945	4.96853e-06	ENSGALG00000015517|KLHL32
KIAA0319	5.20209	1.40015e-05	136.702	1.12537	1.17217e-07	ENSGALG00000041273|KIAA0319
C10H15ORF59	5.00707	0.00217692	44.1988	1.53219	4.25153e-05	ENSGALG00000001716|C10H15ORF59
ENSGALG00000037295	4.92955	0.00082585	128.109	1.41359	1.32417e-05	ENSGALG00000037295
ENSGALG00000028016	4.69558	2.01095e-05	334.898	1.02941	1.78339e-07	ENSGALG00000028016
ENSGALG00000004946	4.40515	0.0138795	72.8681	2.01113	0.000415435	ENSGALG00000004946
SLC39A12	4.10936	0.000190109	663.605	1.03409	2.28116e-06	ENSGALG00000008602|SLC39A12
NTM	4.08361	2.18633e-06	234.913	0.801318	1.38051e-08	ENSGALG00000001437|NTM
KCNG4	3.71517	0.000191732	763.289	0.933502	2.33969e-06	ENSGALG00000005502|KCNG4
AASS	3.45999	0.00426237	135.887	1.18811	9.70713e-05	ENSGALG00000008953|AASS
PKIB	3.45611	0.000593848	14245	0.947604	8.60325e-06	ENSGALG00000027036|PKIB
IFIH1	3.44266	0.0335259	121.846	2.22207	0.00131773	ENSGALG00000041192|IFIH1
ENSGALG00000055023	3.41513	0.00125695	60.5505	1.0031	2.14917e-05	ENSGALG00000055023
ENSGALG00000006705	3.33097	0.00541945	251.977	1.18798	0.000128421	ENSGALG00000006705
CRYAB	3.19098	1.72006e-09	2268.2	0.491992	4.06897e-12	ENSGALG00000007945|CRYAB
ATF3	2.904	0.00996461	532.307	1.13821	0.000267938	ENSGALG00000049422|ATF3
TRIM54	2.89915	2.09279e-06	937.252	0.565933	1.27423e-08	ENSGALG00000033203|TRIM54
ENSGALG00000003838	2.8803	0.000496227	156.948	0.772736	7.04118e-06	ENSGALG00000003838
CHST1	2.83352	1.19393e-08	2122.36	0.461576	3.81177e-11	ENSGALG00000008440|CHST1
RERG	2.81058	2.38212e-06	451.717	0.552387	1.52104e-08	ENSGALG00000028186|RERG
PLEKHM3	2.75702	0.0286666	191.944	1.45217	0.00103318	ENSGALG00000008479|PLEKHM3
CYP2U1	2.70617	0.0325263	273.622	1.5166	0.00124613	ENSGALG00000027908|CYP2U1
CEBPB	2.68163	0.00443665	133.957	0.912043	0.000101985	ENSGALG00000008014|CEBPB
NTRK3	2.60628	0.00461188	527.326	0.88987	0.000106667	ENSGALG00000040241|NTRK3
ASCL1	2.56256	1.79239e-06	3642.09	0.496834	1.06818e-08	ENSGALG00000037082|ASCL1
CXCR4	2.41194	5.79073e-07	1849.94	0.4451	2.79368e-09	ENSGALG00000012357|CXCR4
ARHGEF3	2.40591	1.17766e-06	1002.38	0.457971	6.76767e-09	ENSGALG00000005481|ARHGEF3
ENSGALG00000051929	2.39427	0.00400176	122.482	0.797072	8.88649e-05	ENSGALG00000051929
NEDD9	2.38709	0.00393364	955.117	0.792017	8.6236e-05	ENSGALG00000012747|NEDD9
FSD1L	2.31818	0.00848573	305.109	0.863941	0.000220948	ENSGALG00000015442|FSD1L
FBXO32	2.30968	0.00239218	305.987	0.721303	4.80302e-05	ENSGALG00000041202|FBXO32
SLC1A7	2.26914	5.11188e-06	1618.13	0.460088	3.73554e-08	ENSGALG00000010673|SLC1A7
MIP	2.18894	0.0521659	63.792	1.63049	0.00246488	ENSGALG00000042119|MIP
ENSGALG00000050831	2.17244	0.00082585	557.765	0.606845	1.32166e-05	ENSGALG00000050831
B3GAT2	2.14321	2.8912e-06	2175.33	0.42222	1.90764e-08	ENSGALG00000031590|B3GAT2
CYP26A1	2.11578	0.0103341	562.929	0.811312	0.000280807	ENSGALG00000033695|CYP26A1
ARRDC3	2.10572	2.73469e-05	1064.43	0.464712	2.58044e-07	ENSGALG00000025915|ARRDC3
NUDT12	2.08211	0.0012665	509.859	0.603861	2.18442e-05	ENSGALG00000015268|NUDT12
ENSGALG00000051258	2.06753	0.00289001	352.938	0.65834	5.85969e-05	ENSGALG00000051258
STRA6	2.04993	9.16668e-19	10439.4	0.215857	1.3007e-22	ENSGALG00000001449|STRA6
TGFB2	1.9985	0.000346249	859.74	0.51727	4.59372e-06	ENSGALG00000009612|TGFB2
BAHD1	1.98333	0.00100384	372.035	0.560395	1.65942e-05	ENSGALG00000033675|BAHD1
CLIP4	1.97778	4.12655e-07	1308.16	0.359035	1.90298e-09	ENSGALG00000009024|CLIP4
PAPSS2	1.96291	7.25215e-06	2520.22	0.400948	5.50536e-08	ENSGALG00000003689|PAPSS2
FEM1C	1.91053	0.00828387	230.998	0.700548	0.000214517	ENSGALG00000008204|FEM1C
DOK5	1.8995	0.00140463	3491.38	0.553872	2.52125e-05	ENSGALG00000007786|DOK5
LMBRD2	1.8934	0.0151507	263.336	0.781836	0.000470807	ENSGALG00000013377|LMBRD2
ENSGALG00000001701	1.87159	2.09335e-05	773.131	0.407154	1.89869e-07	ENSGALG00000001701
ENSGALG00000033148	1.86292	0.0222509	356.185	0.842308	0.000756402	ENSGALG00000033148
ENSGALG00000053695	1.85487	0.0158956	172.847	0.77427	0.000501848	ENSGALG00000053695
SOUL	1.82527	0.014483	1034.8	0.740764	0.000444602	ENSGALG00000012464|SOUL
ADGRD1	1.80758	0.0565604	155.568	1.30363	0.00272068	ENSGALG00000002557|ADGRD1
WNK2	1.76489	0.000190109	2349.64	0.435898	2.29291e-06	ENSGALG00000038850|WNK2
PLCD4	1.75243	0.0352888	439.225	0.929134	0.00144961	ENSGALG00000026687|PLCD4
ENSGALG00000041054	1.75107	9.14759e-10	1684.7	0.264831	2.07678e-12	ENSGALG00000041054
ENSGALG00000047746	1.74453	0.0304691	154.097	0.86225	0.00113273	ENSGALG00000047746
ENSGALG00000007268	1.72941	0.0588242	83.3232	1.25183	0.00289634	ENSGALG00000007268
DOCK5	1.7171	0.0350473	349.612	0.902942	0.00142852	ENSGALG00000000311|DOCK5
GPR137B	1.71501	0.00788218	481.737	0.619706	0.000202996	ENSGALG00000010843|GPR137B
ENSGALG00000049733	1.71451	0.0208344	587.302	0.754446	0.000695275	ENSGALG00000049733
FREM1	1.70121	0.00270709	1131.12	0.530583	5.45451e-05	ENSGALG00000005426|FREM1
PHF2	1.63701	0.00217692	421.163	0.498256	4.25382e-05	ENSGALG00000039208|PHF2
TRPM3	1.61887	3.22007e-09	5310.95	0.252212	8.68128e-12	ENSGALG00000015126|TRPM3
MLLT3	1.61369	0.00395502	1277.49	0.527201	8.72657e-05	ENSGALG00000015078|MLLT3
TTLL9	1.59903	0.00230121	326.138	0.488093	4.53874e-05	ENSGALG00000006460|TTLL9
ENSGALG00000045111	1.57642	0.00568055	2362.63	0.534603	0.000135414	ENSGALG00000045111
FOS	1.5758	0.0345226	379.25	0.801895	0.00136425	ENSGALG00000028037|FOS
ENSGALG00000051340	1.56814	0.0434602	585.072	0.884104	0.00190245	ENSGALG00000051340
CACNA1D	1.56774	0.0111665	1480.68	0.595492	0.000311347	ENSGALG00000005332|CACNA1D
SIMC1	1.56028	0.000352165	718.887	0.40139	4.6972e-06	ENSGALG00000003377|SIMC1
PTPRO	1.55174	0.0504062	891.79	0.960204	0.00233868	ENSGALG00000013085|PTPRO
ENSGALG00000037692	1.54587	0.00997077	347.629	0.575324	0.000269518	ENSGALG00000037692
SLCO4A1	1.53664	4.60201e-05	4483.96	0.347037	4.70159e-07	ENSGALG00000005460|SLCO4A1
ABCA5	1.53573	0.00335793	421.449	0.487957	7.02026e-05	ENSGALG00000004333|ABCA5
ENSGALG00000038853	1.5352	0.00637649	567.883	0.533148	0.000154266	ENSGALG00000038853
GAS7	1.52951	0.0548719	139.45	0.98866	0.00261221	ENSGALG00000032452|GAS7
ENSGALG00000048343	1.51515	0.0114595	886.128	0.576818	0.00032033	ENSGALG00000048343
ENSGALG00000041797	1.51499	0.0581226	145.906	1.01359	0.00284118	ENSGALG00000041797
PAM	1.5022	0.00349334	1527.03	0.481283	7.43527e-05	ENSGALG00000015256|PAM
ENSGALG00000054822	1.49067	0.0138626	530.399	0.588655	0.00041229	ENSGALG00000054822
CACNA2D1	1.48858	0.00179674	1220.05	0.441388	3.37805e-05	ENSGALG00000008486|CACNA2D1
KCTD9	1.47873	0.000114201	5315.05	0.351558	1.32066e-06	ENSGALG00000000275|KCTD9
BTG2	1.47407	2.11283e-07	4587.87	0.259751	7.94465e-10	ENSGALG00000052763|BTG2
TAGLN	1.47019	0.0165454	535.06	0.603903	0.000528233	ENSGALG00000011902|TAGLN
TESC	1.46485	5.11188e-06	2943.43	0.294394	3.70754e-08	ENSGALG00000008206|TESC
POLK	1.46218	0.0504062	236.618	0.878835	0.00234108	ENSGALG00000014956|POLK
ENSGALG00000031689	1.44965	0.000744977	1237.3	0.394358	1.14165e-05	ENSGALG00000031689
KCNJ13	1.4478	0.00391209	2412.69	0.466967	8.46533e-05	ENSGALG00000001490|KCNJ13
ANGPTL4	1.44026	1.72006e-09	4405.61	0.220924	4.14913e-12	ENSGALG00000000619|ANGPTL4
AXIN2	1.42768	0.0133191	364.24	0.555165	0.000386485	ENSGALG00000039200|AXIN2
ENSGALG00000014664	1.40782	0.0715872	317.726	1.17092	0.00397883	ENSGALG00000014664
NCKAP5	1.38401	0.00234539	2052.06	0.419981	4.65917e-05	ENSGALG00000012177|NCKAP5
LBH	1.38061	0.0017421	2220.68	0.406638	3.2506e-05	ENSGALG00000009052|LBH
MSANTD1	1.37833	0.00904178	951.687	0.500944	0.000238634	ENSGALG00000015628|MSANTD1
ENSGALG00000038575	1.37631	0.0326046	344.465	0.667702	0.00125376	ENSGALG00000038575
DNM1	1.37327	0.00159633	1232.32	0.401821	2.93331e-05	ENSGALG00000004852|DNM1
POMT1	1.36656	5.41885e-05	1636.09	0.309884	5.68989e-07	ENSGALG00000003757|POMT1
DOC2B	1.36382	0.0542892	343.026	0.836584	0.00257677	ENSGALG00000004917|DOC2B
SLC44A1	1.3604	0.013265	552.456	0.525594	0.000383975	ENSGALG00000015439|SLC44A1
LLGL2	1.3414	0.000673585	5221.41	0.359143	1.00835e-05	ENSGALG00000008057|LLGL2
TBC1D24	1.33531	0.0259752	396.754	0.600052	0.000909618	ENSGALG00000009217|TBC1D24
SPOPL	1.32387	0.00695266	440.789	0.461122	0.000174618	ENSGALG00000012380|SPOPL
TNC	1.3218	0.000823121	4724.55	0.361542	1.29838e-05	ENSGALG00000039990|TNC
STAMBP	1.32074	0.0217212	930.904	0.566379	0.00073046	ENSGALG00000042555|STAMBP
ENSGALG00000052796	1.31646	5.35295e-12	2387.35	0.176654	5.67762e-15	ENSGALG00000052796
PCMTD1	1.31624	1.21372e-05	1878.49	0.274811	9.73045e-08	ENSGALG00000031035|PCMTD1
ENSGALG00000003466	1.29393	0.0423443	905.91	0.688409	0.00184459	ENSGALG00000003466
SPOCK3	1.29282	0.00665159	8483.85	0.443979	0.00016281	ENSGALG00000009568|SPOCK3
FAM83H	1.28006	0.0663631	369.545	0.892162	0.00347638	ENSGALG00000033118|FAM83H
ENSGALG00000047577	1.27444	0.0148463	689.958	0.500862	0.000460294	ENSGALG00000047577
USP49	1.27346	0.00498679	934.304	0.421112	0.0001164	ENSGALG00000003461|USP49
ASB1	1.27225	0.0698092	198.528	0.939066	0.00379382	ENSGALG00000004272|ASB1
AACS	1.26987	0.000593848	2820.94	0.336647	8.63702e-06	ENSGALG00000002899|AACS
ENSGALG00000037933	1.26326	0.00129393	1264.87	0.359058	2.2583e-05	ENSGALG00000037933
EPB41L4A	1.25786	0.0489618	483.274	0.71252	0.00222664	ENSGALG00000000234|EPB41L4A
SESN3	1.25432	0.0286693	611.236	0.572247	0.00103803	ENSGALG00000017204|SESN3
MAN2B2	1.25305	2.39907e-06	6178.2	0.243203	1.54889e-08	ENSGALG00000015537|MAN2B2
ENSGALG00000052994	1.25162	0.014483	763.801	0.490578	0.000445948	ENSGALG00000052994
IRF7	1.24889	0.0637442	344.341	0.828937	0.00327427	ENSGALG00000014297|IRF7
ST7	1.24758	0.000130679	2058.98	0.296611	1.52049e-06	ENSGALG00000037206|ST7
ENSGALG00000033925	1.23997	0.00721719	1604.08	0.430519	0.000182798	ENSGALG00000033925
GOLGA5	1.23903	2.81008e-05	1291.63	0.271174	2.69281e-07	ENSGALG00000010813|GOLGA5
SLC4A7	1.2325	0.00432456	1388.86	0.398969	9.87944e-05	ENSGALG00000011405|SLC4A7
CTTNBP2	1.22609	0.0198947	2754.14	0.503883	0.000656334	ENSGALG00000009134|CTTNBP2
MKRN2OS	1.2106	0.00652338	612.92	0.412887	0.000158746	ENSGALG00000025959|MKRN2OS
FN3K	1.20863	0.0892485	448.546	1.99568	0.00554879	ENSGALG00000001531|FN3K
ENSGALG00000015349	1.19341	0.00421257	2138.96	0.378362	9.47418e-05	ENSGALG00000015349
JUN	1.19294	0.00293672	2134.48	0.367018	6.00053e-05	ENSGALG00000010870|JUN
TMEM132C	1.18817	0.0103805	1504.46	0.433151	0.000282802	ENSGALG00000002714|TMEM132C
ELMOD3	1.18507	0.00204581	877.284	0.351853	3.94792e-05	ENSGALG00000046248|ELMOD3
GADD45G	1.17231	0.0259752	954.502	0.514789	0.000915626	ENSGALG00000028005|GADD45G
NAPB	1.15614	0.0111513	556.837	0.426217	0.000309341	ENSGALG00000008313|NAPB
ANXA11	1.143	0.00146983	1739.48	0.327156	2.65914e-05	ENSGALG00000043826|ANXA11
GALT	1.14018	0.00688964	464.01	0.389999	0.000172547	ENSGALG00000026195|GALT
CDC14A	1.13413	4.73774e-08	3347.82	0.190048	1.61342e-10	ENSGALG00000005248|CDC14A
BMF	1.12643	0.00393364	2081.89	0.357676	8.60072e-05	ENSGALG00000014537|BMF
TENM4	1.12355	0.0329938	791.093	0.524628	0.00127596	ENSGALG00000033966|TENM4
PLBD2	1.12086	3.41743e-06	2251.55	0.220099	2.37608e-08	ENSGALG00000008319|PLBD2
NOV	1.11694	0.000684982	4384.49	0.29857	1.03513e-05	ENSGALG00000037402|NOV
TARBP1	1.1156	0.0507879	1338.26	0.608349	0.00237094	ENSGALG00000011000|TARBP1
FAM160A1	1.1127	0.0810092	1471.27	0.871251	0.00475308	ENSGALG00000010090|FAM160A1
YPEL5	1.09467	1.59072e-05	9055.84	0.231794	1.343e-07	ENSGALG00000009047|YPEL5
MIB2	1.09232	0.0470948	776.621	0.575095	0.00211958	ENSGALG00000001473|MIB2
CPEB1	1.08441	0.000607176	1338.33	0.285678	8.88841e-06	ENSGALG00000002150|CPEB1
UBE2J1	1.0765	0.0257832	846.468	0.463974	0.000892671	ENSGALG00000015775|UBE2J1
FOCAD	1.06582	0.00176893	1815.65	0.309342	3.31321e-05	ENSGALG00000015071|FOCAD
TENM2	1.0454	0.00416101	923.826	0.33267	9.32869e-05	ENSGALG00000001768|TENM2
ARHGAP15	1.03946	0.0867664	1432.89	0.851538	0.0052817	ENSGALG00000012421|ARHGAP15
PCSK5	1.03862	0.0297603	882.582	0.462613	0.00109531	ENSGALG00000033256|PCSK5
ENSGALG00000015531	1.03854	0.0947925	1268.62	1.13397	0.00613343	ENSGALG00000015531
NREP	1.03787	0.000260268	18735.8	0.256545	3.34221e-06	ENSGALG00000027891|NREP
CISH	1.03687	0.077241	443.085	0.746768	0.00448704	ENSGALG00000002260|CISH
KLHL14	1.03655	0.0957964	452.283	1.20544	0.00626106	ENSGALG00000036969|KLHL14
ENSGALG00000051297	1.03201	0.0155501	715.495	0.399898	0.000488732	ENSGALG00000051297
MSH3	1.03086	0.014483	1313.57	0.393814	0.000444423	ENSGALG00000015589|MSH3
CCNG2	1.01482	0.000446199	3899.2	0.260193	6.17302e-06	ENSGALG00000010347|CCNG2
ENSGALG00000047323	1.01312	0.0409927	413.982	0.497802	0.00175662	ENSGALG00000047323
ENSGALG00000051043	1.0095	0.00134973	1222.18	0.284953	2.37483e-05	ENSGALG00000051043
STAT3	1.00935	0.000612585	5802.46	0.265249	9.03991e-06	ENSGALG00000003267|STAT3
BTG1	1.00678	3.12456e-06	29643.4	0.196374	2.10595e-08	ENSGALG00000011276|BTG1
PIEZO2	1.00603	0.0104548	1988.69	0.361756	0.00028631	ENSGALG00000042134|PIEZO2
PKNOX2	1.00543	0.00335793	733.212	0.310021	6.99098e-05	ENSGALG00000043103|PKNOX2
MTRF1L	1.00164	0.00335793	809.705	0.308886	7.02795e-05	ENSGALG00000013609|MTRF1L
ENSGALG00000005648	0.990719	0.0479313	1071.13	0.512704	0.00217298	ENSGALG00000005648
RCAN1	0.980157	0.00237376	5909.99	0.291071	4.73237e-05	ENSGALG00000016014|RCAN1
SP5	0.975895	0.0829276	392.923	0.714824	0.00491271	ENSGALG00000034094|SP5
ENSGALG00000016514	0.975761	0.0321298	1162.57	0.435121	0.00121662	ENSGALG00000016514
NKD1	0.969351	0.0743429	965.46	0.64092	0.00422311	ENSGALG00000003767|NKD1
GFM2	0.968748	0.0507323	935.213	0.510165	0.00236115	ENSGALG00000014939|GFM2
ENSGALG00000050931	0.968147	0.00315797	590.861	0.295738	6.51983e-05	ENSGALG00000050931
SSBP2	0.966934	0.000190109	3033.22	0.232919	2.27342e-06	ENSGALG00000023089|SSBP2
ENSGALG00000025800	0.962425	0.100922	254.791	1.99189	0.00678065	ENSGALG00000025800
PRR5	0.955003	0.0222509	2556.11	0.391062	0.000757747	ENSGALG00000014213|PRR5
ENSGALG00000027822	0.950755	0.0499738	648.419	0.494606	0.00230812	ENSGALG00000027822
RIC1	0.950486	0.0741732	655.552	0.618129	0.00419324	ENSGALG00000015036|RIC1
TINAGL1	0.946407	0.0320882	609.231	0.421402	0.00121113	ENSGALG00000017715|TINAGL1
ZFYVE27	0.946396	0.00480928	1569.27	0.304892	0.000111915	ENSGALG00000007531|ZFYVE27
COL9A2	0.942071	3.13156e-06	5295.81	0.183461	2.13288e-08	ENSGALG00000027526|COL9A2
SH3D19	0.941489	0.0335043	1216.95	0.425054	0.00130499	ENSGALG00000010081|SH3D19
NINJ1	0.93906	0.00293769	3107.39	0.283975	6.02335e-05	ENSGALG00000026891|NINJ1
SKIV2L2	0.932023	0.0062467	3652.84	0.307792	0.00015024	ENSGALG00000014709|SKIV2L2
PKD2L2	0.931784	0.0495727	438.31	0.478758	0.00225794	ENSGALG00000006120|PKD2L2
CD47	0.931619	0.00539901	4804.57	0.302701	0.000127554	ENSGALG00000015355|CD47
MINPP1	0.930862	0.0622867	407.611	0.531195	0.00315356	ENSGALG00000003695|MINPP1
ENSGALG00000053388	0.929431	0.0299996	502.049	0.405408	0.00111102	ENSGALG00000053388
PPL	0.924786	0.0957964	888.876	0.777817	0.00627995	ENSGALG00000002201|PPL
MAST4	0.919908	0.0930666	1382.31	0.737902	0.00592515	ENSGALG00000014784|MAST4
ENSGALG00000036964	0.919887	0.0653782	1409.68	0.534986	0.0033953	ENSGALG00000036964
RORA	0.907263	0.0560962	1268.1	0.480225	0.00269039	ENSGALG00000003759|RORA
ENSGALG00000030563	0.90469	0.0957964	445.521	0.759116	0.00627563	ENSGALG00000030563
GLIPR2	0.898286	0.00142949	5999.59	0.251339	2.57603e-05	ENSGALG00000028821|GLIPR2
ENSGALG00000051796	0.896318	0.0400155	3930.62	0.422275	0.00169487	ENSGALG00000051796
GAD2	0.892814	0.0706621	803.34	0.531195	0.00392038	ENSGALG00000040436|GAD2
ENSGALG00000014719	0.887237	0.0335259	946.191	0.39535	0.00131503	ENSGALG00000014719
ST6GALNAC5	0.884752	0.00869619	2709.11	0.303143	0.000227662	ENSGALG00000009021|ST6GALNAC5
ZCCHC7	0.880781	0.00975938	968.197	0.30701	0.000261035	ENSGALG00000028675|ZCCHC7
CEP120	0.879026	0.0499738	943.82	0.443276	0.00230476	ENSGALG00000005368|CEP120
LYRM7	0.878228	0.0567987	1579.68	0.466545	0.00273617	ENSGALG00000037299|LYRM7
ZFAND5	0.875822	8.02014e-05	6280.29	0.199321	8.93339e-07	ENSGALG00000015144|ZFAND5
AUH	0.874039	0.0298266	1451.14	0.375258	0.00110249	ENSGALG00000021843|AUH
KIAA1328	0.871322	0.110487	677.163	1.14663	0.00781523	ENSGALG00000002419|KIAA1328
KIAA2026	0.870167	0.0335259	2426.59	0.384804	0.00131124	ENSGALG00000015050|KIAA2026
ENSGALG00000015297	0.869565	0.0907653	1006.07	0.633331	0.00569255	ENSGALG00000015297
TPCN1	0.868884	0.0663631	530.289	0.495984	0.00350543	ENSGALG00000008357|TPCN1
TMEM175	0.868308	0.0179298	3217.18	0.335383	0.000580064	ENSGALG00000015368|TMEM175
ENSGALG00000035579	0.866828	0.110212	488.528	1.12613	0.00778797	ENSGALG00000035579
RNF20	0.866444	0.00350034	6768.82	0.264687	7.475e-05	ENSGALG00000015548|RNF20
ERC1	0.860106	0.0706293	1455.21	0.511042	0.00389413	ENSGALG00000012994|ERC1
PRKDC	0.858318	0.0988343	718.17	0.70075	0.00659633	ENSGALG00000042469|PRKDC
GBA2	0.858109	0.0565304	1254.28	0.45102	0.00271523	ENSGALG00000002412|GBA2
CLK2	0.841478	0.0144317	2079.64	0.310891	0.000436612	ENSGALG00000029444|CLK2
MARCH8	0.838042	0.0573433	1486.58	0.444346	0.00277054	ENSGALG00000005867|MARCH8
MAP3K21	0.837658	0.0409927	894.112	0.389519	0.00175193	ENSGALG00000011008|MAP3K21
ENSGALG00000007564	0.837585	0.113966	220.982	0.978892	0.00819068	ENSGALG00000007564
PLAA	0.834513	0.0451674	3096.27	0.400412	0.0019964	ENSGALG00000001782|PLAA
PTN	0.833334	0.0321298	10530.8	0.359769	0.00121865	ENSGALG00000040493|PTN
ENSGALG00000042748	0.833222	0.113835	178.975	1.17022	0.00817057	ENSGALG00000042748
ENSGALG00000003885	0.828878	0.0867664	854.192	0.553215	0.00527574	ENSGALG00000003885
ENSGALG00000041052	0.828788	0.020565	1476.92	0.32445	0.000681366	ENSGALG00000041052
STK17B	0.828002	0.108981	347.302	0.758605	0.00761233	ENSGALG00000007924|STK17B
MGEA5	0.827582	0.0932923	791.631	0.596787	0.00596967	ENSGALG00000007697|MGEA5
FGFR4	0.825656	0.0639614	1964.17	0.453184	0.0032967	ENSGALG00000028543|FGFR4
ERRFI1	0.815674	0.0259421	2173.43	0.332643	0.000905533	ENSGALG00000000535|ERRFI1
IL6ST	0.811306	0.0470948	777.17	0.392226	0.00212449	ENSGALG00000014716|IL6ST
SLC25A46	0.807896	0.0323538	1011.17	0.34785	0.00123493	ENSGALG00000000253|SLC25A46
GRTP1	0.80454	0.103665	1204.46	0.640236	0.00700907	ENSGALG00000016828|GRTP1
RNF217	0.800518	0.0977564	285.708	0.588909	0.00643618	ENSGALG00000013651|RNF217
HSD17B4	0.79753	0.014483	3777.43	0.292077	0.000445398	ENSGALG00000002187|HSD17B4
PDZRN3	0.796558	0.0625927	2222.69	0.426275	0.00318848	ENSGALG00000007819|PDZRN3
CARNMT1	0.796029	0.0134752	2498.35	0.285917	0.000391971	ENSGALG00000015155|CARNMT1
FAM172A	0.795481	0.0351423	3039.93	0.35115	0.0014386	ENSGALG00000014661|FAM172A
ANXA2	0.79093	0.0441293	6157.36	0.368651	0.00193487	ENSGALG00000003770|ANXA2
ENSGALG00000015576	0.78909	0.118903	928.075	0.9247	0.00872265	ENSGALG00000015576
TTC14	0.788643	0.0764197	1942.02	0.468315	0.00439113	ENSGALG00000008889|TTC14
GLDC	0.787393	0.00666503	3889.85	0.256717	0.000163611	ENSGALG00000015053|GLDC
LANCL1	0.78655	8.15912e-06	3713.33	0.158457	6.30965e-08	ENSGALG00000002921|LANCL1
SLC7A3	0.784504	0.0663631	6997.51	0.427698	0.00350288	ENSGALG00000033002|SLC7A3
VSX2	0.782722	0.0829867	3868.52	0.464785	0.00492383	ENSGALG00000033517|VSX2
ENSGALG00000046819	0.776058	0.0507879	619.855	0.38006	0.00236915	ENSGALG00000046819
SFMBT1	0.775249	0.12093	306.639	1.06991	0.00898708	ENSGALG00000001753|SFMBT1
HCFC2	0.775244	0.0760358	938.327	0.454762	0.00435273	ENSGALG00000029616|HCFC2
COL9A1	0.772811	0.000607176	38065	0.201561	8.91702e-06	ENSGALG00000015970|COL9A1
SRL	0.768969	0.120116	617.114	0.784185	0.00886274	ENSGALG00000038884|SRL
NOG	0.768233	0.100338	443.736	0.548414	0.00672003	ENSGALG00000003114|NOG
RASL11B	0.762055	0.0772401	2017.6	0.447604	0.00447713	ENSGALG00000013948|RASL11B
FAM210A	0.758404	0.0414483	1255.52	0.344964	0.00179085	ENSGALG00000013887|FAM210A
GPX8	0.758111	0.069239	2421.33	0.416444	0.00373335	ENSGALG00000026704|GPX8
MPG	0.758083	0.0516764	729.247	0.369905	0.00243209	ENSGALG00000028691|MPG
MAN2A2	0.75781	0.0289818	2191.51	0.310168	0.00105893	ENSGALG00000033790|MAN2A2
RBM33	0.757314	0.0664684	637.13	0.408818	0.00354152	ENSGALG00000006372|RBM33
MED18	0.755603	0.0466584	1251.41	0.354333	0.00208879	ENSGALG00000028149|MED18
EME2	0.747461	0.119041	600.067	0.684465	0.00874427	ENSGALG00000002276|EME2
FAM174A	0.746838	0.0346975	5028.7	0.322469	0.0014039	ENSGALG00000026203|FAM174A
ENSGALG00000029118	0.737303	0.0323628	1275.96	0.309842	0.00123757	ENSGALG00000029118
RAD51D	0.734405	0.063697	1012.69	0.38178	0.00326732	ENSGALG00000031918|RAD51D
CAPRIN2	0.733956	0.05807	1502.31	0.36709	0.00282213	ENSGALG00000012947|CAPRIN2
DCP1B	0.731866	0.041983	1475.28	0.329973	0.00182587	ENSGALG00000050288|DCP1B
PDK3	0.728844	0.0155501	4271.88	0.266154	0.000488659	ENSGALG00000016323|PDK3
NADK2	0.72638	0.128373	271.252	0.959949	0.00982724	ENSGALG00000003558|NADK2
ENSGALG00000047524	0.726085	0.11703	296.564	0.600658	0.00851049	ENSGALG00000047524
SDC3	0.725746	0.0198947	1265.2	0.274504	0.000655673	ENSGALG00000035184|SDC3
DOCK3	0.724498	0.125182	409.326	1.37475	0.00944971	ENSGALG00000002335|DOCK3
ENSGALG00000013007	0.722566	0.130084	964.374	0.821314	0.0100724	ENSGALG00000013007
MT3	0.719477	0.073301	1490.05	0.398583	0.00412399	ENSGALG00000014616|MT3
ENSGALG00000014347	0.719416	0.0869137	689.633	0.438961	0.00530916	ENSGALG00000014347
DST	0.718968	0.0345421	6084.36	0.305589	0.00136992	ENSGALG00000016289|DST
CEP68	0.717494	0.0663631	1971.62	0.377539	0.00350266	ENSGALG00000008787|CEP68
PAN2	0.715084	0.0193811	2107.63	0.271261	0.000635266	ENSGALG00000031512|PAN2
TMEM80	0.715023	0.0595292	754.436	0.356612	0.00294333	ENSGALG00000053398|TMEM80
SFT2D1	0.707238	0.0986974	1831.75	0.464562	0.00656807	ENSGALG00000020005|SFT2D1
ACAA1	0.706222	0.0336202	2950.59	0.300884	0.00132382	ENSGALG00000005860|ACAA1
MARC1	0.70479	0.0328034	4040.83	0.294255	0.00126373	ENSGALG00000009453|MARC1
SLC2A8	0.702329	0.0104548	1886.03	0.23876	0.000285657	ENSGALG00000000853|SLC2A8
MYCL	0.698473	0.123996	956.969	0.600605	0.00934255	ENSGALG00000024047|MYCL
APPBP2	0.698444	0.0137134	2361.77	0.24712	0.000404736	ENSGALG00000005314|APPBP2
CDK7	0.696457	0.0772401	1575.01	0.389708	0.00447173	ENSGALG00000014790|CDK7
TYRP1	0.696426	0.0214583	44421.5	0.265432	0.000720099	ENSGALG00000015205|TYRP1
HEXB	0.696344	0.0510178	16274	0.326172	0.00238871	ENSGALG00000014933|HEXB
ARHGEF10L	0.696038	0.129777	1023.43	0.657659	0.0100126	ENSGALG00000043128|ARHGEF10L
ENSGALG00000006851	0.693773	0.133555	1141.35	0.781797	0.0105732	ENSGALG00000006851
NACC2	0.682805	0.0688754	1615.61	0.35542	0.00369421	ENSGALG00000001728|NACC2
MAB21L1	0.680712	0.0110587	4864.29	0.232082	0.000305989	ENSGALG00000045052|MAB21L1
MAPK8	0.678175	0.0655392	1200.75	0.343808	0.00341297	ENSGALG00000006109|MAPK8
XRCC4	0.672644	0.0875928	1036.01	0.392327	0.0054011	ENSGALG00000015620|XRCC4
DDX42	0.672024	0.000151016	3614.8	0.155974	1.77855e-06	ENSGALG00000000581|DDX42
MAT2B	0.66904	0.0697873	4321.83	0.348881	0.00378431	ENSGALG00000001750|MAT2B
TNIP1	0.666234	0.0288736	1826.89	0.264986	0.00105088	ENSGALG00000004496|TNIP1
TLE4	0.665014	0.0099836	4708.93	0.221895	0.000270574	ENSGALG00000015184|TLE4
GSKIP	0.663867	0.0350473	1405.26	0.279443	0.0014306	ENSGALG00000011088|GSKIP
IPO13	0.663588	0.125071	1618.89	0.524078	0.00943249	ENSGALG00000010087|IPO13
TIMP2	0.661231	0.00139406	12351.2	0.179353	2.47261e-05	ENSGALG00000027070|TIMP2
CYTH1	0.657462	0.000619368	3967.92	0.166413	9.21838e-06	ENSGALG00000007093|CYTH1
SPTLC1	0.654644	0.0286693	3900.33	0.255925	0.00103904	ENSGALG00000013493|SPTLC1
CREG1	0.652815	0.0335259	2899.18	0.269554	0.00131547	ENSGALG00000040426|CREG1
RPP25L	0.647704	0.0663631	2409.55	0.325941	0.00352167	ENSGALG00000038723|RPP25L
ENSGALG00000045842	0.647329	0.0930666	2500.38	0.381723	0.00592932	ENSGALG00000045842
WDR47	0.645619	0.0979842	1196.01	0.394561	0.00648594	ENSGALG00000002129|WDR47
DLG5	0.64476	0.0867664	1271.54	0.36218	0.00525543	ENSGALG00000043018|DLG5
DCTN3	0.640661	0.0319925	6040.88	0.256887	0.00120525	ENSGALG00000021365|DCTN3
ENSGALG00000014960	0.638571	0.139122	917.272	0.57515	0.0113046	ENSGALG00000014960
DDX17	0.638208	0.0957964	1213.29	0.381242	0.00627449	ENSGALG00000037360|DDX17
ALDH5A1	0.637574	0.0901771	2432.55	0.373395	0.00564926	ENSGALG00000032544|ALDH5A1
ENSGALG00000014724	0.637034	0.105352	1708.53	0.404438	0.00719253	ENSGALG00000014724
SLIT2	0.634391	0.0125402	3650.89	0.217888	0.000360325	ENSGALG00000041121|SLIT2
CPE	0.630553	0.108981	10778.9	0.406073	0.00763191	ENSGALG00000027788|CPE
OSTF1	0.630445	0.0345711	1452.75	0.258938	0.00137352	ENSGALG00000017447|OSTF1
MAB21L2	0.629016	0.00238298	10936.2	0.178495	4.76765e-05	ENSGALG00000044235|MAB21L2
ENSGALG00000027818	0.628126	0.000214116	48515.9	0.148058	2.73437e-06	ENSGALG00000027818
FUCA1	0.626259	0.108981	1277.54	0.401887	0.00763764	ENSGALG00000004112|FUCA1
PSAT1	0.625309	0.059391	5240.67	0.292085	0.00292847	ENSGALG00000015180|PSAT1
ISCA1	0.624828	0.0114633	3655.64	0.210813	0.000322404	ENSGALG00000012606|ISCA1
CENPH	0.62162	0.0938337	3643.42	0.36476	0.00605142	ENSGALG00000014788|CENPH
SPSB3	0.621012	0.0791182	1259.6	0.329196	0.00462529	ENSGALG00000002285|SPSB3
C1orf109	0.619625	0.134372	338.174	0.490821	0.0107155	ENSGALG00000045165|C1orf109
GABRG1	0.619474	0.0468124	1849.16	0.273437	0.002099	ENSGALG00000020143|GABRG1
VPS39	0.617408	0.0706293	2450.46	0.312693	0.00390654	ENSGALG00000008991|VPS39
PGS1	0.615698	0.0603	1476.46	0.289501	0.00300752	ENSGALG00000007181|PGS1
ENSGALG00000003162	0.615599	0.0411298	1389.69	0.261742	0.00176773	ENSGALG00000003162
BTBD6	0.61525	0.133803	1064.73	0.478084	0.010651	ENSGALG00000033813|BTBD6
TENM3	0.614453	0.0619566	2940.8	0.291913	0.00311962	ENSGALG00000030065|TENM3
EXOC4	0.61123	0.0265049	3910.62	0.234891	0.000942103	ENSGALG00000008477|EXOC4
ELAC2	0.610982	0.112961	2007.7	0.397977	0.00807839	ENSGALG00000001036|ELAC2
CLK1	0.607596	0.0258834	3834.25	0.23183	0.000899815	ENSGALG00000028438|CLK1
TPST1	0.606519	0.0318119	5187.85	0.241876	0.00119393	ENSGALG00000002598|TPST1
TRAPPC13	0.605644	0.119044	1585.36	0.406092	0.00875831	ENSGALG00000014767|TRAPPC13
MPHOSPH10	0.604825	0.0346728	2351.98	0.246167	0.00139244	ENSGALG00000003906|MPHOSPH10
KDSR	0.603827	0.139721	1106.23	0.483981	0.0113799	ENSGALG00000012882|KDSR
AP5Z1	0.602337	0.0871277	1737.05	0.318673	0.0053346	ENSGALG00000040528|AP5Z1
MINDY2	0.59764	0.0405668	2599.64	0.246735	0.00172398	ENSGALG00000004204|MINDY2
EPB41L5	0.597019	0.111075	811.996	0.372962	0.00788832	ENSGALG00000011605|EPB41L5
ENSGALG00000019568	0.596966	0.153241	537.781	0.564032	0.0129486	ENSGALG00000019568
NIPAL3	0.594518	0.130577	2121.63	0.422559	0.0101349	ENSGALG00000004268|NIPAL3
TTC19	0.593916	0.133555	791.434	0.434169	0.0105439	ENSGALG00000004416|TTC19
ENSGALG00000008803	0.593437	0.07249	2443.38	0.293181	0.0040578	ENSGALG00000008803
TRIM13	0.59322	0.14872	1723.63	0.501828	0.0123482	ENSGALG00000017011|TRIM13
SSX2IP	0.591622	0.131022	2269.3	0.4011	0.0101973	ENSGALG00000008763|SSX2IP
HIPK3	0.591472	0.0289556	3808.76	0.228574	0.00105592	ENSGALG00000011695|HIPK3
PLA2G6	0.59042	0.160439	1097.98	0.696144	0.0137652	ENSGALG00000012281|PLA2G6
RMC1	0.588998	0.123996	1476	0.394438	0.00933307	ENSGALG00000033054|RMC1
ENSGALG00000038810	0.588107	0.139118	511.316	0.445499	0.011243	ENSGALG00000038810
C4orf48	0.587972	0.0401609	2541.32	0.245217	0.00170388	ENSGALG00000024486|C4orf48
AIF1L	0.587464	0.036293	3825.86	0.236157	0.00150116	ENSGALG00000029834|AIF1L
VEGFD	0.58638	0.0699773	10575.4	0.284895	0.0038262	ENSGALG00000016558|VEGFD
ABHD17A	0.579787	0.000824026	9462	0.149044	1.30955e-05	ENSGALG00000041163|ABHD17A
MXD4	0.578609	0.0350473	3071.8	0.23309	0.00143223	ENSGALG00000015688|MXD4
CTNNAL1	0.57627	0.108007	5608.33	0.343521	0.00751717	ENSGALG00000013207|CTNNAL1
MRPS27	0.575875	0.0772401	2671.36	0.291705	0.00447699	ENSGALG00000015002|MRPS27
SNAP91	0.57576	0.164818	1133.73	0.579142	0.014233	ENSGALG00000015846|SNAP91
C2CD5	0.575445	0.104372	2266.57	0.335188	0.00708649	ENSGALG00000013210|C2CD5
HSD17B12	0.575324	0.106079	25557.5	0.323973	0.00730774	ENSGALG00000036787|HSD17B12
CCNH	0.572251	0.0871244	3783.48	0.301761	0.00532822	ENSGALG00000015641|CCNH
GSAP	0.571676	0.139118	698.727	0.415226	0.0112591	ENSGALG00000008312|GSAP
PDE9A	0.571551	0.0721351	4220.08	0.28173	0.00402257	ENSGALG00000016186|PDE9A
RGR	0.571388	0.125568	12240.9	0.374043	0.00948776	ENSGALG00000002299|RGR
ALDH7A1	0.570815	0.0411298	7189.43	0.237412	0.00176833	ENSGALG00000008229|ALDH7A1
SAT1	0.570589	0.0322355	4112.64	0.223949	0.00122584	ENSGALG00000016348|SAT1
TP53INP1	0.566475	0.0932923	2939.24	0.308037	0.0059768	ENSGALG00000041353|TP53INP1
FNTA	0.56643	0.0663631	1826.19	0.266807	0.0035265	ENSGALG00000015397|FNTA
WWC1	0.566124	0.0468906	9602.74	0.244518	0.00210584	ENSGALG00000001826|WWC1
TTC8	0.565391	0.168377	938.71	0.675647	0.0148555	ENSGALG00000010663|TTC8
CNKSR2	0.565198	0.165883	309.927	0.760872	0.0144876	ENSGALG00000016391|CNKSR2
RDH5	0.563543	0.105897	7657.41	0.323037	0.0072877	ENSGALG00000034988|RDH5
BAZ2B	0.563375	0.0147199	3743.88	0.194899	0.000455331	ENSGALG00000012579|BAZ2B
GULP1	0.561994	0.0867664	9876.37	0.288185	0.00528032	ENSGALG00000054944|GULP1
NSA2	0.561619	0.0134881	8130.17	0.189529	0.000394882	ENSGALG00000014942|NSA2
RNF114	0.559511	0.11706	2322.95	0.342446	0.00853915	ENSGALG00000008021|RNF114
KLHDC1	0.558775	0.156106	1328.8	0.448407	0.0132682	ENSGALG00000012241|KLHDC1
ANAPC1	0.556993	0.0208344	3086.75	0.201091	0.000696206	ENSGALG00000008254|ANAPC1
ENSGALG00000011324	0.556434	0.17047	290.835	0.556042	0.015205	ENSGALG00000011324
RSRP1	0.556334	0.0951551	6653.65	0.299707	0.00617473	ENSGALG00000038748|RSRP1
UNC119	0.555979	0.0549877	3044.5	0.2453	0.00262942	ENSGALG00000003657|UNC119
PPIP5K2	0.555935	0.116271	1599.2	0.332084	0.00842235	ENSGALG00000015264|PPIP5K2
PCMT1L	0.551887	0.0663631	1510.1	0.258408	0.00349762	ENSGALG00000032988|PCMT1L
COA6	0.549155	0.107814	1970.33	0.317768	0.00746551	ENSGALG00000030590|COA6
FANCG	0.547404	0.168377	885.364	0.803261	0.0148726	ENSGALG00000002009|FANCG
GHITM	0.545108	0.0364629	39138.5	0.212725	0.00151629	ENSGALG00000021262|GHITM
ENSGALG00000002399	0.544782	0.133416	1554.89	0.357487	0.0104688	ENSGALG00000002399
ENSGALG00000045611	0.542721	0.171841	634.469	0.503462	0.0155722	ENSGALG00000045611
APOOL	0.542603	0.091119	1756.42	0.286804	0.0057212	ENSGALG00000006978|APOOL
SMG1	0.542458	0.17103	1300.93	0.488513	0.0153618	ENSGALG00000006829|SMG1
CDC42EP4	0.541534	0.126882	2114.66	0.339215	0.00964104	ENSGALG00000023364|CDC42EP4
POP4	0.538747	0.14229	1646.76	0.370518	0.0116699	ENSGALG00000041972|POP4
CDKN1B	0.535569	0.0120694	5701.34	0.177027	0.000343372	ENSGALG00000022980|CDKN1B
ENSGALG00000050110	0.535365	0.17826	753.032	0.598154	0.0164664	ENSGALG00000050110
HEXA	0.528467	0.180716	1275.78	0.53993	0.0167761	ENSGALG00000043828|HEXA
HBP1	0.520279	0.171841	1007.43	0.404752	0.0155224	ENSGALG00000008050|HBP1
KDM4B	0.519477	0.129571	2395.53	0.317255	0.00997833	ENSGALG00000048613|KDM4B
LURAP1L	0.51871	0.175023	458.07	0.778734	0.0159812	ENSGALG00000029932|LURAP1L
SULT1B1	0.517918	0.180879	981.981	0.470443	0.0168752	ENSGALG00000023120|SULT1B1
ENSGALG00000053194	0.517596	0.0824742	2029.05	0.253703	0.00486279	ENSGALG00000053194
TMEM167A	0.517316	0.173255	3256.25	0.412004	0.0157278	ENSGALG00000027332|TMEM167A
PIGF	0.515465	0.0448138	2229.07	0.211858	0.0019776	ENSGALG00000020057|PIGF
ACAA2	0.514469	0.0367827	6524.78	0.202699	0.00153968	ENSGALG00000031142|ACAA2
M6PR	0.514356	0.0448138	4242.2	0.210865	0.00197678	ENSGALG00000031681|M6PR
ERAL1	0.513603	0.140784	949.103	0.332397	0.0114964	ENSGALG00000003995|ERAL1
FBLN1	0.512601	0.163379	4592.89	0.372617	0.0140718	ENSGALG00000014233|FBLN1
ECI1	0.511885	0.0151529	4732.68	0.172993	0.000471949	ENSGALG00000031563|ECI1
ENSGALG00000008567	0.508641	0.108981	2671	0.278534	0.00763913	ENSGALG00000008567
SOX11	0.508562	0.0346728	4164.84	0.198447	0.00139188	ENSGALG00000016397|SOX11
ICK	0.507772	0.186393	1092.43	0.679236	0.0176012	ENSGALG00000016321|ICK
GLA	0.507567	0.189895	724.578	0.607199	0.0182957	ENSGALG00000004948|GLA
CERCAM	0.507329	0.189345	1178.09	0.488129	0.0181969	ENSGALG00000004986|CERCAM
APEH	0.507278	0.105297	3137.86	0.269185	0.00717712	ENSGALG00000002784|APEH
SLC16A3	0.507048	0.171256	2772.88	0.382281	0.0154428	ENSGALG00000002728|SLC16A3
COX7C	0.506243	0.0986974	11232.1	0.264846	0.0065505	ENSGALG00000027963|COX7C
EPHX1	0.504018	0.104944	2176.61	0.272311	0.00713277	ENSGALG00000009291|EPHX1
ATP13A2	0.502856	0.191425	2588.56	0.489093	0.0185314	ENSGALG00000003774|ATP13A2
ENSGALG00000045548	0.501919	0.0875928	2443.15	0.248313	0.00540631	ENSGALG00000045548
COASY	0.50089	0.181889	451.227	0.412536	0.0170468	ENSGALG00000028866|COASY
ENSGALG00000006246	0.499056	0.139122	958.043	0.30992	0.0112968	ENSGALG00000006246
ANGPTL2	0.499018	0.177827	554.67	0.791766	0.0164138	ENSGALG00000000927|ANGPTL2
TXN	0.4978	0.0955009	28709.8	0.250618	0.00621992	ENSGALG00000015704|TXN
WDR70	0.497052	0.158951	1851.92	0.338065	0.0136002	ENSGALG00000003708|WDR70
NR2F1	0.496467	0.187355	686.66	0.68767	0.0178369	ENSGALG00000027907|NR2F1
ARNTL2	0.495442	0.168377	1780.14	0.355388	0.0148527	ENSGALG00000014096|ARNTL2
CDK5	0.493485	0.133511	1346.35	0.295504	0.0105047	ENSGALG00000051479|CDK5
REEP5	0.491135	0.0741732	5547.07	0.22747	0.00419411	ENSGALG00000023157|REEP5
ANK2	0.488465	0.197174	1128.98	0.575428	0.0194909	ENSGALG00000012044|ANK2
TRMT61B	0.488266	0.100748	1558.34	0.252262	0.00675468	ENSGALG00000008979|TRMT61B
SCAMP1	0.48741	0.111361	1234.13	0.263369	0.00791657	ENSGALG00000004425|SCAMP1
ENSGALG00000042023	0.486739	0.19759	1085.42	0.456459	0.0195688	ENSGALG00000042023
PSPH	0.486354	0.187466	1172.23	0.709245	0.017902	ENSGALG00000002397|PSPH
SERINC1	0.486037	0.0120694	13564.1	0.157722	0.000342768	ENSGALG00000014868|SERINC1
C3H6orf120	0.485594	0.12093	1294.53	0.27369	0.00902032	ENSGALG00000011193|C3H6orf120
SHISA2	0.485278	0.12093	13646.5	0.272096	0.00900447	ENSGALG00000043035|SHISA2
NBEAL1	0.48372	0.194456	1284.49	0.408251	0.0190938	ENSGALG00000008786|NBEAL1
NT5DC3	0.483464	0.188294	2178.6	0.729703	0.0180479	ENSGALG00000029746|NT5DC3
LMAN1L	0.482507	0.0260932	10204.2	0.173856	0.000925618	ENSGALG00000034821|LMAN1L
TUFT1	0.480878	0.168377	355.367	0.943641	0.0148618	ENSGALG00000032955|TUFT1
NEK7	0.480453	0.0663631	2319.67	0.213431	0.00352556	ENSGALG00000002216|NEK7
OPTC	0.480231	0.00675177	19140.8	0.147846	0.000166698	ENSGALG00000003554|OPTC
SARAF	0.479146	0.0989043	2922.16	0.244193	0.00661701	ENSGALG00000011395|SARAF
ZDHHC12	0.478956	0.164818	1079.98	0.320863	0.0142672	ENSGALG00000050757|ZDHHC12
GADD45A	0.478417	0.0417255	3593.61	0.189408	0.00180875	ENSGALG00000025977|GADD45A
OTX5	0.478127	0.157375	136.884	1.07437	0.0134207	ENSGALG00000039336|OTX5
DENND6A	0.477738	0.177333	1349.22	0.345974	0.0163556	ENSGALG00000005656|DENND6A
E2F6	0.477433	0.0584613	2170.84	0.204	0.00287433	ENSGALG00000016454|E2F6
ENSGALG00000046649	0.477422	0.186696	289.179	0.745542	0.0176828	ENSGALG00000046649
DAB1	0.477289	0.219204	9310.69	0.420275	0.0235702	ENSGALG00000010857|DAB1
HYKK	0.476093	0.20419	607.258	0.540037	0.0206435	ENSGALG00000003063|HYKK
VPS50	0.475482	0.171111	1586.32	0.329073	0.0153864	ENSGALG00000009500|VPS50
C1H2ORF49	0.475266	0.14872	1686.54	0.294962	0.0123624	ENSGALG00000016796|C1H2ORF49
ITSN2	0.475067	0.193925	810.713	0.38689	0.0189729	ENSGALG00000016504|ITSN2
ARFRP1	0.474859	0.151793	2006.36	0.297457	0.0127078	ENSGALG00000006101|ARFRP1
ZBTB49	0.474524	0.180879	384.056	0.800663	0.0168269	ENSGALG00000015009|ZBTB49
ENSGALG00000006092	0.47357	0.0690589	2039.91	0.210935	0.00371384	ENSGALG00000006092
VCP	0.473415	0.105352	16495.6	0.238566	0.00722775	ENSGALG00000001986|VCP
KCNQ4	0.471521	0.164818	1417.22	0.309754	0.0143243	ENSGALG00000038708|KCNQ4
AVL9	0.470958	0.171841	987.797	0.887347	0.0155379	ENSGALG00000041568|AVL9
PLOD2	0.470861	0.0875928	3344.02	0.226437	0.0054132	ENSGALG00000006783|PLOD2
MRPL17	0.469185	0.190506	3286.34	0.352199	0.0183681	ENSGALG00000002605|MRPL17
MKS1	0.468382	0.17047	1138.08	0.313624	0.0151823	ENSGALG00000030979|MKS1
MT4	0.465728	0.211921	2852.29	0.526943	0.0218612	ENSGALG00000028451|MT4
KIAA1217	0.464745	0.180716	2657.28	0.328924	0.0167831	ENSGALG00000007766|KIAA1217
PRPF4B	0.464632	0.128583	3000.1	0.262875	0.00986149	ENSGALG00000012813|PRPF4B
JARID2	0.463864	0.150294	2780.67	0.273283	0.0125609	ENSGALG00000012702|JARID2
ACADL	0.463584	0.00737111	6766.66	0.141432	0.000187742	ENSGALG00000002891|ACADL
TSKU	0.462473	0.191425	1733.3	0.348209	0.0185111	ENSGALG00000000761|TSKU
ME3	0.462131	0.198651	661.524	0.663934	0.0197171	ENSGALG00000017246|ME3
FOXP4	0.46177	0.153367	1564.7	0.284157	0.0129701	ENSGALG00000033497|FOXP4
NUDT14	0.459715	0.171841	2205.62	0.307701	0.0155809	ENSGALG00000028940|NUDT14
CHMP2A	0.459272	0.0559204	2769.87	0.187827	0.00267799	ENSGALG00000049517|CHMP2A
HSBP1L1	0.458066	0.133555	117.164	1.41193	0.0105923	ENSGALG00000039326|HSBP1L1
SETD2	0.4573	0.148844	2019.08	0.276586	0.0124047	ENSGALG00000042051|SETD2
HDAC10	0.455936	0.199789	583.92	0.660608	0.019938	ENSGALG00000041251|HDAC10
OFD1	0.454077	0.199119	1097.4	0.350584	0.0198147	ENSGALG00000016576|OFD1
ZBTB48	0.453559	0.218109	889.049	0.466864	0.0232565	ENSGALG00000000637|ZBTB48
ILVBL	0.452008	0.218109	819.176	0.436232	0.0232172	ENSGALG00000050586|ILVBL
LRRC6	0.451905	0.218109	413.372	0.486348	0.0233035	ENSGALG00000042548|LRRC6
ATP6V0A2	0.451612	0.0570948	3435.98	0.18701	0.00275448	ENSGALG00000003194|ATP6V0A2
ENSGALG00000005775	0.449892	0.218057	883.091	0.525276	0.0231594	ENSGALG00000005775
RASSF8	0.449073	0.187355	3832.8	0.307329	0.0177935	ENSGALG00000054273|RASSF8
ENSGALG00000008469	0.448188	0.117712	4056.99	0.239844	0.00861022	ENSGALG00000008469
MCCC2	0.447722	0.201225	2117.81	0.340241	0.0201439	ENSGALG00000002529|MCCC2
GADD45B	0.446388	0.219419	638.109	0.404803	0.0236968	ENSGALG00000029968|GADD45B
PINK1	0.442519	0.205708	2821.47	0.339149	0.0209137	ENSGALG00000037593|PINK1
ENSGALG00000016508	0.442144	0.219749	507.593	0.527883	0.0237912	ENSGALG00000016508
RPL17	0.441757	0.109023	36462.6	0.223553	0.00765752	ENSGALG00000036774|RPL17
STAT2	0.440447	0.224159	339.646	0.473533	0.024698	ENSGALG00000030661|STAT2
GRHPR	0.440017	0.184136	1241.01	0.295539	0.0173489	ENSGALG00000005423|GRHPR
TMEM260	0.43968	0.21018	1177.12	0.3453	0.0216219	ENSGALG00000012118|TMEM260
ANKRD50	0.439482	0.224083	1843.4	0.402698	0.0246173	ENSGALG00000011831|ANKRD50
SNRNP35	0.439433	0.205756	643.555	0.333575	0.0209333	ENSGALG00000003318|SNRNP35
ENSGALG00000048588	0.438382	0.19759	413.917	0.698484	0.0195698	ENSGALG00000048588
SMPD2	0.437781	0.225162	1042.32	0.432341	0.0250801	ENSGALG00000033245|SMPD2
MAGI1	0.43732	0.224083	943.392	0.400054	0.024642	ENSGALG00000007431|MAGI1
NIT1	0.437142	0.229687	879.695	0.409007	0.0259313	ENSGALG00000007585|NIT1
TSC22D1	0.435289	0.175177	9495.5	0.284446	0.0160449	ENSGALG00000051442|TSC22D1
INIP	0.434606	0.226886	1741.64	0.441177	0.0253687	ENSGALG00000020528|INIP
HIST1H46	0.434557	0.224398	526.962	0.394317	0.0248517	ENSGALG00000037322|HIST1H46
ENSGALG00000047653	0.433348	0.170261	837.269	0.269327	0.0151357	ENSGALG00000047653
ENSGALG00000027334	0.432401	0.206422	2433.83	0.320625	0.0210935	ENSGALG00000027334
MYO3A	0.431785	0.219749	3009.68	0.571672	0.0237782	ENSGALG00000007647|MYO3A
GTF2B	0.431356	0.18182	4388.14	0.276097	0.0170017	ENSGALG00000006205|GTF2B
PTCD3	0.431341	0.17047	2738.28	0.265939	0.0151739	ENSGALG00000015773|PTCD3
CTDSPL2	0.430785	0.167685	1897.03	0.263644	0.0147044	ENSGALG00000008199|CTDSPL2
PEX11G	0.429687	0.186487	567.589	0.777375	0.0176497	ENSGALG00000043756|PEX11G
TIMMDC1	0.42877	0.0933638	4497.16	0.201235	0.00599813	ENSGALG00000024480|TIMMDC1
VPS33B	0.42867	0.105352	6602.37	0.210676	0.00722482	ENSGALG00000012833|VPS33B
ENSGALG00000005747	0.428258	0.224867	1792.55	0.534953	0.0250154	ENSGALG00000005747
BTBD8	0.427586	0.237956	579.042	0.451405	0.0274506	ENSGALG00000005977|BTBD8
ING1	0.427579	0.133704	1916.48	0.232407	0.0106337	ENSGALG00000016849|ING1
ENSA	0.42612	0.218109	2956.71	0.33345	0.0233196	ENSGALG00000037480|ENSA
CDKN2AIP	0.425356	0.164818	2264.21	0.254559	0.0142347	ENSGALG00000010661|CDKN2AIP
LRRN4	0.422467	0.216967	527.802	0.608774	0.0228069	ENSGALG00000008815|LRRN4
SLC29A4	0.420829	0.244696	797.134	0.409874	0.0286513	ENSGALG00000010497|SLC29A4
DUSP5	0.420422	0.200115	8442.89	0.282702	0.0199945	ENSGALG00000032618|DUSP5
RPS23	0.419999	0.139011	25607.4	0.229285	0.0112234	ENSGALG00000015617|RPS23
UBE2R2	0.418059	0.175269	5137.92	0.256318	0.016073	ENSGALG00000001668|UBE2R2
SETD6	0.418036	0.233978	2225.21	0.374444	0.0267145	ENSGALG00000002247|SETD6
PDXP	0.417694	0.216819	1012.79	0.309876	0.0226895	ENSGALG00000023131|PDXP
gga-mir-3064	0.417196	0.236826	830.367	0.476375	0.0272531	ENSGALG00000027517|gga-mir-3064
ATP11A	0.416796	0.239937	1543.12	0.46486	0.0278324	ENSGALG00000041644|ATP11A
ATP6AP1	0.41589	0.0433671	10033.1	0.158686	0.00189529	ENSGALG00000008836|ATP6AP1
PHYHIPL	0.413702	0.219204	730.476	0.594727	0.0236212	ENSGALG00000029863|PHYHIPL
MAP1LC3A	0.413343	0.105297	2171.53	0.199007	0.0071792	ENSGALG00000038721|MAP1LC3A
MDGA1	0.413072	0.227655	1139.14	0.547187	0.0255193	ENSGALG00000010145|MDGA1
ENSGALG00000011296	0.412956	0.244447	1696.38	0.437022	0.0285811	ENSGALG00000011296
NSMAF	0.412817	0.187195	3709.2	0.261334	0.0177434	ENSGALG00000038838|NSMAF
KLHL2	0.411354	0.224344	2601	0.309508	0.0247821	ENSGALG00000009554|KLHL2
CECR1	0.40998	0.166302	616.62	0.864151	0.0145631	ENSGALG00000013031|CECR1
EIF2D	0.409728	0.0622867	4613.84	0.168372	0.00315963	ENSGALG00000000856|EIF2D
ENSGALG00000009538	0.409629	0.209021	24539.9	0.302238	0.0214582	ENSGALG00000009538
TRAPPC11	0.409235	0.2376	2029.63	0.344519	0.0273589	ENSGALG00000010654|TRAPPC11
AAMDC	0.408027	0.234787	1483.54	0.323691	0.0269018	ENSGALG00000041949|AAMDC
CYB561D2	0.407646	0.164818	1072.2	0.235389	0.0142822	ENSGALG00000050390|CYB561D2
ENSGALG00000047687	0.406538	0.237676	736.505	0.510746	0.0273846	ENSGALG00000047687
BCAP29	0.406302	0.131169	7528.52	0.211318	0.010218	ENSGALG00000008009|BCAP29
ENSGALG00000043126	0.405964	0.214227	1542.7	0.274142	0.0222963	ENSGALG00000043126
NUDT2	0.405663	0.249703	959.172	0.4112	0.0297624	ENSGALG00000027295|NUDT2
FBF1	0.405275	0.243001	2283.92	0.361068	0.0282487	ENSGALG00000002179|FBF1
OPA1	0.405	0.249341	1865.43	0.383069	0.0297015	ENSGALG00000007150|OPA1
ENSGALG00000055117	0.404739	0.249881	3938.8	0.439193	0.0298014	ENSGALG00000055117
YPEL1	0.403978	0.254036	1620.58	0.375008	0.0306033	ENSGALG00000052223|YPEL1
COPS9	0.403858	0.0932923	2657	0.185588	0.0059761	ENSGALG00000052051|COPS9
CCNDBP1	0.40366	0.138776	3807.82	0.214956	0.0111848	ENSGALG00000004837|CCNDBP1
IGFBP7	0.403546	0.210609	4261.39	0.268088	0.021681	ENSGALG00000037332|IGFBP7
CYB5A	0.403507	0.07249	9237.41	0.176545	0.00405066	ENSGALG00000013708|CYB5A
ATP5A1Z	0.400899	0.179415	39089	0.236736	0.0166113	ENSGALG00000037880|ATP5A1Z
WSB1	0.400807	0.217476	11905	0.27963	0.023041	ENSGALG00000005668|WSB1
PANK2	0.399314	0.173255	1810.84	0.235071	0.0157337	ENSGALG00000015978|PANK2
PIK3R1	0.398876	0.170707	1924.3	0.811219	0.0152561	ENSGALG00000014786|PIK3R1
PELI3	0.398422	0.148844	3765.85	0.216853	0.012408	ENSGALG00000008837|PELI3
NIPA2	0.397801	0.156954	2895.5	0.220816	0.0133625	ENSGALG00000016737|NIPA2
ENSGALG00000054991	0.396387	0.105352	2204.4	0.188077	0.00722249	ENSGALG00000054991
PNRC1	0.395719	0.031167	14096.2	0.14337	0.00116752	ENSGALG00000015780|PNRC1
COL5A2	0.395675	0.191562	2834.26	0.251047	0.0185786	ENSGALG00000031112|COL5A2
ABHD13	0.395354	0.100912	2998.09	0.182243	0.00677284	ENSGALG00000016853|ABHD13
RPS6KB1	0.395166	0.223528	1295.67	0.271279	0.0244699	ENSGALG00000005198|RPS6KB1
BRIX1	0.394758	0.231667	5692.9	0.295738	0.0262485	ENSGALG00000003373|BRIX1
CLDN12	0.394617	0.257637	2086.33	0.368237	0.0315854	ENSGALG00000054178|CLDN12
SNX2	0.393961	0.217484	5219.56	0.26156	0.0230676	ENSGALG00000005337|SNX2
PTPRG	0.393435	0.242188	2008.73	0.307333	0.0281278	ENSGALG00000007177|PTPRG
MAP1B	0.392625	0.220951	5441.96	0.280659	0.023984	ENSGALG00000014999|MAP1B
TSPAN3	0.392091	0.217476	29816.8	0.239724	0.0230514	ENSGALG00000002774|TSPAN3
SLIT1	0.391997	0.243261	449.759	0.515913	0.0283239	ENSGALG00000042871|SLIT1
ARG2	0.391117	0.152639	20911.6	0.220277	0.0128002	ENSGALG00000009519|ARG2
BEND5	0.391035	0.224105	1951.26	0.273846	0.0246617	ENSGALG00000036909|BEND5
DICER1	0.390986	0.189568	3538.03	0.246535	0.0182373	ENSGALG00000010999|DICER1
KCNK5	0.390638	0.11825	274.674	1.06545	0.00866632	ENSGALG00000034077|KCNK5
ZFYVE1	0.390346	0.256684	1592.24	0.424854	0.0313776	ENSGALG00000009338|ZFYVE1
SATB1	0.390321	0.229019	2251.8	0.283154	0.0258185	ENSGALG00000011254|SATB1
BDH2	0.388528	0.181447	1357.98	0.229645	0.016954	ENSGALG00000012338|BDH2
RREB1	0.388354	0.255696	1937.12	0.331472	0.0311511	ENSGALG00000012799|RREB1
AP3S2	0.388256	0.224421	2744.94	0.272067	0.0248702	ENSGALG00000008291|AP3S2
ENSGALG00000033530	0.388019	0.0663631	15414.8	0.15946	0.00351628	ENSGALG00000033530
H3F3B	0.387932	0.0400155	85487.3	0.143793	0.00169197	ENSGALG00000002286|H3F3B
IFT74	0.387834	0.262221	970.807	0.362735	0.0327241	ENSGALG00000001801|IFT74
LGALSL	0.387796	0.219204	4418.24	0.262468	0.0236389	ENSGALG00000027096|LGALSL
TCF12	0.387128	0.077241	18487.3	0.16453	0.00448814	ENSGALG00000004304|TCF12
ENSGALG00000022891	0.386624	0.261079	2544.84	0.356978	0.032489	ENSGALG00000022891
PAPSS1	0.385924	0.123996	8679.87	0.189695	0.0093323	ENSGALG00000010542|PAPSS1
SLC22A5	0.385777	0.202395	273.615	0.661767	0.0203843	ENSGALG00000036920|SLC22A5
ZNF711	0.38565	0.0873119	3753.72	0.170379	0.00536324	ENSGALG00000006929|ZNF711
NPTN	0.383655	0.141497	9693.14	0.200444	0.0115848	ENSGALG00000001741|NPTN
POLG2	0.383024	0.212853	1030.97	0.252932	0.0220244	ENSGALG00000003520|POLG2
WDR48	0.38267	0.12093	2757.99	0.187925	0.00900846	ENSGALG00000006052|WDR48
NME3	0.38165	0.266567	1391.74	0.41913	0.033801	ENSGALG00000027635|NME3
HINT2	0.381173	0.2303	10008.8	0.260421	0.0260772	ENSGALG00000048320|HINT2
PTPRA	0.380827	0.266571	2480.62	0.329706	0.0338533	ENSGALG00000015995|PTPRA
AGTRAP	0.380718	0.219419	1654.83	0.254773	0.0237088	ENSGALG00000004623|AGTRAP
BRPF1	0.380402	0.269385	1006.95	0.37475	0.0344321	ENSGALG00000033529|BRPF1
NET1	0.379951	0.234787	5077.28	0.268137	0.0268994	ENSGALG00000008437|NET1
PIGS	0.379349	0.192128	4725.59	0.223305	0.0186471	ENSGALG00000003665|PIGS
GUSB	0.379093	0.157938	6797.09	0.205491	0.0134911	ENSGALG00000002542|GUSB
CHSY1	0.378925	0.266483	1822.27	0.425346	0.0337287	ENSGALG00000026468|CHSY1
CREBRF	0.378717	0.207424	882.433	0.640115	0.0212649	ENSGALG00000002878|CREBRF
FBXL2	0.378379	0.270666	3605.46	0.36135	0.0349296	ENSGALG00000030175|FBXL2
PPIC	0.378001	0.266812	1097.15	0.333552	0.0339029	ENSGALG00000005346|PPIC
PSEN2	0.37764	0.262468	8906.36	0.318522	0.0327941	ENSGALG00000009073|PSEN2
APC	0.375826	0.212853	3904.64	0.244278	0.0220051	ENSGALG00000000220|APC
SIK1	0.375469	0.270666	3742.05	0.363277	0.0349494	ENSGALG00000041988|SIK1
ENSGALG00000009128	0.375314	0.274185	404.578	0.380805	0.0357516	ENSGALG00000009128
SPIN1Z	0.375093	0.248012	5026.83	0.280536	0.0294373	ENSGALG00000014916|SPIN1Z
CYB5R2	0.372795	0.168833	2510.34	0.205003	0.0149488	ENSGALG00000032372|CYB5R2
BIK	0.372266	0.270666	406.602	0.43183	0.034821	ENSGALG00000014164|BIK
GPM6B	0.370493	0.0919109	6079.3	0.163861	0.00577744	ENSGALG00000016575|GPM6B
GSS	0.369891	0.272906	1884.33	0.321008	0.035258	ENSGALG00000003281|GSS
ENSGALG00000051550	0.369174	0.27324	1612.51	0.315541	0.0353248	ENSGALG00000051550
GLUL	0.368768	0.276404	1353.31	0.390598	0.0364355	ENSGALG00000043754|GLUL
ATP6V0E2	0.368742	0.2799	641.24	0.367146	0.0371935	ENSGALG00000020754|ATP6V0E2
ASAH1	0.368677	0.130901	9221.16	0.179485	0.0101786	ENSGALG00000026364|ASAH1
ATG12	0.368519	0.165883	2914.36	0.199947	0.0144783	ENSGALG00000002345|ATG12
ENSGALG00000054443	0.368335	0.276366	2497.66	0.328095	0.0363913	ENSGALG00000054443
ENSGALG00000016251	0.367585	0.283638	1423.98	0.363932	0.0383287	ENSGALG00000016251
TNFRSF10B	0.367195	0.17527	802.796	0.720154	0.016133	ENSGALG00000000452|TNFRSF10B
JAZF1	0.366472	0.283638	637.983	0.376041	0.0382184	ENSGALG00000030455|JAZF1
CCDC88A	0.365992	0.270615	7895.64	0.300689	0.0347732	ENSGALG00000043587|CCDC88A
TCTN3	0.36599	0.175177	4096.66	0.203018	0.0160216	ENSGALG00000010517|TCTN3
ATG5	0.364534	0.214797	2007.4	0.227546	0.0223711	ENSGALG00000015387|ATG5
CERK	0.363503	0.219804	2914.1	0.235575	0.0238127	ENSGALG00000019397|CERK
FZD2	0.363311	0.260609	4413.47	0.268745	0.0323642	ENSGALG00000030847|FZD2
MVK	0.36195	0.0982655	4103.49	0.163464	0.00651153	ENSGALG00000013848|MVK
ENSGALG00000049424	0.360409	0.259301	1024.16	0.268425	0.0319728	ENSGALG00000049424
AMACR	0.360197	0.254036	1023.78	0.508139	0.0305763	ENSGALG00000003326|AMACR
GALE	0.359559	0.238293	2736.37	0.245219	0.0275571	ENSGALG00000004047|GALE
CWC27	0.35795	0.288385	2162.02	0.374987	0.0398428	ENSGALG00000014747|CWC27
BMP4	0.357517	0.268104	3444.16	0.464136	0.0341811	ENSGALG00000012429|BMP4
JMJD8	0.357477	0.266491	1553.47	0.275741	0.0337585	ENSGALG00000036577|JMJD8
PAIP1	0.357348	0.264521	3425.04	0.255695	0.0331488	ENSGALG00000014867|PAIP1
DZANK1	0.35729	0.178559	272.734	0.680665	0.0165068	ENSGALG00000008731|DZANK1
F2RL2	0.357245	0.288624	1697.65	0.362065	0.0399303	ENSGALG00000023379|F2RL2
TPD52L1	0.356966	0.280384	423.572	0.430314	0.0373581	ENSGALG00000014843|TPD52L1
SMAD6	0.356536	0.288385	1477.52	0.330205	0.0398562	ENSGALG00000025898|SMAD6
BSG	0.356437	0.283638	104892	0.303431	0.0382931	ENSGALG00000001328|BSG
EPS15	0.35614	0.27324	2977.5	0.279182	0.0353399	ENSGALG00000010543|EPS15
SCLT1	0.355918	0.290297	1021.9	0.338041	0.0404533	ENSGALG00000048011|SCLT1
DERL2	0.355917	0.260609	2431.18	0.262502	0.0323669	ENSGALG00000041844|DERL2
COMMD2	0.354481	0.105481	7258.28	0.160771	0.00725156	ENSGALG00000028001|COMMD2
MAPRE3	0.354133	0.290297	879.757	0.328446	0.0404706	ENSGALG00000031726|MAPRE3
ACOX1	0.354114	0.288385	1686.05	0.319729	0.0397635	ENSGALG00000002159|ACOX1
ENSGALG00000003920	0.353879	0.29056	2662.68	0.340799	0.0405691	ENSGALG00000003920
TBC1D7	0.353364	0.284544	2244.66	0.298323	0.0386475	ENSGALG00000012731|TBC1D7
FBN2	0.352392	0.305414	1046.75	0.35268	0.0451084	ENSGALG00000014686|FBN2
ATP5I	0.352199	0.252416	6200.13	0.243403	0.0301395	ENSGALG00000015372|ATP5I
TMEM185A	0.351492	0.17391	2479.82	0.190296	0.0158179	ENSGALG00000009139|TMEM185A
HAGH	0.35123	0.288808	956.789	0.40308	0.0400172	ENSGALG00000005398|HAGH
CHST6	0.350737	0.224725	2513.26	0.221313	0.0249517	ENSGALG00000000913|CHST6
SNCAIP	0.350388	0.294254	2712.39	0.402749	0.0413652	ENSGALG00000005330|SNCAIP
ARHGEF7	0.350264	0.293215	918.75	0.384289	0.0410781	ENSGALG00000031009|ARHGEF7
ENSGALG00000034358	0.35011	0.283481	1027.02	0.431241	0.0381327	ENSGALG00000034358
TNFRSF9	0.349755	0.297923	1068.86	0.348584	0.0422945	ENSGALG00000052935|TNFRSF9
SHF	0.349491	0.285041	570.111	0.42206	0.0388684	ENSGALG00000038637|SHF
RNF166	0.349099	0.174602	2282.24	0.195149	0.0159248	ENSGALG00000007272|RNF166
CDC42SE2	0.347948	0.298827	2948.58	0.366551	0.0428471	ENSGALG00000027258|CDC42SE2
TMEM98	0.347446	0.267086	3753.31	0.255595	0.0339566	ENSGALG00000031762|TMEM98
NFE2L2	0.347224	0.283638	3797.79	0.290926	0.0382968	ENSGALG00000009240|NFE2L2
WIPI1	0.34653	0.185779	3489.74	0.191804	0.0175169	ENSGALG00000004215|WIPI1
TRPM1	0.346333	0.276323	21028.1	0.262999	0.0363072	ENSGALG00000003849|TRPM1
OARD1	0.346286	0.283347	1705.68	0.269489	0.0380869	ENSGALG00000003228|OARD1
RAPGEF2	0.34608	0.284594	3475.54	0.281032	0.0387104	ENSGALG00000020249|RAPGEF2
RP2	0.34554	0.286407	3077.5	0.279171	0.0391155	ENSGALG00000016728|RP2
CANT1	0.345387	0.297923	1049.02	0.348713	0.0423696	ENSGALG00000011822|CANT1
GNGT2	0.345149	0.152665	282.206	0.705773	0.0128241	ENSGALG00000031205|GNGT2
CLVS2	0.344774	0.182174	451.273	0.650402	0.0170994	ENSGALG00000014853|CLVS2
PXDC1	0.344622	0.287513	1519.64	0.430235	0.0395114	ENSGALG00000012814|PXDC1
SENP8	0.344022	0.269394	1936.76	0.253738	0.0345367	ENSGALG00000027050|SENP8
CTSH	0.34399	0.188189	3225.16	0.19073	0.0180245	ENSGALG00000033557|CTSH
DPP7	0.343938	0.0764197	7731.11	0.141384	0.00439705	ENSGALG00000038145|DPP7
MRPL50	0.343586	0.299244	3313.61	0.327598	0.0430533	ENSGALG00000015543|MRPL50
KIF21A	0.343545	0.261258	12734.5	0.240621	0.0325298	ENSGALG00000007098|KIF21A
ECHDC2	0.343542	0.275639	2104.52	0.257062	0.0361	ENSGALG00000010647|ECHDC2
TMEM14A	0.343305	0.282735	3871.06	0.266897	0.0378318	ENSGALG00000019894|TMEM14A
RPS6	0.343158	0.189873	46798.9	0.185219	0.0182801	ENSGALG00000015082|RPS6
HTATSF1	0.342396	0.261026	1622.02	0.247101	0.0324639	ENSGALG00000006410|HTATSF1
CEP70	0.341098	0.304354	2715.37	0.320286	0.0445029	ENSGALG00000012087|CEP70
SULF1	0.339984	0.246349	1678.67	0.527149	0.029048	ENSGALG00000039553|SULF1
CTSO	0.338653	0.283638	1730.43	0.445616	0.0381756	ENSGALG00000009373|CTSO
EIF4A2	0.337724	0.0466584	36353	0.123322	0.00208742	ENSGALG00000008684|EIF4A2
TMEM170A	0.337537	0.304354	1216.15	0.346442	0.0445033	ENSGALG00000002861|TMEM170A
RAF1	0.337258	0.187426	3047.38	0.184204	0.0178849	ENSGALG00000004998|RAF1
RECQL5	0.337165	0.30475	1172.02	0.300653	0.0446909	ENSGALG00000002424|RECQL5
NKAIN3	0.336807	0.260299	975.302	0.492394	0.0322442	ENSGALG00000034899|NKAIN3
ENSGALG00000010074	0.336119	0.285041	1555	0.266482	0.0388559	ENSGALG00000010074
ARSK	0.335542	0.229019	892.516	0.542157	0.0257996	ENSGALG00000014672|ARSK
FUCA2	0.335244	0.258164	883.551	0.497167	0.0316866	ENSGALG00000013773|FUCA2
ENSGALG00000034939	0.334672	0.278284	284.458	0.458221	0.0367624	ENSGALG00000034939
TUBB3	0.33453	0.276366	10652.8	0.241697	0.0363765	ENSGALG00000000059|TUBB3
HVCN1	0.333525	0.31023	1805.83	0.325039	0.0466224	ENSGALG00000004562|HVCN1
PEX1	0.333268	0.223577	654.261	0.54833	0.0244912	ENSGALG00000009410|PEX1
AGPS	0.3329	0.311922	1993.1	0.300023	0.0472088	ENSGALG00000009236|AGPS
PTGES3L	0.332529	0.292614	2337.58	0.255512	0.0409182	ENSGALG00000038129|PTGES3L
RALGPS2	0.33218	0.293971	3056.93	0.259168	0.0412539	ENSGALG00000004273|RALGPS2
GALNT11	0.331932	0.227543	8101.39	0.201061	0.0254907	ENSGALG00000006233|GALNT11
DVL1	0.331128	0.311922	1142.23	0.292374	0.0472742	ENSGALG00000001600|DVL1
ENSGALG00000003412	0.329947	0.311922	2507.99	0.300692	0.0471902	ENSGALG00000003412
CASP9	0.32974	0.234438	960.75	0.527244	0.0268286	ENSGALG00000001366|CASP9
FAAP100	0.329126	0.310949	843.246	0.285643	0.0468354	ENSGALG00000042215|FAAP100
RAI14	0.328951	0.290297	1644.49	0.249206	0.0404163	ENSGALG00000003353|RAI14
ECI2	0.328759	0.310828	2239.5	0.297832	0.0467951	ENSGALG00000012809|ECI2
FADS2	0.32833	0.315258	3089.86	0.35069	0.0481046	ENSGALG00000007178|FADS2
RUSC1	0.327949	0.311349	1103.85	0.281853	0.0469859	ENSGALG00000046464|RUSC1
SRP19	0.327878	0.315069	5175.47	0.324958	0.0480371	ENSGALG00000000218|SRP19
ZNF639	0.327592	0.267221	2637.75	0.220824	0.0340163	ENSGALG00000005944|ZNF639
METRNL	0.327436	0.317223	7725.08	0.310121	0.0487423	ENSGALG00000028354|METRNL
WDR59	0.326872	0.324881	1244.41	0.331538	0.0505045	ENSGALG00000002798|WDR59
AKR1B1	0.326793	0.326777	1940	0.330681	0.0514683	ENSGALG00000045122|AKR1B1
NPC2	0.326155	0.232496	3824.89	0.198273	0.0263784	ENSGALG00000010237|NPC2
PKN2	0.325969	0.322296	3213.35	0.334413	0.049825	ENSGALG00000006237|PKN2
STK39	0.325648	0.175177	408.38	0.607077	0.0160434	ENSGALG00000010930|STK39
SMARCA2	0.325484	0.28963	4949.95	0.239542	0.0401927	ENSGALG00000010164|SMARCA2
C1H12ORF57	0.325076	0.132235	8616.84	0.153123	0.0103293	ENSGALG00000014555|C1H12ORF57
CREB3	0.324624	0.30927	2329.63	0.268426	0.0462405	ENSGALG00000002523|CREB3
ENSGALG00000033862	0.32443	0.316346	5270.47	0.281908	0.0485011	ENSGALG00000033862
C3orf18	0.323889	0.324881	750.665	0.335278	0.0505308	ENSGALG00000002240|C3orf18
ENSGALG00000007350	0.323875	0.186485	5494.29	0.16993	0.0176364	ENSGALG00000007350
EPS15L1	0.323209	0.300208	917.813	0.413761	0.0434573	ENSGALG00000021601|EPS15L1
BNIP3L	0.322913	0.188407	10512.2	0.170759	0.0180721	ENSGALG00000043405|BNIP3L
SERPINE2	0.322475	0.31023	5262.37	0.265667	0.046661	ENSGALG00000005135|SERPINE2
ZC3H10	0.322397	0.325955	444.364	0.335194	0.0511307	ENSGALG00000037941|ZC3H10
ABTB1	0.322315	0.298827	1586.21	0.420526	0.0426655	ENSGALG00000005999|ABTB1
FAM13A	0.322088	0.308149	1808.89	0.387315	0.0458671	ENSGALG00000010371|FAM13A
TNPO1	0.322032	0.304354	775.672	0.400185	0.0444928	ENSGALG00000015014|TNPO1
TBC1D13	0.321891	0.239937	293.979	0.51176	0.0278267	ENSGALG00000004645|TBC1D13
MALT1	0.321827	0.266491	463.901	0.476691	0.0337675	ENSGALG00000030063|MALT1
CEP41	0.32182	0.324195	996.508	0.290057	0.0502565	ENSGALG00000008103|CEP41
FOPNL	0.321776	0.304955	1418.16	0.258037	0.0448075	ENSGALG00000006532|FOPNL
YBX3	0.321768	0.0869137	40768.7	0.133798	0.00529965	ENSGALG00000031890|YBX3
BCL11A	0.321736	0.318756	826.78	0.362041	0.0490516	ENSGALG00000034048|BCL11A
ENSGALG00000047924	0.321648	0.32559	1133.36	0.296068	0.0508922	ENSGALG00000047924
RBM10	0.321287	0.279827	14565.8	0.22537	0.037125	ENSGALG00000039288|RBM10
MED21	0.321089	0.270318	2433.25	0.215776	0.0346935	ENSGALG00000027435|MED21
ANGPTL1	0.320552	0.305414	378.204	0.407626	0.0450612	ENSGALG00000004290|ANGPTL1
OGFOD1	0.3204	0.233348	2710.67	0.192959	0.0265051	ENSGALG00000003071|OGFOD1
CC2D2A	0.320014	0.318585	3281.43	0.37593	0.0490026	ENSGALG00000014514|CC2D2A
CLCC1	0.319852	0.332889	1762.29	0.354466	0.0537062	ENSGALG00000002106|CLCC1
PICK1	0.319432	0.30151	4214.3	0.241164	0.0437666	ENSGALG00000041823|PICK1
PTPN4	0.319353	0.32559	1999.93	0.286611	0.0509509	ENSGALG00000011596|PTPN4
ABL1	0.319345	0.299288	2327.42	0.245165	0.0431042	ENSGALG00000003875|ABL1
PYCR3	0.318801	0.304545	1788.21	0.247516	0.0445743	ENSGALG00000033828|PYCR3
KCNIP4	0.318592	0.297923	1006.31	0.437997	0.0424123	ENSGALG00000034621|KCNIP4
RDH14	0.318002	0.330297	1060.38	0.337331	0.0525503	ENSGALG00000019873|RDH14
NUBP2	0.31794	0.313388	471.336	0.390465	0.0476465	ENSGALG00000002316|NUBP2
RETREG1	0.317835	0.273606	768.997	0.46366	0.0355956	ENSGALG00000042679|RETREG1
ERLIN1	0.317753	0.273543	4235.69	0.220804	0.0354866	ENSGALG00000003308|ERLIN1
USP45	0.317175	0.255696	1308.91	0.200834	0.0310412	ENSGALG00000015478|USP45
DGCR2	0.316922	0.328756	1748.65	0.276496	0.0520132	ENSGALG00000005891|DGCR2
RABGGTB	0.316401	0.0699773	3489.43	0.125849	0.00381445	ENSGALG00000011388|RABGGTB
DYRK3	0.316109	0.212413	320.966	0.542909	0.0219421	ENSGALG00000000863|DYRK3
NDFIP1	0.316063	0.175072	17227.3	0.162445	0.015998	ENSGALG00000043744|NDFIP1
SERPINB6	0.316016	0.330798	1656.01	0.312213	0.0529881	ENSGALG00000012866|SERPINB6
SLC37A4	0.315974	0.216748	6029.99	0.181808	0.0226667	ENSGALG00000007716|SLC37A4
TECPR1	0.315918	0.253009	418.878	0.49189	0.0303333	ENSGALG00000003507|TECPR1
TMEM254	0.315547	0.30483	6405.14	0.233539	0.0447523	ENSGALG00000021231|TMEM254
EXOSC10	0.314952	0.299681	3059.41	0.232151	0.0432247	ENSGALG00000003086|EXOSC10
MREG	0.314408	0.112961	312.542	0.652517	0.00807653	ENSGALG00000003758|MREG
BIRC8	0.314294	0.199119	483.003	0.553161	0.0198434	ENSGALG00000008491|BIRC8
KMT2E	0.314062	0.339626	5512.29	0.273107	0.0557105	ENSGALG00000008167|KMT2E
FSD1	0.313894	0.335326	1194.52	0.296823	0.0543903	ENSGALG00000053152|FSD1
VPS8	0.313711	0.331381	3234.14	0.332118	0.0533924	ENSGALG00000006704|VPS8
ABCD4	0.313691	0.284594	1360.99	0.219734	0.0386996	ENSGALG00000010229|ABCD4
RHOT2	0.312686	0.305204	2052.43	0.235493	0.0448658	ENSGALG00000002497|RHOT2
MAP1A	0.312312	0.329569	3013.87	0.273219	0.0522588	ENSGALG00000008425|MAP1A
HIST2H4B	0.311709	0.335326	408.678	0.344717	0.0544683	ENSGALG00000053262|HIST2H4B
KBTBD8	0.31095	0.342137	1403.05	0.354261	0.0564242	ENSGALG00000007569|KBTBD8
SLC11A2	0.310602	0.332932	1274.98	0.27414	0.0538064	ENSGALG00000041533|SLC11A2
TM9SF2	0.310245	0.224167	6764.63	0.180404	0.0247307	ENSGALG00000016878|TM9SF2
KAT2B	0.310237	0.215425	747.045	0.530215	0.0224671	ENSGALG00000011278|KAT2B
ABHD14B	0.309706	0.286891	1921.11	0.212799	0.0393087	ENSGALG00000038589|ABHD14B
ENSGALG00000052171	0.309339	0.342761	988.605	0.308546	0.0566851	ENSGALG00000052171
ENSGALG00000030849	0.309103	0.265951	793.408	0.472423	0.0334563	ENSGALG00000030849
NFIB	0.308048	0.283347	1654.9	0.44804	0.0380945	ENSGALG00000005441|NFIB
LRRC73	0.307589	0.345478	3258.88	0.306361	0.0575239	ENSGALG00000043831|LRRC73
PDLIM5	0.307359	0.320758	5406.96	0.389388	0.0494962	ENSGALG00000012211|PDLIM5
GSTK1	0.306892	0.342927	2675.44	0.277673	0.0567368	ENSGALG00000014708|GSTK1
ZNF608	0.306567	0.330297	1998.2	0.385409	0.0525939	ENSGALG00000005016|ZNF608
FXN	0.306295	0.334341	1061.25	0.35893	0.0542014	ENSGALG00000015108|FXN
B3GALNT2	0.306159	0.293215	1748.4	0.212692	0.0411062	ENSGALG00000013952|B3GALNT2
OTX2	0.305846	0.168779	13485.1	0.152357	0.0149201	ENSGALG00000034889|OTX2
NARS	0.305819	0.248428	5410.23	0.185776	0.0295269	ENSGALG00000040506|NARS
SLC35B3	0.305613	0.339505	1378.9	0.260442	0.0556407	ENSGALG00000012778|SLC35B3
MAP3K4	0.304061	0.312138	943.725	0.406462	0.0473466	ENSGALG00000020003|MAP3K4
BEST1	0.30319	0.352381	5208.25	0.348687	0.0597939	ENSGALG00000007217|BEST1
FAT4	0.303011	0.300029	587.741	0.422432	0.0433349	ENSGALG00000011823|FAT4
ENDOG	0.302618	0.346427	2299.88	0.254718	0.0580475	ENSGALG00000026221|ENDOG
TMEM108	0.302474	0.337447	2277.1	0.253573	0.0549683	ENSGALG00000036412|TMEM108
PDCD4	0.302326	0.297898	5015.34	0.21012	0.0422066	ENSGALG00000008700|PDCD4
BAP1	0.301885	0.332932	2397.14	0.253125	0.0537708	ENSGALG00000004366|BAP1
ILDR2	0.301623	0.339626	1270.43	0.353389	0.055695	ENSGALG00000015458|ILDR2
BTBD10	0.301096	0.344236	7288.36	0.239493	0.0571732	ENSGALG00000005369|BTBD10
NRDE2	0.300229	0.328882	1325.82	0.379468	0.0521031	ENSGALG00000010677|NRDE2
ITFG2	0.299379	0.353654	579.498	0.306638	0.0603173	ENSGALG00000014335|ITFG2
NMRK1	0.29934	0.304354	1065.99	0.425707	0.0444721	ENSGALG00000015156|NMRK1
OLFML2B	0.298946	0.29592	373.319	0.431347	0.0418004	ENSGALG00000002667|OLFML2B
TMEM248	0.298365	0.347261	915.961	0.350829	0.0582176	ENSGALG00000033954|TMEM248
TCP11X2	0.298306	0.283638	2275.86	0.442179	0.0383952	ENSGALG00000012658|TCP11X2
DCP2	0.297971	0.344841	1383.01	0.351484	0.0572982	ENSGALG00000000215|DCP2
MXD1	0.297779	0.357258	2710.73	0.276374	0.0615412	ENSGALG00000013882|MXD1
PHKA1	0.297275	0.326221	1060.8	0.386512	0.0512186	ENSGALG00000004801|PHKA1
CDC42	0.296866	0.290459	25582.5	0.189672	0.0405236	ENSGALG00000004796|CDC42
GTPBP1	0.296557	0.286608	4237.63	0.187962	0.0391837	ENSGALG00000030783|GTPBP1
HMG20B	0.29585	0.299131	1978.82	0.2014	0.0429543	ENSGALG00000027838|HMG20B
ARL6IP5	0.294516	0.243261	7871.79	0.171042	0.0283387	ENSGALG00000038904|ARL6IP5
WDR20	0.293711	0.363733	1020.22	0.28071	0.063792	ENSGALG00000011365|WDR20
MYLIP	0.293267	0.311922	703.958	0.409477	0.0472918	ENSGALG00000012704|MYLIP
ENSGALG00000036466	0.292219	0.33542	1200.04	0.227968	0.054543	ENSGALG00000036466
SLC35F1	0.292192	0.367867	627.432	0.308493	0.0650912	ENSGALG00000029011|SLC35F1
ENSGALG00000041081	0.292096	0.162099	254.148	0.538985	0.0139386	ENSGALG00000041081
SCG2	0.291184	0.200115	1007.28	0.507932	0.0200044	ENSGALG00000029819|SCG2
VTI1A	0.29041	0.370574	2987.59	0.282383	0.0661748	ENSGALG00000008880|VTI1A
NUMB	0.290252	0.355096	1615.62	0.351453	0.0608664	ENSGALG00000009300|NUMB
SPARC	0.289756	0.286313	12961.3	0.186494	0.0390823	ENSGALG00000004184|SPARC
ENSGALG00000010335	0.289752	0.370969	1613.82	0.300249	0.0665252	ENSGALG00000010335
NFYA	0.288844	0.344108	929.888	0.369269	0.0570998	ENSGALG00000003247|NFYA
FAR1	0.288832	0.254219	2917.11	0.170661	0.0306975	ENSGALG00000005353|FAR1
PIGC	0.28883	0.363733	893.494	0.336328	0.0637025	ENSGALG00000027608|PIGC
ENSGALG00000038923	0.28881	0.18086	390.223	0.518895	0.0168093	ENSGALG00000038923
BMP7	0.288763	0.370969	2649.99	0.283936	0.0666726	ENSGALG00000007668|BMP7
MMP24	0.288739	0.34029	1225.01	0.371504	0.0559866	ENSGALG00000041093|MMP24
WNK1	0.288716	0.367779	1363.41	0.323883	0.064967	ENSGALG00000012992|WNK1
CELF2	0.288583	0.335326	3594.72	0.228254	0.0544356	ENSGALG00000034590|CELF2
DYNC1I1	0.288191	0.325041	788.826	0.388519	0.0506309	ENSGALG00000009722|DYNC1I1
VPS51	0.287849	0.370969	1185.48	0.325672	0.0665501	ENSGALG00000004166|VPS51
ENSGALG00000047126	0.2876	0.371364	452.229	0.312671	0.0669162	ENSGALG00000047126
ERAP1	0.28727	0.194617	916.403	0.504422	0.0191235	ENSGALG00000014684|ERAP1
ENSGALG00000040886	0.286926	0.37401	2178.7	0.279843	0.0680199	ENSGALG00000040886
BMP2	0.286709	0.229019	1226.45	0.484112	0.0258109	ENSGALG00000029301|BMP2
SNAPC1	0.286405	0.375345	1640.14	0.274458	0.06873	ENSGALG00000011868|SNAPC1
COQ7	0.286332	0.330798	2508.09	0.212674	0.0529488	ENSGALG00000006861|COQ7
SLC25A25	0.286279	0.284347	345.077	0.433184	0.0385727	ENSGALG00000005095|SLC25A25
LRRC45	0.285502	0.35963	733.005	0.34625	0.0623836	ENSGALG00000002877|LRRC45
KHDRBS3	0.28531	0.37401	2285.45	0.270969	0.0679801	ENSGALG00000031519|KHDRBS3
PKIA	0.285142	0.370969	2132.97	0.259672	0.0666887	ENSGALG00000053281|PKIA
ENSGALG00000037457	0.284185	0.171111	161.784	0.512547	0.015411	ENSGALG00000037457
CHMP7	0.284179	0.169055	7687.86	0.138601	0.0149925	ENSGALG00000000409|CHMP7
PTCD2	0.28399	0.375345	1027.33	0.305564	0.0687294	ENSGALG00000038260|PTCD2
ZCCHC6	0.282924	0.377647	1702.25	0.3293	0.0694236	ENSGALG00000012607|ZCCHC6
SPART	0.282812	0.206422	487.087	0.489048	0.0210874	ENSGALG00000017053|SPART
TNS1	0.28255	0.37187	823.368	0.325796	0.067145	ENSGALG00000041013|TNS1
BCS1L	0.282275	0.370574	1621.79	0.335945	0.0660779	ENSGALG00000011386|BCS1L
ENSGALG00000029168	0.281741	0.288385	3050.18	0.42864	0.0398394	ENSGALG00000029168
GNAL	0.281352	0.303483	401.375	0.411823	0.0442433	ENSGALG00000013785|GNAL
NALCN	0.280949	0.163645	261.772	0.512589	0.0141063	ENSGALG00000016868|NALCN
SOX4	0.280603	0.376697	18364.3	0.248224	0.0690842	ENSGALG00000036497|SOX4
TRAPPC4	0.280279	0.30927	3693.83	0.186772	0.0462534	ENSGALG00000007707|TRAPPC4
CYP39A1	0.280233	0.365006	706.94	0.340706	0.0641354	ENSGALG00000016710|CYP39A1
HMOX2	0.280118	0.330798	2472.24	0.202916	0.0531014	ENSGALG00000007638|HMOX2
HIST1H2B8	0.280046	0.339	408.948	0.375437	0.05551	ENSGALG00000049408|HIST1H2B8
HSDL2	0.279807	0.383681	7358.63	0.246079	0.0717792	ENSGALG00000015663|HSDL2
ZADH2	0.279702	0.382405	2178.16	0.315237	0.0710234	ENSGALG00000022882|ZADH2
HDHD2	0.279604	0.334204	1428.62	0.387888	0.0541081	ENSGALG00000034801|HDHD2
CETN3	0.278971	0.384469	2463	0.296569	0.0722718	ENSGALG00000014648|CETN3
ARHGAP18	0.278922	0.371364	1849.37	0.328659	0.0668586	ENSGALG00000031843|ARHGAP18
ARSI	0.278673	0.283638	450.406	0.426589	0.0383115	ENSGALG00000005616|ARSI
ITGB8	0.278367	0.36313	8961.81	0.351319	0.0632739	ENSGALG00000010875|ITGB8
RNPC3	0.278239	0.38351	1432.13	0.306663	0.0716313	ENSGALG00000005162|RNPC3
SPPL2A	0.27821	0.216967	12429.8	0.14763	0.0228271	ENSGALG00000031348|SPPL2A
ENSGALG00000050374	0.277935	0.38351	2924.51	0.257673	0.0716411	ENSGALG00000050374
CCPG1	0.276014	0.392964	2798.78	0.286778	0.0759678	ENSGALG00000004387|CCPG1
DOCK7	0.275829	0.392507	2442.34	0.311848	0.0754104	ENSGALG00000010967|DOCK7
PLIN2	0.275668	0.388603	3534.06	0.315071	0.0736929	ENSGALG00000015090|PLIN2
TMEM135	0.275532	0.392852	1988.53	0.270834	0.0757529	ENSGALG00000047269|TMEM135
PHETA1	0.275477	0.385672	926.384	0.308273	0.0727564	ENSGALG00000041153|PHETA1
GLRA4	0.275472	0.248012	538.076	0.450309	0.0294376	ENSGALG00000004936|GLRA4
UNC79	0.275376	0.160439	535.51	0.501021	0.0137731	ENSGALG00000010874|UNC79
ASH1L	0.275293	0.355131	1865.68	0.356249	0.0610487	ENSGALG00000014638|ASH1L
STAC	0.275288	0.345887	536.076	0.369334	0.0577358	ENSGALG00000039092|STAC
DCAF7	0.274833	0.392852	2396.5	0.278192	0.0758389	ENSGALG00000000510|DCAF7
ENSGALG00000038972	0.274779	0.38851	549.502	0.304312	0.0736225	ENSGALG00000038972
PHKB	0.274606	0.325803	991.367	0.390252	0.051028	ENSGALG00000004004|PHKB
ENSGALG00000054942	0.274456	0.398014	428.701	0.310689	0.0788954	ENSGALG00000054942
ENSGALG00000052326	0.274278	0.393631	968.604	0.276678	0.0765622	ENSGALG00000052326
ELMO2	0.273887	0.259113	7466.15	0.15807	0.0319135	ENSGALG00000007246|ELMO2
SFSWAP	0.273569	0.374035	3029.93	0.225862	0.0681197	ENSGALG00000002487|SFSWAP
BTF3	0.273409	0.229019	15149.7	0.149266	0.0258053	ENSGALG00000013512|BTF3
P2RX4	0.272428	0.37401	960.609	0.336893	0.0680874	ENSGALG00000003901|P2RX4
RHOBTB2	0.272226	0.353725	4851.61	0.212255	0.0604307	ENSGALG00000034020|RHOBTB2
REEP2	0.272018	0.286891	390.743	0.415214	0.0393499	ENSGALG00000017365|REEP2
CNTRL	0.271833	0.390404	2046.19	0.24705	0.0745077	ENSGALG00000001513|CNTRL
SRSF5	0.271649	0.396305	2174.55	0.278975	0.0778552	ENSGALG00000009421|SRSF5
ASMTL	0.271543	0.326116	1444.77	0.390594	0.0511791	ENSGALG00000016689|ASMTL
ENSGALG00000009272	0.27147	0.297923	854.013	0.41026	0.0423863	ENSGALG00000009272
ENSGALG00000048379	0.270786	0.372519	1683.41	0.218286	0.0673943	ENSGALG00000048379
CSNK1E	0.270503	0.367223	2960.6	0.219385	0.064821	ENSGALG00000032257|CSNK1E
ENSGALG00000015026	0.270457	0.398014	1258.02	0.281734	0.0788638	ENSGALG00000015026
PEF1	0.270389	0.383687	4280.85	0.230378	0.0718375	ENSGALG00000040519|PEF1
CA8	0.269683	0.391765	11953.8	0.291418	0.0750641	ENSGALG00000039145|CA8
EPHB3	0.26964	0.346427	6933.62	0.198807	0.0580413	ENSGALG00000008537|EPHB3
DECR1	0.269565	0.383681	3856.5	0.227556	0.0718028	ENSGALG00000036990|DECR1
FAM181B	0.269402	0.302889	432.024	0.404143	0.0440894	ENSGALG00000053106|FAM181B
SPSB4	0.269233	0.397962	603.779	0.280333	0.0787812	ENSGALG00000032053|SPSB4
ENSGALG00000047879	0.269127	0.219204	503.026	0.457175	0.0236342	ENSGALG00000047879
PIP5K1C	0.269093	0.38351	1870.23	0.334433	0.0716218	ENSGALG00000000784|PIP5K1C
CDO1	0.26882	0.401207	3714.22	0.272336	0.0805545	ENSGALG00000002358|CDO1
CHDH	0.268293	0.256105	365.139	0.435356	0.0312704	ENSGALG00000005363|CHDH
DENND1A	0.268026	0.391788	2798.27	0.235441	0.0751888	ENSGALG00000001157|DENND1A
EML1	0.267769	0.398937	1420.29	0.282659	0.0793624	ENSGALG00000039735|EML1
ENSGALG00000017558	0.267655	0.398937	1269.55	0.282398	0.0795101	ENSGALG00000017558
MTMR9	0.267599	0.370969	1563.94	0.209281	0.066605	ENSGALG00000016649|MTMR9
HERC2	0.267377	0.399011	4861.47	0.261462	0.0796754	ENSGALG00000016739|HERC2
ACTG1	0.26724	0.135335	204524	0.119138	0.0108211	ENSGALG00000028749|ACTG1
AFF1	0.267195	0.309018	459.999	0.400076	0.0460763	ENSGALG00000043935|AFF1
PTPRD	0.266771	0.224845	446.71	0.450296	0.0249969	ENSGALG00000015058|PTPRD
TUBGCP3	0.266766	0.390834	1536.59	0.234215	0.0747173	ENSGALG00000016836|TUBGCP3
H-RAS	0.26673	0.316746	4609.41	0.176915	0.0485977	ENSGALG00000029260|H-RAS
SUPT3H	0.266654	0.383933	676.73	0.331571	0.0719956	ENSGALG00000016705|SUPT3H
PEX2	0.266097	0.400158	2176.35	0.252608	0.0799967	ENSGALG00000035752|PEX2
CCNG1	0.265468	0.359577	8165.21	0.197176	0.0623487	ENSGALG00000001718|CCNG1
POLH	0.265453	0.400993	1527.95	0.291026	0.0804831	ENSGALG00000010317|POLH
C8G	0.265361	0.276366	259.841	0.420858	0.0363804	ENSGALG00000040644|C8G
MMD2	0.265324	0.284544	522.499	0.415453	0.0386592	ENSGALG00000004530|MMD2
ABCG1	0.265189	0.3851	2454.3	0.334455	0.0725392	ENSGALG00000016164|ABCG1
CRISPLD1	0.265001	0.404381	2068.33	0.270129	0.0818401	ENSGALG00000033880|CRISPLD1
GnRH-I	0.264798	0.12826	270.668	0.491485	0.00980384	ENSGALG00000000277|GnRH-I
ENSGALG00000044014	0.264719	0.404381	1645.48	0.309036	0.0821408	ENSGALG00000044014
GGA3	0.264671	0.394969	2676.54	0.234816	0.0770869	ENSGALG00000007992|GGA3
RBMXL1	0.26448	0.266481	14849.6	0.154186	0.0336924	ENSGALG00000006457|RBMXL1
ENSGALG00000028135	0.264274	0.31023	867.628	0.396809	0.0466302	ENSGALG00000028135
CHP1	0.263959	0.312617	5476.86	0.177245	0.0474859	ENSGALG00000008569|CHP1
PECR	0.2637	0.410003	2192.67	0.268531	0.0842413	ENSGALG00000011497|PECR
C15H12orf49	0.263608	0.348843	4842.29	0.188245	0.0586808	ENSGALG00000031821|C15H12orf49
ETV4	0.263232	0.127524	1041.73	0.488224	0.00972412	ENSGALG00000036678|ETV4
KPNA4	0.262916	0.287511	9362.91	0.158468	0.0394906	ENSGALG00000009549|KPNA4
ENSGALG00000011285	0.262836	0.411664	1415.9	0.267184	0.0850905	ENSGALG00000011285
FEZ1	0.261998	0.393631	1356.12	0.232444	0.0766198	ENSGALG00000038885|FEZ1
LDHB	0.261939	0.0464524	69904.3	0.0932738	0.00206968	ENSGALG00000035836|LDHB
KIAA1324L	0.261755	0.410003	2350.83	0.270216	0.0842413	ENSGALG00000030324|KIAA1324L
IDH2	0.261567	0.221588	14539.5	0.136032	0.0240689	ENSGALG00000034434|IDH2
ELP1	0.261353	0.404381	2955.2	0.296489	0.0816933	ENSGALG00000001947|ELP1
GPATCH2L	0.261175	0.264521	289.372	0.423311	0.0332176	ENSGALG00000010350|GPATCH2L
POLDIP3	0.26091	0.392964	4394.62	0.208666	0.0760278	ENSGALG00000011863|POLDIP3
P2RX6	0.260664	0.393631	583.38	0.324918	0.0764949	ENSGALG00000026902|P2RX6
ENSGALG00000007525	0.260611	0.386742	395.353	0.332961	0.0730955	ENSGALG00000007525
CIB4	0.260489	0.35401	3163.52	0.189997	0.0605296	ENSGALG00000008302|CIB4
PSMF1	0.260471	0.371364	4601.64	0.200525	0.0669214	ENSGALG00000000259|PSMF1
STX3	0.260374	0.404381	1270.39	0.301468	0.0821672	ENSGALG00000035153|STX3
ENSGALG00000046843	0.260057	0.404381	814.951	0.299865	0.081689	ENSGALG00000046843
SPG11	0.259903	0.395614	2126.99	0.221198	0.0775217	ENSGALG00000008180|SPG11
UBLCP1	0.259836	0.395649	1323.41	0.230875	0.0775862	ENSGALG00000003672|UBLCP1
LMBRD1	0.259818	0.413689	2305.75	0.250114	0.085937	ENSGALG00000016174|LMBRD1
SGTB	0.25973	0.411664	1301	0.258515	0.0850993	ENSGALG00000014768|SGTB
FBXW5	0.259464	0.414162	3511.97	0.26965	0.0862988	ENSGALG00000030831|FBXW5
ATP6V1A	0.259296	0.330798	6620.07	0.177177	0.0528688	ENSGALG00000014800|ATP6V1A
GLO1	0.259276	0.326298	6838.07	0.172541	0.0513222	ENSGALG00000010127|GLO1
PIGQ	0.259139	0.299681	682.748	0.400466	0.0432209	ENSGALG00000001985|PIGQ
LARS2	0.25911	0.37401	1392.89	0.343503	0.0680484	ENSGALG00000036309|LARS2
ACLY	0.258887	0.395649	1760.67	0.221742	0.0776702	ENSGALG00000003475|ACLY
UXS1	0.258014	0.385808	6247.97	0.210687	0.0728359	ENSGALG00000016801|UXS1
KLHL5	0.257911	0.417105	1650.51	0.251957	0.0878006	ENSGALG00000031388|KLHL5
CREB1	0.257886	0.404078	1362.56	0.323879	0.0814464	ENSGALG00000008494|CREB1
FAM206A	0.257801	0.392852	5723.39	0.210127	0.0757144	ENSGALG00000054779|FAM206A
GPR89A	0.257361	0.416276	606.274	0.2783	0.0872606	ENSGALG00000015491|GPR89A
GALNT6	0.25697	0.219387	716.81	0.437322	0.0236741	ENSGALG00000041101|GALNT6
DHRS7	0.256796	0.388901	5782.51	0.206577	0.0739451	ENSGALG00000011921|DHRS7
COPB1	0.256174	0.402743	6978.34	0.220289	0.0810973	ENSGALG00000006015|COPB1
STK3	0.255681	0.421503	1704.41	0.276632	0.0893906	ENSGALG00000032850|STK3
EXOC7	0.255593	0.30927	6561.46	0.160872	0.0462498	ENSGALG00000002050|EXOC7
SMOX	0.255403	0.394969	1713.49	0.331849	0.0773405	ENSGALG00000015977|SMOX
ENSGALG00000051062	0.255083	0.395649	488.733	0.326935	0.0775937	ENSGALG00000051062
NMS	0.254803	0.280717	168.369	0.407867	0.0374422	ENSGALG00000050027|NMS
MAF1	0.254619	0.392987	340.861	0.329313	0.0760602	ENSGALG00000047359|MAF1
UBL3	0.253798	0.269385	3493.66	0.14111	0.0343968	ENSGALG00000017084|UBL3
NMNAT3	0.253373	0.404381	1238.69	0.335398	0.0818844	ENSGALG00000026187|NMNAT3
ENSGALG00000007030	0.253344	0.421503	1318.67	0.285668	0.0895433	ENSGALG00000007030
MAGI2	0.253339	0.296559	1390.52	0.397022	0.0419328	ENSGALG00000038834|MAGI2
NDUFV1	0.253053	0.255696	11446.4	0.140438	0.0311112	ENSGALG00000042809|NDUFV1
CDON	0.25284	0.423815	1143.18	0.270748	0.0903557	ENSGALG00000035419|CDON
ENSGALG00000045540	0.252417	0.370002	604.695	0.354019	0.0659056	ENSGALG00000045540
XPR1	0.252177	0.404381	2740.4	0.211235	0.0816796	ENSGALG00000003893|XPR1
PCYT2	0.251889	0.371565	15926.9	0.186335	0.0669846	ENSGALG00000007251|PCYT2
ENSGALG00000054038	0.251433	0.398014	487.851	0.324214	0.0789407	ENSGALG00000054038
ENSGALG00000030552	0.251206	0.439609	1596.54	0.256768	0.0969426	ENSGALG00000030552
PARP3	0.250893	0.306814	323.567	0.388219	0.0455649	ENSGALG00000004517|PARP3
AP3S1	0.250753	0.411096	10028.2	0.218025	0.0848442	ENSGALG00000002341|AP3S1
ENSGALG00000004167	0.250599	0.394969	7824.93	0.206968	0.0771417	ENSGALG00000004167
DDIT4	0.250281	0.262346	7359.74	0.411304	0.0327583	ENSGALG00000041459|DDIT4
PIK3R5	0.250009	0.206422	966.976	0.433065	0.0210579	ENSGALG00000026167|PIK3R5
ENSGALG00000052896	0.249473	0.430977	1599.57	0.280703	0.0931362	ENSGALG00000052896
SLC49A4	0.249384	0.445876	1101.13	0.259898	0.0992663	ENSGALG00000032632|SLC49A4
SCAMP2	0.249102	0.43819	1689.83	0.253683	0.0961561	ENSGALG00000001689|SCAMP2
GBE	0.24907	0.410003	134421	0.21177	0.0841668	ENSGALG00000011859|GBE
NEK9	0.249062	0.415884	5019.45	0.213421	0.0870071	ENSGALG00000010314|NEK9
S100A10	0.248928	0.416497	1747.49	0.302109	0.0874047	ENSGALG00000028774|S100A10
SCAMP5	0.248561	0.394969	5476.02	0.180577	0.0773354	ENSGALG00000051621|SCAMP5
BIVM	0.248405	0.421503	3915.16	0.226083	0.0896235	ENSGALG00000016861|BIVM
PXYLP1	0.248086	0.416567	4308.22	0.301043	0.0875424	ENSGALG00000029102|PXYLP1
ZNF521	0.247853	0.37401	4705.47	0.191663	0.0680707	ENSGALG00000015112|ZNF521
KIF15	0.24779	0.381555	4444.02	0.185289	0.070518	ENSGALG00000036645|KIF15
RPL22L1	0.247328	0.20508	11278.9	0.127585	0.0207918	ENSGALG00000009312|RPL22L1
SLC4A8	0.246841	0.255696	892.018	0.408219	0.0310824	ENSGALG00000031274|SLC4A8
DDHD1	0.246684	0.448113	3192.04	0.265129	0.0998597	ENSGALG00000012426|DDHD1
IRF2	0.246662	0.392852	990.605	0.332879	0.0757775	ENSGALG00000010642|IRF2
YTHDC2	0.246505	0.254179	1035.98	0.412065	0.0306746	ENSGALG00000000189|YTHDC2
CTSD	0.2463	0.35167	40609.5	0.164753	0.059429	ENSGALG00000006613|CTSD
TPP1	0.245943	0.196452	23903.1	0.120102	0.0193595	ENSGALG00000029731|TPP1
ENSGALG00000010316	0.245379	0.3738	1533.46	0.352696	0.0677057	ENSGALG00000010316
COPB2	0.245112	0.319501	12141.1	0.155501	0.0492115	ENSGALG00000005357|COPB2
ETV5	0.244581	0.450773	2663.48	0.249319	0.10172	ENSGALG00000005768|ETV5
ENSGALG00000027571	0.244554	0.392852	924.961	0.335564	0.0755621	ENSGALG00000027571
HEXD	0.244428	0.438672	819.722	0.235864	0.0963157	ENSGALG00000039839|HEXD
DUSP19	0.244402	0.438672	2332.51	0.239148	0.0964672	ENSGALG00000043268|DUSP19
THOC2	0.244374	0.368054	6818.42	0.17303	0.0651696	ENSGALG00000008507|THOC2
TPRG1L	0.244153	0.337793	6099.31	0.160517	0.0551561	ENSGALG00000001024|TPRG1L
ENSGALG00000006873	0.24412	0.370969	5012.36	0.164494	0.0664902	ENSGALG00000006873
ATG4A	0.244108	0.429052	2407.16	0.226241	0.0922029	ENSGALG00000008282|ATG4A
PAFAH1B2	0.243731	0.397323	14029.5	0.187326	0.0784498	ENSGALG00000027918|PAFAH1B2
CPPED1	0.243348	0.450773	2783.35	0.253721	0.101778	ENSGALG00000040854|CPPED1
SKP1	0.243196	0.234049	24079	0.12836	0.0267674	ENSGALG00000006474|SKP1
NME5	0.243106	0.310074	496.031	0.375168	0.0465497	ENSGALG00000043569|NME5
GALNT1	0.242957	0.408128	22487.2	0.197404	0.0833341	ENSGALG00000013135|GALNT1
SOX10	0.242948	0.452315	14710.9	0.233428	0.102593	ENSGALG00000012290|SOX10
COL18A1	0.242758	0.417836	5296.5	0.205004	0.0882032	ENSGALG00000038311|COL18A1
CBX8	0.242104	0.295282	338.734	0.387997	0.0416893	ENSGALG00000050692|CBX8
GPNMB	0.241937	0.29029	8908.01	0.38986	0.0403873	ENSGALG00000010949|GPNMB
FBXO21	0.241886	0.413918	1943.25	0.201001	0.0860726	ENSGALG00000008201|FBXO21
CCNC	0.241839	0.393728	4352.09	0.184033	0.0766785	ENSGALG00000015471|CCNC
TPGS1	0.241613	0.449544	798.512	0.255178	0.100931	ENSGALG00000026780|TPGS1
GNE	0.241611	0.441806	2497.53	0.26597	0.0981409	ENSGALG00000015331|GNE
ALDH18A1	0.241346	0.425718	1750.45	0.305513	0.0910319	ENSGALG00000034655|ALDH18A1
OGT	0.241149	0.450773	8633.96	0.271311	0.101741	ENSGALG00000005425|OGT
ENSGALG00000049524	0.240878	0.450773	1138.37	0.243214	0.101588	ENSGALG00000049524
TAF1A	0.240783	0.45908	1941.32	0.240153	0.105463	ENSGALG00000009441|TAF1A
PIP5K1B	0.240733	0.449544	3373.54	0.233821	0.100736	ENSGALG00000015107|PIP5K1B
EZR	0.240345	0.408731	2504.9	0.330194	0.0835732	ENSGALG00000013742|EZR
ENSGALG00000009654	0.24006	0.345887	10429.3	0.158823	0.0578131	ENSGALG00000009654
RCC2	0.240057	0.421503	5203.07	0.207945	0.0895903	ENSGALG00000031684|RCC2
NDUFS4	0.239685	0.422511	5337.08	0.207717	0.0899779	ENSGALG00000028026|NDUFS4
PSMG2	0.239527	0.474737	3120.4	0.241197	0.113203	ENSGALG00000013863|PSMG2
POLR1E	0.239271	0.449064	3444.16	0.267886	0.100327	ENSGALG00000005395|POLR1E
ENSGALG00000051397	0.238721	0.203274	5333.51	0.118225	0.0205144	ENSGALG00000051397
RALA	0.238705	0.392964	4598.73	0.179223	0.0759822	ENSGALG00000031893|RALA
NAT8B	0.238172	0.449544	1030.09	0.280926	0.100747	ENSGALG00000033857|NAT8B
EFEMP1	0.237904	0.450773	1772.79	0.295769	0.101512	ENSGALG00000037901|EFEMP1
FYN	0.237709	0.457311	3504.47	0.258724	0.104858	ENSGALG00000015022|FYN
ENSGALG00000037723	0.237366	0.436259	2290.73	0.311577	0.0951881	ENSGALG00000037723
NOL6	0.237359	0.430848	1455.94	0.300609	0.0928256	ENSGALG00000030730|NOL6
RUNDC1	0.237338	0.415651	3393.86	0.189262	0.0866688	ENSGALG00000002856|RUNDC1
ENSGALG00000043416	0.23662	0.450773	1596.55	0.224569	0.101585	ENSGALG00000043416
ENSGALG00000021611	0.236474	0.421503	921.615	0.315117	0.0894575	ENSGALG00000021611
ENSGALG00000003605	0.23639	0.459496	5011.49	0.244918	0.10574	ENSGALG00000003605
ZNF827	0.236002	0.283013	501.531	0.387584	0.03789	ENSGALG00000009982|ZNF827
VEGFA	0.235925	0.460535	5001.53	0.274615	0.10621	ENSGALG00000010290|VEGFA
RMI2	0.235763	0.404381	801.177	0.325447	0.082068	ENSGALG00000007155|RMI2
CCZ1	0.235708	0.418902	4273.19	0.19438	0.0886843	ENSGALG00000003458|CCZ1
COX19	0.235316	0.390252	2559.29	0.171428	0.0742884	ENSGALG00000027698|COX19
ENSGALG00000051383	0.234973	0.350485	382.335	0.358791	0.0591063	ENSGALG00000051383
IQCB1	0.234412	0.451379	1148.36	0.286163	0.102253	ENSGALG00000011655|IQCB1
HDAC11	0.234334	0.400158	902.134	0.330487	0.0800032	ENSGALG00000005092|HDAC11
ENSGALG00000031197	0.234149	0.363733	629.026	0.352012	0.0637565	ENSGALG00000031197
SYT11	0.234123	0.339684	9809.78	0.149309	0.0558147	ENSGALG00000014646|SYT11
HIBCH	0.233788	0.449544	4066.12	0.208408	0.100768	ENSGALG00000043307|HIBCH
MGLL	0.233715	0.338454	3472.91	0.362876	0.0553244	ENSGALG00000032736|MGLL
PIH1D2	0.233362	0.396663	709.214	0.335713	0.0780943	ENSGALG00000047403|PIH1D2
BZFP1	0.233213	0.412823	333.039	0.321731	0.085601	ENSGALG00000027546|BZFP1
FGFR1	0.233061	0.439463	15104.6	0.195975	0.0968721	ENSGALG00000039786|FGFR1
COPG2	0.232923	0.466396	4506.52	0.230516	0.109063	ENSGALG00000008144|COPG2
OGFRL1	0.232833	0.324881	328.135	0.366674	0.0505472	ENSGALG00000015951|OGFRL1
COL1A2	0.232793	0.398937	8204.65	0.172443	0.0794935	ENSGALG00000009641|COL1A2
CTNND1	0.23272	0.460596	2077.92	0.290076	0.106269	ENSGALG00000007330|CTNND1
ENSGALG00000054797	0.232618	0.204484	204.21	0.406801	0.0206901	ENSGALG00000054797
ENSGALG00000001536	0.23247	0.382405	810.821	0.341195	0.071072	ENSGALG00000001536
ANKRD46	0.232404	0.411059	4724.08	0.181546	0.0847781	ENSGALG00000041445|ANKRD46
RABEPK	0.23219	0.335326	2073.76	0.14752	0.0544609	ENSGALG00000042210|RABEPK
MOB2	0.232145	0.479918	1558.79	0.237724	0.115289	ENSGALG00000030499|MOB2
CAMK4	0.232021	0.152665	248.654	0.417224	0.0128237	ENSGALG00000000244|CAMK4
ENSGALG00000011164	0.231843	0.456281	842.757	0.286385	0.104272	ENSGALG00000011164
NCEH1	0.231676	0.392964	616.891	0.33595	0.0759795	ENSGALG00000009170|NCEH1
VPS37A	0.231658	0.456944	1538.98	0.281228	0.104701	ENSGALG00000013646|VPS37A
ENSGALG00000019233	0.231632	0.395649	1936.09	0.334293	0.0776632	ENSGALG00000019233
IFT88	0.230977	0.425164	1715.22	0.187034	0.0907816	ENSGALG00000017134|IFT88
STT3A	0.230831	0.455671	10234.8	0.206619	0.104033	ENSGALG00000042730|STT3A
SCOC	0.230689	0.3855	5324.25	0.164535	0.0726419	ENSGALG00000009813|SCOC
BMP6	0.230644	0.469738	1298.97	0.263428	0.110939	ENSGALG00000012787|BMP6
ZBTB43	0.23061	0.357762	421.974	0.353556	0.0618057	ENSGALG00000000934|ZBTB43
ENSGALG00000048639	0.23057	0.410003	282.204	0.32327	0.0842985	ENSGALG00000048639
PPIL4	0.230342	0.472508	2408.98	0.259691	0.112336	ENSGALG00000012364|PPIL4
SULT4A1	0.230281	0.215752	339.169	0.399805	0.0225318	ENSGALG00000014189|SULT4A1
HINFP	0.230229	0.408846	903.707	0.313627	0.0836257	ENSGALG00000006806|HINFP
TARDBP	0.229734	0.343259	5367.95	0.147432	0.0568404	ENSGALG00000002906|TARDBP
ANKRD54	0.229611	0.480015	1866.43	0.250232	0.115347	ENSGALG00000012299|ANKRD54
SMIM15	0.2294	0.451663	3599.03	0.197149	0.102381	ENSGALG00000023443|SMIM15
ST8SIA2	0.229375	0.0933638	197.344	0.425863	0.00599758	ENSGALG00000006882|ST8SIA2
SCG3	0.22932	0.45474	1500.56	0.300147	0.103756	ENSGALG00000043583|SCG3
NRBP1	0.22913	0.459496	2782.45	0.217676	0.105762	ENSGALG00000016512|NRBP1
ENSGALG00000050258	0.22851	0.421043	496.227	0.31622	0.0892442	ENSGALG00000050258
RNASEH2A	0.228396	0.466745	713.018	0.280958	0.10931	ENSGALG00000052002|RNASEH2A
TRAF7	0.228236	0.456281	2936.57	0.207919	0.104338	ENSGALG00000005767|TRAF7
PDE6G	0.228122	0.31023	236.339	0.369861	0.0466558	ENSGALG00000004514|PDE6G
AIP	0.228093	0.474755	2118.74	0.264291	0.113643	ENSGALG00000040247|AIP
ALKBH8	0.228019	0.474755	900.354	0.24543	0.113661	ENSGALG00000017170|ALKBH8
GSTM2	0.227814	0.459118	388.313	0.287617	0.105504	ENSGALG00000032922|GSTM2
N-RAS	0.227636	0.467646	2599.26	0.213851	0.109775	ENSGALG00000026692|N-RAS
GLCCI1	0.22762	0.203062	11929.5	0.112448	0.0204719	ENSGALG00000035239|GLCCI1
BCL6	0.227432	0.393631	562.34	0.333707	0.0766316	ENSGALG00000007357|BCL6
CYB5D2	0.227263	0.474737	1374.44	0.26492	0.113187	ENSGALG00000001479|CYB5D2
CUL1	0.2265	0.464584	4827.61	0.208083	0.108079	ENSGALG00000036941|CUL1
FAM103A1	0.226489	0.460684	6640.1	0.20332	0.10636	ENSGALG00000006010|FAM103A1
CCDC6	0.226342	0.481978	1693.22	0.241145	0.116195	ENSGALG00000003165|CCDC6
CEBPZOS	0.226301	0.484336	604.216	0.24595	0.117141	ENSGALG00000052063|CEBPZOS
ENSGALG00000040371	0.225237	0.480174	2762.72	0.225064	0.11545	ENSGALG00000040371
ENSGALG00000049195	0.225178	0.476414	805.746	0.240339	0.114156	ENSGALG00000049195
SLC35F5	0.22511	0.471607	1029.81	0.271968	0.111826	ENSGALG00000012166|SLC35F5
NDUFAF2	0.225056	0.488278	2121.87	0.226795	0.118753	ENSGALG00000027564|NDUFAF2
ANK3	0.224867	0.503089	7566.56	0.234814	0.125424	ENSGALG00000003135|ANK3
PKD2	0.224774	0.441446	1045.41	0.305545	0.0977164	ENSGALG00000010921|PKD2
SPTSSA	0.224307	0.436393	3744.04	0.182596	0.0952664	ENSGALG00000025755|SPTSSA
NDRG1	0.224282	0.342292	624.056	0.354948	0.056486	ENSGALG00000054783|NDRG1
RIC8A	0.22414	0.266082	930.771	0.37884	0.0335269	ENSGALG00000004191|RIC8A
OSTM1	0.224133	0.478815	6326.16	0.216867	0.114922	ENSGALG00000015306|OSTM1
TMEM65	0.224024	0.472055	2199.42	0.207811	0.112061	ENSGALG00000037371|TMEM65
ACSF2	0.224004	0.488131	1772.31	0.251221	0.118614	ENSGALG00000019768|ACSF2
BBS7	0.223977	0.330798	921.768	0.359478	0.0528918	ENSGALG00000011880|BBS7
PKP2	0.223669	0.503402	1763.26	0.2606	0.125578	ENSGALG00000012913|PKP2
CLCN3	0.223463	0.440274	1104.89	0.306927	0.0972696	ENSGALG00000009674|CLCN3
ENSGALG00000035807	0.223458	0.140707	343.671	0.404477	0.0114802	ENSGALG00000035807
GABARAPL1	0.223179	0.451936	2260.08	0.186555	0.102475	ENSGALG00000014723|GABARAPL1
ENSGALG00000042491	0.223147	0.464778	380.707	0.288506	0.108157	ENSGALG00000042491
CAMKMT	0.222927	0.393251	749.818	0.327311	0.0762508	ENSGALG00000035800|CAMKMT
PPP3R1	0.222918	0.441747	3732.57	0.182828	0.0980338	ENSGALG00000023648|PPP3R1
UTP15	0.222763	0.451379	2820.12	0.297026	0.102239	ENSGALG00000013510|UTP15
ENSGALG00000054172	0.22265	0.420533	1207.96	0.320062	0.0890891	ENSGALG00000054172
ENSGALG00000006292	0.222595	0.421503	2674.21	0.172375	0.0894395	ENSGALG00000006292
ENSGALG00000050250	0.222484	0.456334	324.321	0.295866	0.104444	ENSGALG00000050250
PNRC2	0.222344	0.434603	8131.94	0.17749	0.0944749	ENSGALG00000004122|PNRC2
EPAS1	0.221809	0.496447	4521.49	0.237203	0.122219	ENSGALG00000010005|EPAS1
IMPA1	0.221649	0.502589	7034.55	0.246522	0.124907	ENSGALG00000034487|IMPA1
ATG101	0.22158	0.438672	2631.47	0.178584	0.0963514	ENSGALG00000042016|ATG101
ARL6IP1	0.221575	0.445316	10109.6	0.180229	0.0990784	ENSGALG00000006780|ARL6IP1
PRMT8	0.221503	0.408731	724.698	0.324684	0.0835554	ENSGALG00000013272|PRMT8
EFHD1	0.221431	0.494912	5947.63	0.250902	0.121665	ENSGALG00000001428|EFHD1
ZNF131	0.221194	0.278944	532.133	0.37086	0.0369286	ENSGALG00000014859|ZNF131
SUPT7L	0.221003	0.261026	224.164	0.375847	0.0324608	ENSGALG00000010048|SUPT7L
CADM2	0.220341	0.218109	377.353	0.384756	0.0232761	ENSGALG00000043393|CADM2
ANXA5	0.220131	0.465047	7214.74	0.195226	0.108516	ENSGALG00000011885|ANXA5
MPV17	0.220084	0.436259	695.385	0.311109	0.0952063	ENSGALG00000026239|MPV17
DOP1A	0.219783	0.45474	622.741	0.2985	0.103657	ENSGALG00000015858|DOP1A
LRBA	0.219616	0.502112	919.936	0.248572	0.124717	ENSGALG00000010061|LRBA
TAX1BP1	0.219235	0.410003	6730.76	0.16095	0.084291	ENSGALG00000042822|TAX1BP1
BCL9	0.219161	0.468635	1049.37	0.290127	0.110484	ENSGALG00000037655|BCL9
KLHDC8A	0.21913	0.182174	315.626	0.390214	0.0170921	ENSGALG00000000684|KLHDC8A
MED16	0.218445	0.490717	1676.63	0.270092	0.119868	ENSGALG00000001978|MED16
PDXK	0.21825	0.438672	704.875	0.310308	0.0964933	ENSGALG00000016205|PDXK
LAMTOR3	0.218165	0.417836	4277.83	0.164575	0.0883103	ENSGALG00000000055|LAMTOR3
TBCA	0.21803	0.507229	6227.13	0.213524	0.12703	ENSGALG00000004353|TBCA
ENSGALG00000052117	0.218018	0.345887	399.866	0.348806	0.0577526	ENSGALG00000052117
FAM160A2	0.218011	0.490961	1099.92	0.273032	0.119962	ENSGALG00000003416|FAM160A2
CHMP2B	0.217547	0.439814	5172.52	0.18411	0.0971366	ENSGALG00000015496|CHMP2B
RNH1	0.217293	0.4643	9461.22	0.192461	0.107947	ENSGALG00000006904|RNH1
ENSGALG00000035185	0.217195	0.391211	797.102	0.331681	0.0748838	ENSGALG00000035185
RBM45	0.216667	0.488415	3570.15	0.200084	0.118855	ENSGALG00000009202|RBM45
PRR14L	0.216591	0.460535	2112.64	0.299119	0.106222	ENSGALG00000052648|PRR14L
MAPK3	0.216203	0.469738	4646.85	0.187596	0.111078	ENSGALG00000001501|MAPK3
SMPD4	0.21617	0.457994	1227.39	0.301788	0.105149	ENSGALG00000006455|SMPD4
ENSGALG00000049903	0.216028	0.266571	218.209	0.368878	0.0338358	ENSGALG00000049903
NATD1	0.216013	0.415341	1492.16	0.32359	0.0865747	ENSGALG00000004745|NATD1
TENT2	0.215944	0.411084	1965.87	0.32521	0.0848125	ENSGALG00000014810|TENT2
ENSGALG00000050127	0.215866	0.437552	5010.27	0.166658	0.0956596	ENSGALG00000050127
SMPD3	0.215487	0.168934	417.533	0.387432	0.0149697	ENSGALG00000034950|SMPD3
SLC2A11	0.215253	0.304545	1083.45	0.357986	0.0445743	ENSGALG00000006053|SLC2A11
KCMF1	0.215226	0.499763	1516.78	0.264931	0.123599	ENSGALG00000015391|KCMF1
AZI2	0.214993	0.474755	2640	0.189103	0.113284	ENSGALG00000011428|AZI2
HIST1H46L2	0.214957	0.453422	371.359	0.302608	0.103028	ENSGALG00000053680|HIST1H46L2
AMFR	0.214602	0.45143	4214.71	0.177122	0.102296	ENSGALG00000003107|AMFR
PHKG1	0.214513	0.509171	6731	0.266607	0.128294	ENSGALG00000002485|PHKG1
SOS2	0.214136	0.521376	1052.97	0.242765	0.13488	ENSGALG00000012273|SOS2
DYX1C1	0.214093	0.454856	737.004	0.304837	0.103815	ENSGALG00000049218|DYX1C1
TMEM171	0.214026	0.338283	520.418	0.348197	0.0552726	ENSGALG00000015020|TMEM171
PIGN	0.213993	0.339684	650.64	0.348823	0.055813	ENSGALG00000012903|PIGN
ENSGALG00000049684	0.213926	0.387034	301.567	0.328897	0.0732879	ENSGALG00000049684
ENSGALG00000051398	0.21382	0.518068	4818.08	0.231672	0.133151	ENSGALG00000051398
HOOK1	0.213796	0.459057	2006.21	0.302725	0.105425	ENSGALG00000010889|HOOK1
NRIP1	0.213656	0.528254	5636.53	0.234191	0.139084	ENSGALG00000015681|NRIP1
ZNF821	0.213441	0.523382	2292.53	0.234738	0.136053	ENSGALG00000000817|ZNF821
UBE2Q2	0.213304	0.547642	2729.01	0.235104	0.149906	ENSGALG00000046862|UBE2Q2
RNPEP	0.213196	0.495651	818.644	0.267886	0.121931	ENSGALG00000000374|RNPEP
CD63	0.213185	0.465047	15334.5	0.177496	0.108497	ENSGALG00000055094|CD63
PIAS1	0.212675	0.508641	1144.19	0.264808	0.127665	ENSGALG00000007970|PIAS1
MARCKSL1	0.212481	0.441806	7033.2	0.165467	0.0981347	ENSGALG00000032335|MARCKSL1
ENSGALG00000005464	0.212464	0.467826	5263.62	0.178154	0.109995	ENSGALG00000005464
TCTN2	0.212262	0.521715	2507.18	0.232302	0.135065	ENSGALG00000023683|TCTN2
PMPCA	0.211537	0.474755	2920.3	0.171051	0.113534	ENSGALG00000001950|PMPCA
FBXO28	0.211181	0.51643	2153.48	0.214455	0.131828	ENSGALG00000009331|FBXO28
DDX5	0.21104	0.430199	56932.6	0.160472	0.0926323	ENSGALG00000003532|DDX5
ERGIC3	0.2108	0.425679	4508.74	0.157262	0.0909646	ENSGALG00000027834|ERGIC3
CPM	0.210719	0.453422	2286.53	0.299045	0.103054	ENSGALG00000009945|CPM
SLC38A10	0.210693	0.509171	1922.49	0.268639	0.12819	ENSGALG00000006880|SLC38A10
SPRYD3	0.210628	0.295138	136.459	0.356451	0.0416271	ENSGALG00000031222|SPRYD3
TRAPPC5	0.210561	0.396589	376.002	0.327167	0.0779724	ENSGALG00000039088|TRAPPC5
PHAX	0.210388	0.527727	4690.11	0.244283	0.138418	ENSGALG00000014691|PHAX
ENSGALG00000010189	0.21038	0.520539	2051.2	0.242564	0.13449	ENSGALG00000010189
FBXL17	0.210018	0.38351	280.629	0.331992	0.0716341	ENSGALG00000000276|FBXL17
RCAN3	0.209892	0.522334	4572.64	0.250623	0.135389	ENSGALG00000004282|RCAN3
CYP2J22	0.209703	0.518068	1945.47	0.258987	0.133218	ENSGALG00000052676|CYP2J22
LMAN2	0.209676	0.398014	6463.87	0.145801	0.0789676	ENSGALG00000033232|LMAN2
ENSGALG00000049774	0.209663	0.352381	198.278	0.341249	0.0597171	ENSGALG00000049774
NDUFA10	0.209567	0.341083	14692.2	0.12959	0.0561656	ENSGALG00000004302|NDUFA10
ENSGALG00000003990	0.20934	0.352381	316.131	0.34092	0.0598238	ENSGALG00000003990
GPAM	0.209231	0.354098	649.8	0.339414	0.0605697	ENSGALG00000008795|GPAM
ENSGALG00000053936	0.20911	0.508641	804.472	0.271701	0.127699	ENSGALG00000053936
HS6ST2	0.20853	0.435307	669.844	0.311822	0.0947515	ENSGALG00000034250|HS6ST2
HTD2	0.208485	0.480599	2405.16	0.182184	0.115589	ENSGALG00000048013|HTD2
PRCC	0.208471	0.528486	3097.71	0.221291	0.139555	ENSGALG00000040696|PRCC
RBKS	0.208236	0.502942	1649.14	0.283188	0.125214	ENSGALG00000010043|RBKS
PUDP	0.207692	0.515355	1201.49	0.267792	0.131444	ENSGALG00000040388|PUDP
KLHDC3	0.207649	0.527338	1180.4	0.221908	0.138115	ENSGALG00000008536|KLHDC3
ENSGALG00000051984	0.207644	0.425718	24841.9	0.14418	0.0910334	ENSGALG00000051984
NDEL1	0.207548	0.453902	1030.77	0.303229	0.103211	ENSGALG00000001163|NDEL1
CAST	0.207358	0.522592	1665.98	0.250803	0.135625	ENSGALG00000014682|CAST
MLST8	0.207114	0.531571	1646.87	0.234072	0.14135	ENSGALG00000005878|MLST8
CDH13	0.2071	0.14301	554.405	0.378582	0.0117391	ENSGALG00000005483|CDH13
GUK1	0.207082	0.528254	1420.92	0.215658	0.139274	ENSGALG00000005336|GUK1
SEMA6D	0.207018	0.500733	1492.74	0.282113	0.124125	ENSGALG00000030542|SEMA6D
XPA	0.206824	0.528254	4338.73	0.207865	0.139298	ENSGALG00000028998|XPA
DEGS1	0.206797	0.488131	5542.73	0.177357	0.118648	ENSGALG00000009330|DEGS1
KDM3A	0.206602	0.528254	4772.18	0.256919	0.138987	ENSGALG00000015803|KDM3A
SCX	0.206189	0.478642	1077.15	0.293784	0.114813	ENSGALG00000043433|SCX
WHAMM	0.205967	0.483799	668.802	0.305022	0.116963	ENSGALG00000006002|WHAMM
CERT1	0.205842	0.417105	559.134	0.317201	0.0877561	ENSGALG00000014952|CERT1
PIGU	0.205616	0.506675	938.388	0.281462	0.12675	ENSGALG00000001219|PIGU
ZNF593	0.20552	0.509992	8811.66	0.189096	0.128615	ENSGALG00000000542|ZNF593
PUM1	0.205508	0.523221	4834.79	0.20198	0.135974	ENSGALG00000042598|PUM1
ENSGALG00000048097	0.205376	0.527894	600.718	0.264161	0.138649	ENSGALG00000048097
CLC2DL3	0.204964	0.46177	1394.6	0.302724	0.106671	ENSGALG00000050315|CLC2DL3
SGF29	0.204875	0.526181	3810.8	0.199763	0.137265	ENSGALG00000020590|SGF29
KCNK1	0.204504	0.369618	899.751	0.333323	0.0656633	ENSGALG00000011005|KCNK1
IER3IP1	0.204019	0.51551	2546.49	0.189169	0.13152	ENSGALG00000032061|IER3IP1
ENSGALG00000019284	0.203718	0.473336	4243.72	0.16785	0.112667	ENSGALG00000019284
EPDR1	0.203675	0.430848	867.386	0.316553	0.0928334	ENSGALG00000042063|EPDR1
BUD13	0.20354	0.532188	1901.6	0.214762	0.141929	ENSGALG00000025882|BUD13
TSPO	0.203225	0.522334	6372.08	0.19451	0.13541	ENSGALG00000014166|TSPO
HIP1R	0.203054	0.40917	444.536	0.319611	0.0837208	ENSGALG00000031511|HIP1R
PARP4	0.203032	0.465047	979.078	0.300734	0.108367	ENSGALG00000034473|PARP4
ENSGALG00000049379	0.203025	0.30927	161.456	0.345316	0.0461976	ENSGALG00000049379
ADAM9	0.202971	0.552572	8114.11	0.219093	0.15254	ENSGALG00000003398|ADAM9
FNBP1	0.202739	0.502942	2501.04	0.282998	0.125124	ENSGALG00000004088|FNBP1
GABRA1	0.202633	0.242087	396.837	0.357976	0.0280989	ENSGALG00000001698|GABRA1
USP22	0.202381	0.504671	2713.33	0.178413	0.12604	ENSGALG00000029817|USP22
PARP6	0.202333	0.451004	681.103	0.30485	0.10204	ENSGALG00000001981|PARP6
SMIM20	0.202223	0.528254	2468.29	0.182141	0.138908	ENSGALG00000022991|SMIM20
GATSL2	0.202206	0.555559	1667.6	0.234682	0.154486	ENSGALG00000036742|GATSL2
ENSGALG00000029635	0.20187	0.547811	1208.87	0.251744	0.150203	ENSGALG00000029635
TMEM38B	0.201842	0.502942	1698.26	0.285765	0.125335	ENSGALG00000027472|TMEM38B
AP3B1	0.201726	0.539902	2365.84	0.248285	0.145787	ENSGALG00000004390|AP3B1
SMARCD1	0.201449	0.529152	9902.28	0.195942	0.139808	ENSGALG00000029247|SMARCD1
C4BPA	0.201282	0.527338	3716.39	0.191812	0.137889	ENSGALG00000001175|C4BPA
RHCE	0.201253	0.416567	537.593	0.316052	0.0874993	ENSGALG00000040279|RHCE
PCCA	0.201198	0.439814	3082.81	0.150538	0.0971229	ENSGALG00000016872|PCCA
PACSIN2	0.201077	0.483799	2383.16	0.295677	0.116973	ENSGALG00000014159|PACSIN2
SCIN	0.200968	0.360601	424.26	0.33392	0.0627054	ENSGALG00000010770|SCIN
FAM219B	0.200372	0.421922	192.812	0.313932	0.0897725	ENSGALG00000053823|FAM219B
FTH1	0.200262	0.288808	86852.4	0.109161	0.0399786	ENSGALG00000007220|FTH1
LRSAM1	0.200196	0.518068	1465.4	0.280756	0.133189	ENSGALG00000008819|LRSAM1
BNC2	0.200084	0.410003	295.604	0.318299	0.0841104	ENSGALG00000015101|BNC2
CASD1	0.199987	0.516597	952.575	0.271449	0.132109	ENSGALG00000009653|CASD1
MPST	0.199965	0.559638	2373.46	0.23616	0.15699	ENSGALG00000040840|MPST
CDC14B	0.199812	0.383707	568.355	0.326281	0.0718957	ENSGALG00000012627|CDC14B
CCDC82	0.199786	0.354872	395.419	0.333112	0.0607777	ENSGALG00000013489|CCDC82
HNRNPDL	0.199584	0.438672	16228	0.146833	0.096511	ENSGALG00000023199|HNRNPDL
MDFIC	0.199492	0.539474	2317.43	0.256297	0.145518	ENSGALG00000026838|MDFIC
ENSGALG00000023506	0.199368	0.452855	980.645	0.30407	0.102812	ENSGALG00000023506
ARMC9	0.19936	0.305414	393.045	0.343032	0.0451449	ENSGALG00000007691|ARMC9
C5orf51	0.199113	0.437552	1066.41	0.310291	0.0958351	ENSGALG00000033098|C5orf51
ATG13	0.199088	0.529988	542.773	0.265092	0.1404	ENSGALG00000008347|ATG13
RFXANK	0.199054	0.531571	1579.95	0.267943	0.141457	ENSGALG00000037261|RFXANK
DYNC2LI1	0.199019	0.410003	828.069	0.318153	0.0841683	ENSGALG00000009954|DYNC2LI1
TRIP12	0.198977	0.547201	3165.82	0.204079	0.149582	ENSGALG00000002929|TRIP12
ISCA2	0.198668	0.41712	4383.44	0.139819	0.087863	ENSGALG00000020417|ISCA2
ENSGALG00000046927	0.198615	0.396318	190.684	0.32059	0.0778859	ENSGALG00000046927
MEIS2	0.198512	0.539474	5895.54	0.189718	0.145498	ENSGALG00000039118|MEIS2
VSIG10	0.198323	0.562537	1891.69	0.237978	0.158404	ENSGALG00000039903|VSIG10
PEPD	0.198248	0.485647	5827.64	0.162306	0.117734	ENSGALG00000004899|PEPD
ENSGALG00000048150	0.198237	0.383359	439.923	0.325254	0.0714225	ENSGALG00000048150
SRD5A3	0.198167	0.456026	1038.2	0.302756	0.104147	ENSGALG00000013804|SRD5A3
ENSGALG00000049067	0.197877	0.258605	169.578	0.349907	0.0318304	ENSGALG00000049067
RBSN	0.197718	0.543102	1223.95	0.200045	0.148026	ENSGALG00000008500|RBSN
PDCD6	0.197471	0.45474	3546.62	0.150482	0.103709	ENSGALG00000013400|PDCD6
SLC16A9	0.197292	0.567131	1837.51	0.251146	0.161147	ENSGALG00000003172|SLC16A9
ENSGALG00000051148	0.197231	0.547185	533.175	0.25317	0.149539	ENSGALG00000051148
AP4E1	0.197073	0.460684	942.753	0.300896	0.106374	ENSGALG00000038286|AP4E1
TTC30B	0.196956	0.538142	1164.62	0.26413	0.144736	ENSGALG00000009224|TTC30B
UBE2B	0.196929	0.452855	2327	0.147757	0.102803	ENSGALG00000032664|UBE2B
TMEM144	0.19678	0.543722	2044.13	0.257557	0.148323	ENSGALG00000026253|TMEM144
TRIM62	0.196602	0.570067	1263.87	0.224891	0.163679	ENSGALG00000028437|TRIM62
ADCK2	0.196599	0.449544	612.05	0.307974	0.100827	ENSGALG00000012863|ADCK2
BORCS8	0.196541	0.557675	2145.83	0.239255	0.155408	ENSGALG00000014581|BORCS8
COMMD10	0.196468	0.558072	2180.7	0.234216	0.155964	ENSGALG00000002308|COMMD10
FER	0.196233	0.435205	833.844	0.309884	0.0946674	ENSGALG00000000273|FER
ADGRG1	0.196175	0.404378	691.673	0.318791	0.0815355	ENSGALG00000037939|ADGRG1
STX8	0.196078	0.562727	2442.31	0.212465	0.158521	ENSGALG00000001238|STX8
ATP6V1D	0.195982	0.415821	7549.2	0.13417	0.0868519	ENSGALG00000009570|ATP6V1D
GALM	0.19588	0.553928	2596.77	0.202672	0.153269	ENSGALG00000013828|GALM
CLTC	0.19585	0.531174	10759.5	0.182939	0.140888	ENSGALG00000005139|CLTC
MTMR10	0.195694	0.560626	4661	0.243203	0.157497	ENSGALG00000003883|MTMR10
ENSGALG00000021665	0.195632	0.418902	987.2	0.313646	0.0886765	ENSGALG00000021665
ENSGALG00000003819	0.195473	0.370969	385.629	0.327441	0.0665964	ENSGALG00000003819
MYL4	0.195237	0.531571	819.205	0.27448	0.141361	ENSGALG00000000585|MYL4
UBE2E2	0.194889	0.571122	1719.56	0.23148	0.164319	ENSGALG00000033593|UBE2E2
ENSGALG00000046235	0.194863	0.557675	790.38	0.24536	0.155492	ENSGALG00000046235
PARG	0.194847	0.564139	1664.25	0.228585	0.159722	ENSGALG00000002117|PARG
IFT122	0.194665	0.568583	2678.17	0.230392	0.16244	ENSGALG00000008452|IFT122
SUCLG2	0.19445	0.520986	4549.53	0.172044	0.134728	ENSGALG00000007652|SUCLG2
STAT1	0.194365	0.481379	1330.54	0.293566	0.115824	ENSGALG00000007651|STAT1
TASOR	0.194298	0.57061	1391.37	0.245637	0.163957	ENSGALG00000035045|TASOR
IRF8	0.194268	0.439321	819.658	0.307528	0.0968096	ENSGALG00000005757|IRF8
DDRGK1	0.194254	0.528254	6305.67	0.177049	0.138832	ENSGALG00000016003|DDRGK1
LRRC34	0.193841	0.518068	322.486	0.28027	0.133085	ENSGALG00000009402|LRRC34
SRPRB	0.193697	0.538689	6899.73	0.180974	0.145077	ENSGALG00000026302|SRPRB
SLITRK2	0.193637	0.466987	1337.21	0.301701	0.109531	ENSGALG00000009192|SLITRK2
MBD5	0.193392	0.459496	742.737	0.296714	0.105697	ENSGALG00000012449|MBD5
UBE2H	0.193342	0.527338	4322.77	0.169826	0.138167	ENSGALG00000031975|UBE2H
ADIPOR1	0.193281	0.554246	4770.5	0.195609	0.153396	ENSGALG00000000094|ADIPOR1
SPIRE2	0.193192	0.32559	266.664	0.334301	0.0509081	ENSGALG00000000521|SPIRE2
ADTRP	0.192964	0.224105	887.993	0.349079	0.0246762	ENSGALG00000032683|ADTRP
TRA2A	0.19287	0.376697	8389.53	0.12246	0.0690898	ENSGALG00000010973|TRA2A
ATP6V0D1	0.192866	0.563864	7716.07	0.200756	0.159483	ENSGALG00000002237|ATP6V0D1
EBAG9	0.19278	0.543102	2829.13	0.184655	0.148038	ENSGALG00000036293|EBAG9
ENSGALG00000012770	0.192765	0.310074	108.697	0.335779	0.0465383	ENSGALG00000012770
INTS4	0.19259	0.567674	1918.61	0.211058	0.161543	ENSGALG00000000091|INTS4
ENSGALG00000045738	0.192541	0.469738	302.423	0.297132	0.111033	ENSGALG00000045738
ALG3	0.192517	0.570006	1199.27	0.217047	0.163541	ENSGALG00000008503|ALG3
ZNF385C	0.192474	0.568583	2180.16	0.241345	0.162154	ENSGALG00000003403|ZNF385C
MOCS2	0.19231	0.564699	1925.07	0.24387	0.159935	ENSGALG00000014906|MOCS2
AKR1E2	0.192201	0.577908	1364.58	0.225083	0.168145	ENSGALG00000053854|AKR1E2
GPCPD1	0.192163	0.542459	948.83	0.268184	0.147506	ENSGALG00000009130|GPCPD1
TMEM35B	0.192107	0.429394	225.978	0.309799	0.0923373	ENSGALG00000002517|TMEM35B
SDCBP	0.191928	0.440546	39840.1	0.139563	0.0974076	ENSGALG00000015436|SDCBP
UBE2D3	0.191872	0.414162	18168.7	0.130954	0.0862996	ENSGALG00000012311|UBE2D3
ARGLU1	0.191853	0.509171	10964.3	0.162428	0.12825	ENSGALG00000016855|ARGLU1
MGARP	0.191627	0.480174	398.014	0.296116	0.115453	ENSGALG00000046580|MGARP
RAD23B	0.191395	0.54031	5368.08	0.178636	0.145974	ENSGALG00000015540|RAD23B
SCPEP1	0.191362	0.520539	4331.69	0.167145	0.134502	ENSGALG00000003185|SCPEP1
TMF1	0.191281	0.547642	4529.56	0.184218	0.149903	ENSGALG00000013408|TMF1
ENSGALG00000049285	0.19096	0.572889	2853.98	0.216163	0.165156	ENSGALG00000049285
TOP1MT	0.190959	0.561722	1841.55	0.257233	0.158014	ENSGALG00000029572|TOP1MT
CTSB	0.190912	0.547748	7090.26	0.184283	0.150121	ENSGALG00000030016|CTSB
DIMT1	0.190911	0.518068	707.43	0.281529	0.133189	ENSGALG00000020569|DIMT1
SLC49A3	0.190748	0.174602	296.813	0.352181	0.015897	ENSGALG00000020538|SLC49A3
RMND1	0.190509	0.535022	2353.9	0.173799	0.143267	ENSGALG00000012968|RMND1
ENSGALG00000048667	0.190345	0.233978	221.443	0.345088	0.0267258	ENSGALG00000048667
DYRK1A	0.19022	0.547642	572.399	0.263592	0.14996	ENSGALG00000016053|DYRK1A
RFT1	0.19013	0.541623	2555.25	0.270743	0.146808	ENSGALG00000001945|RFT1
SIN3A	0.190103	0.568583	948.457	0.245454	0.162268	ENSGALG00000001644|SIN3A
DIPK2A	0.189769	0.528254	1392.23	0.276621	0.139419	ENSGALG00000002347|DIPK2A
LIN7A	0.189769	0.542748	1300.1	0.266697	0.147643	ENSGALG00000010939|LIN7A
ENSGALG00000047043	0.189649	0.497964	424.53	0.289072	0.122981	ENSGALG00000047043
MARCH5	0.189407	0.583238	4985.5	0.209229	0.171605	ENSGALG00000032234|MARCH5
ENOPH1	0.189323	0.543853	5019.97	0.177276	0.148441	ENSGALG00000011178|ENOPH1
TRIT1	0.189275	0.576118	1166.53	0.236514	0.166929	ENSGALG00000003851|TRIT1
SPAG6	0.188925	0.326298	259.275	0.33023	0.0513273	ENSGALG00000007892|SPAG6
NOL4L	0.188892	0.363643	336.767	0.323155	0.0634924	ENSGALG00000041732|NOL4L
ZRANB2	0.188864	0.474755	6151.72	0.147451	0.113508	ENSGALG00000011340|ZRANB2
MIF4GD	0.188222	0.587259	2653.68	0.229116	0.174657	ENSGALG00000026715|MIF4GD
UBXN10	0.188184	0.329743	194.416	0.328837	0.0523565	ENSGALG00000023708|UBXN10
ENSGALG00000051917	0.18804	0.392852	288.589	0.31708	0.075605	ENSGALG00000051917
DBT	0.18804	0.568583	2460.1	0.255205	0.162258	ENSGALG00000005280|DBT
ENSGALG00000049751	0.188038	0.541833	604.797	0.270306	0.147105	ENSGALG00000049751
CEP95	0.188017	0.593679	1358.39	0.240727	0.179515	ENSGALG00000003540|CEP95
SCRN1	0.187976	0.589154	3119.38	0.216597	0.176224	ENSGALG00000011176|SCRN1
SEMA7A	0.187897	0.404381	349.616	0.313612	0.0821117	ENSGALG00000001412|SEMA7A
EIF2AK3	0.187841	0.411054	719.363	0.312119	0.0847481	ENSGALG00000015958|EIF2AK3
ENSGALG00000027565	0.187739	0.19401	79.9687	0.346346	0.018995	ENSGALG00000027565
PFKP	0.187702	0.538464	4122.78	0.170354	0.144924	ENSGALG00000006939|PFKP
TM9SF3	0.187618	0.384398	14747.7	0.11793	0.0722161	ENSGALG00000005534|TM9SF3
ATP8A1	0.187618	0.260119	309.033	0.338235	0.0321849	ENSGALG00000014236|ATP8A1
ENSGALG00000002463	0.187568	0.561722	2840.22	0.182125	0.158015	ENSGALG00000002463
TMEM198	0.18753	0.472375	289.173	0.296488	0.112237	ENSGALG00000018803|TMEM198
ENSGALG00000043632	0.187263	0.390546	449.427	0.314989	0.0745625	ENSGALG00000043632
AGL	0.187173	0.392852	436.534	0.316322	0.075822	ENSGALG00000005407|AGL
SIRT6	0.187124	0.588732	2162.53	0.214161	0.175805	ENSGALG00000001245|SIRT6
ADAMTS6	0.186916	0.436259	621.496	0.306206	0.0950754	ENSGALG00000014751|ADAMTS6
TMEM161A	0.186893	0.572889	1933.27	0.206333	0.165103	ENSGALG00000025809|TMEM161A
NR2C2	0.18662	0.528254	1203.02	0.277522	0.139096	ENSGALG00000008519|NR2C2
BCAP31	0.186474	0.582222	3238.28	0.199648	0.170763	ENSGALG00000035236|BCAP31
HS6ST1	0.186342	0.591277	2317.57	0.228424	0.177785	ENSGALG00000002155|HS6ST1
NID1	0.18628	0.577131	2041.17	0.247292	0.167632	ENSGALG00000042079|NID1
KLHL21	0.18625	0.489186	810.238	0.292486	0.119416	ENSGALG00000035211|KLHL21
YTHDC1	0.186247	0.582753	5093.94	0.200307	0.171126	ENSGALG00000035906|YTHDC1
BBS5	0.185964	0.587531	2482.54	0.219617	0.174969	ENSGALG00000009846|BBS5
MFAP2	0.185741	0.539051	977.172	0.270473	0.14527	ENSGALG00000030647|MFAP2
VAV2	0.185198	0.493791	633.444	0.291751	0.121179	ENSGALG00000002699|VAV2
CHPT1	0.184926	0.589523	2731.53	0.222939	0.176501	ENSGALG00000012769|CHPT1
ENSGALG00000046794	0.184835	0.35042	272.128	0.323061	0.0590456	ENSGALG00000046794
ENSGALG00000019976	0.184827	0.586892	1387.9	0.205841	0.174374	ENSGALG00000019976
ABCC5	0.184729	0.495095	868.473	0.290025	0.121745	ENSGALG00000008369|ABCC5
ENSGALG00000048488	0.184648	0.263397	278.886	0.335295	0.0329644	ENSGALG00000048488
SNAP29	0.18442	0.502593	3652.21	0.154746	0.124944	ENSGALG00000040128|SNAP29
ALPK3	0.184379	0.497448	793.923	0.289066	0.1227	ENSGALG00000037950|ALPK3
LAMA1	0.18434	0.583344	10335.8	0.262546	0.171796	ENSGALG00000014615|LAMA1
CBX6	0.184307	0.416567	150.005	0.309048	0.0875173	ENSGALG00000036867|CBX6
DYNC2H1	0.184221	0.527338	1505.5	0.280122	0.137918	ENSGALG00000041814|DYNC2H1
SKI	0.184213	0.520599	488.072	0.280805	0.134554	ENSGALG00000001229|SKI
MYLK3	0.184097	0.141432	185.417	0.346748	0.0115594	ENSGALG00000004334|MYLK3
ENSGALG00000011444	0.184	0.339784	367.801	0.323608	0.0558794	ENSGALG00000011444
ENSGALG00000001996	0.1838	0.342587	135.141	0.323197	0.0565999	ENSGALG00000001996
SMC5	0.183777	0.558072	1364.45	0.26312	0.156032	ENSGALG00000015118|SMC5
GTPBP8	0.183682	0.595694	1107.15	0.220384	0.180758	ENSGALG00000015190|GTPBP8
MTMR2	0.18366	0.586189	1789.2	0.242392	0.173798	ENSGALG00000017200|MTMR2
SNX1	0.183581	0.51909	4757.62	0.153158	0.133833	ENSGALG00000002189|SNX1
UBE2E3	0.183556	0.584777	3729.81	0.188707	0.172883	ENSGALG00000020793|UBE2E3
ANKRA2	0.183508	0.535913	1920.98	0.274838	0.14379	ENSGALG00000013511|ANKRA2
FABP5	0.183378	0.513002	75387.3	0.285599	0.130152	ENSGALG00000041344|FABP5
ENSGALG00000028573	0.183302	0.593831	1486	0.235025	0.179603	ENSGALG00000028573
MGAT4A	0.183126	0.327407	503.339	0.325032	0.0516856	ENSGALG00000030780|MGAT4A
EMC7	0.182892	0.541432	3173.74	0.161968	0.146467	ENSGALG00000009637|EMC7
ENSGALG00000049015	0.18281	0.589097	2598.07	0.191551	0.176088	ENSGALG00000049015
GNB3	0.18276	0.0978596	562.306	0.349031	0.00645916	ENSGALG00000034438|GNB3
LRRFIP2	0.182535	0.602	2199.13	0.232541	0.186601	ENSGALG00000033102|LRRFIP2
NUB1	0.182163	0.510993	1290.42	0.285199	0.129236	ENSGALG00000006181|NUB1
USB1	0.182026	0.539051	1164.45	0.277819	0.145248	ENSGALG00000035604|USB1
SH3GLB1	0.181914	0.508641	6962.26	0.146754	0.127761	ENSGALG00000006284|SH3GLB1
THNSL2	0.181616	0.590459	1412.55	0.241784	0.177117	ENSGALG00000015939|THNSL2
PGM2L1	0.181339	0.325041	118.879	0.32395	0.0506207	ENSGALG00000017304|PGM2L1
PLSCR1	0.181329	0.587318	4155.03	0.25096	0.174758	ENSGALG00000006805|PLSCR1
ENSGALG00000030809	0.181109	0.592686	2536.5	0.197448	0.1787	ENSGALG00000030809
POGZ	0.181059	0.592686	1153.21	0.239989	0.178752	ENSGALG00000036365|POGZ
SRP54	0.180805	0.526181	4790.47	0.152329	0.137266	ENSGALG00000023135|SRP54
SUMF1	0.1807	0.506031	1231.37	0.28726	0.126553	ENSGALG00000008286|SUMF1
RABGAP1	0.180572	0.60139	2826.27	0.216157	0.184928	ENSGALG00000001225|RABGAP1
CTNNB1	0.18056	0.534834	21415.4	0.151985	0.143076	ENSGALG00000037203|CTNNB1
RALYL	0.180499	0.123996	162.362	0.343755	0.00933336	ENSGALG00000036938|RALYL
ATP11B	0.180403	0.60139	4017.7	0.204039	0.185047	ENSGALG00000008839|ATP11B
OSBPL2	0.18036	0.583251	2140.65	0.21881	0.171709	ENSGALG00000005195|OSBPL2
SFXN2	0.180278	0.600747	1200.58	0.230676	0.184422	ENSGALG00000008114|SFXN2
SNRNP48	0.180096	0.554287	428.631	0.262493	0.153627	ENSGALG00000013005|SNRNP48
PKP4	0.18008	0.593275	2967.79	0.195434	0.179128	ENSGALG00000012561|PKP4
PLAGL1	0.180048	0.597597	1482.87	0.230421	0.18165	ENSGALG00000013754|PLAGL1
THBS1	0.179985	0.602	3479.35	0.23219	0.186437	ENSGALG00000009626|THBS1
ENSGALG00000055016	0.179954	0.364622	168.245	0.317076	0.0639997	ENSGALG00000055016
ENSGALG00000033282	0.179901	0.592906	1629.94	0.233316	0.17886	ENSGALG00000033282
ENSGALG00000013777	0.179894	0.592686	2605.46	0.188511	0.17874	ENSGALG00000013777
B3GLCT	0.179875	0.566951	944.952	0.265642	0.160997	ENSGALG00000017076|B3GLCT
ARSB	0.179867	0.413388	762.251	0.307641	0.085845	ENSGALG00000004438|ARSB
TM2D1	0.179841	0.556651	772.051	0.268937	0.155009	ENSGALG00000051415|TM2D1
PTP4A1	0.179702	0.421503	17546.8	0.126358	0.089506	ENSGALG00000016271|PTP4A1
GABARAPL2	0.179473	0.553823	4011.08	0.159695	0.153121	ENSGALG00000003208|GABARAPL2
SETD1A	0.179467	0.597865	947.486	0.237393	0.181903	ENSGALG00000004324|SETD1A
TMEM101	0.179299	0.569439	2696.55	0.169538	0.163216	ENSGALG00000043148|TMEM101
FRMPD4	0.179272	0.284598	1236.61	0.327412	0.0387473	ENSGALG00000033541|FRMPD4
SBNO1	0.17919	0.577131	4403.8	0.175096	0.167475	ENSGALG00000003392|SBNO1
ASCC1	0.179041	0.591277	1874.61	0.253647	0.177763	ENSGALG00000026019|ASCC1
FBXO7	0.178861	0.611118	3494.56	0.214419	0.192896	ENSGALG00000012569|FBXO7
GDPD1	0.178803	0.518822	385.177	0.283061	0.133727	ENSGALG00000005103|GDPD1
TET2	0.178787	0.511099	929.329	0.286028	0.129313	ENSGALG00000010592|TET2
OLFM1	0.178539	0.471607	970.077	0.294485	0.11182	ENSGALG00000002515|OLFM1
P3H4	0.178386	0.602	1539.63	0.23444	0.186421	ENSGALG00000027462|P3H4
PDE8A	0.178377	0.497448	795.311	0.289256	0.122712	ENSGALG00000005992|PDE8A
SALL1	0.178369	0.559638	931.7	0.269062	0.156974	ENSGALG00000039238|SALL1
NARFL	0.178269	0.60272	1300.03	0.228771	0.187225	ENSGALG00000005365|NARFL
FKBP10	0.178215	0.599497	3565.28	0.198293	0.183273	ENSGALG00000025764|FKBP10
CUL4B	0.178155	0.58971	1311.03	0.249635	0.176683	ENSGALG00000008559|CUL4B
ZZEF1	0.177933	0.493791	433.478	0.289463	0.121184	ENSGALG00000001546|ZZEF1
BF1	0.177691	0.363733	209.564	0.315482	0.0636755	ENSGALG00000033932|BF1
ENSGALG00000052746	0.177688	0.582715	660.094	0.256472	0.171032	ENSGALG00000052746
IREB2	0.177467	0.586363	3573.66	0.170118	0.174016	ENSGALG00000035462|IREB2
PPM1H	0.17742	0.513315	747.7	0.2861	0.130377	ENSGALG00000009805|PPM1H
FANCC	0.177298	0.534834	1163.08	0.278067	0.142972	ENSGALG00000012618|FANCC
ENSGALG00000054212	0.177239	0.58971	1041.13	0.247488	0.176664	ENSGALG00000054212
ENSGALG00000007575	0.177205	0.604291	1172.91	0.227284	0.189177	ENSGALG00000007575
MRPL46	0.177204	0.509171	3421.21	0.141551	0.128247	ENSGALG00000006782|MRPL46
ZBTB20	0.17713	0.337704	275.558	0.318529	0.0550342	ENSGALG00000015094|ZBTB20
HECTD1	0.177127	0.608224	4176.48	0.213083	0.191239	ENSGALG00000009946|HECTD1
PRRC1	0.177091	0.597235	2936.36	0.244757	0.181361	ENSGALG00000014703|PRRC1
ENSGALG00000013590	0.17709	0.582168	4416.3	0.173383	0.170531	ENSGALG00000013590
SLC12A7	0.177042	0.357209	1653.08	0.315939	0.061482	ENSGALG00000042396|SLC12A7
ATP6V1E1	0.176985	0.497964	5265.83	0.141346	0.122961	ENSGALG00000013036|ATP6V1E1
ENSGALG00000042611	0.176983	0.475536	591.562	0.293554	0.113899	ENSGALG00000042611
B4GALT4	0.17685	0.568583	5665.15	0.168757	0.161923	ENSGALG00000015069|B4GALT4
TXNDC15	0.176511	0.600688	1945.83	0.187739	0.184264	ENSGALG00000039781|TXNDC15
ENSGALG00000046978	0.176451	0.602	438.87	0.249354	0.18657	ENSGALG00000046978
GCDH	0.176354	0.618152	2229.59	0.209791	0.196914	ENSGALG00000034917|GCDH
TMEM259	0.176298	0.602605	1398.68	0.237793	0.187099	ENSGALG00000002029|TMEM259
ATP7B	0.175975	0.339626	475.628	0.317574	0.0557329	ENSGALG00000017021|ATP7B
BACH2	0.175837	0.517086	324.505	0.284001	0.132367	ENSGALG00000015605|BACH2
PDIA5	0.175787	0.552315	8482.71	0.153155	0.15243	ENSGALG00000011689|PDIA5
FBXO33	0.17562	0.598793	1059.65	0.246253	0.18235	ENSGALG00000010192|FBXO33
NAALADL2	0.175268	0.463829	597.418	0.293871	0.107566	ENSGALG00000023670|NAALADL2
MXI1	0.175038	0.592686	1932.13	0.253539	0.178722	ENSGALG00000008555|MXI1
ENSGALG00000004975	0.174971	0.527338	999.704	0.281565	0.13792	ENSGALG00000004975
AASDH	0.174942	0.526739	742.147	0.281177	0.137561	ENSGALG00000013764|AASDH
ELP4	0.174742	0.606671	742.644	0.235198	0.190287	ENSGALG00000012127|ELP4
ATAD1	0.174703	0.599019	4366.57	0.180573	0.182853	ENSGALG00000003652|ATAD1
PAIP2B	0.174613	0.484752	9512.38	0.135213	0.117413	ENSGALG00000002488|PAIP2B
CCDC112	0.174505	0.516597	609.434	0.284362	0.132151	ENSGALG00000045092|CCDC112
TUBGCP6	0.174476	0.50868	897.123	0.285717	0.127829	ENSGALG00000032156|TUBGCP6
ZFYVE19	0.174389	0.625115	2103.31	0.234595	0.20269	ENSGALG00000008460|ZFYVE19
DHX40	0.174361	0.5863	1652.58	0.256899	0.173956	ENSGALG00000005126|DHX40
PDE10A	0.17427	0.517839	641.142	0.283866	0.132959	ENSGALG00000011537|PDE10A
GTF2H5	0.174103	0.527727	8442.03	0.143508	0.138417	ENSGALG00000013733|GTF2H5
G6PC3	0.17382	0.614031	556.124	0.236443	0.194512	ENSGALG00000054002|G6PC3
CALML4	0.17361	0.617322	852.038	0.202529	0.196387	ENSGALG00000007979|CALML4
EPCAM	0.173595	0.563864	817.981	0.268634	0.159279	ENSGALG00000008969|EPCAM
SPATS2	0.173585	0.62129	2143.9	0.223825	0.199951	ENSGALG00000033957|SPATS2
NUBPL	0.173382	0.61866	1306.5	0.215734	0.19729	ENSGALG00000009983|NUBPL
ENSGALG00000032644	0.173375	0.582168	992.827	0.259557	0.17058	ENSGALG00000032644
HMGA1	0.173305	0.459258	282.776	0.296744	0.105569	ENSGALG00000030396|HMGA1
CALB2	0.173131	0.60018	7749.02	0.244881	0.184014	ENSGALG00000026903|CALB2
BBIP1	0.173039	0.61866	2912.96	0.199219	0.197387	ENSGALG00000037714|BBIP1
PRKN	0.172939	0.448276	367.012	0.298365	0.0999279	ENSGALG00000011562|PRKN
PLIN4	0.172927	0.580342	7068.14	0.161883	0.169472	ENSGALG00000021972|PLIN4
SMAP2	0.172869	0.532132	5511.02	0.150203	0.141877	ENSGALG00000029244|SMAP2
GANC	0.17282	0.383359	632.335	0.309084	0.0714006	ENSGALG00000009036|GANC
ENSGALG00000050578	0.172667	0.0869137	121.679	0.337009	0.00530321	ENSGALG00000050578
DESI1	0.17264	0.609335	5194.16	0.188402	0.191755	ENSGALG00000047248|DESI1
GLP1R	0.172579	0.500817	273.181	0.28852	0.124183	ENSGALG00000010078|GLP1R
PLK2	0.172521	0.550434	2803.18	0.278564	0.151169	ENSGALG00000014725|PLK2
MARK1	0.172348	0.617674	1469.12	0.228517	0.1966	ENSGALG00000009483|MARK1
OSBPL11	0.172311	0.569654	724.339	0.265368	0.163359	ENSGALG00000012059|OSBPL11
DPP4	0.17219	0.464256	300.921	0.29533	0.107805	ENSGALG00000042452|DPP4
HADHB	0.171728	0.609392	6788.86	0.179463	0.191919	ENSGALG00000016555|HADHB
CRELD1	0.17168	0.622428	1872.93	0.202253	0.200926	ENSGALG00000042387|CRELD1
HLCS	0.171512	0.611213	1261	0.240403	0.193056	ENSGALG00000016047|HLCS
PDHB	0.171488	0.60139	7707.24	0.173986	0.184857	ENSGALG00000029576|PDHB
POMGNT1	0.171395	0.548151	994.57	0.273712	0.150377	ENSGALG00000010351|POMGNT1
R3HDM1	0.17129	0.620509	2692.1	0.190439	0.198976	ENSGALG00000012246|R3HDM1
TNFRSF1A	0.171241	0.539051	1566.94	0.277436	0.145323	ENSGALG00000039461|TNFRSF1A
ENSGALG00000047915	0.171097	0.213872	103.827	0.325757	0.0222294	ENSGALG00000047915
RHPN1	0.171069	0.298827	233.292	0.318077	0.0428379	ENSGALG00000034337|RHPN1
JKAMP	0.170939	0.559638	3623.76	0.155425	0.157058	ENSGALG00000012009|JKAMP
NAA35	0.17082	0.602	2990.05	0.253173	0.186088	ENSGALG00000012598|NAA35
DOCK1	0.17074	0.575678	1825.17	0.268158	0.166622	ENSGALG00000042259|DOCK1
SQSTM1	0.170727	0.62158	2747.1	0.229779	0.200435	ENSGALG00000035804|SQSTM1
SIPA1L1	0.170708	0.593153	1576.71	0.256577	0.178977	ENSGALG00000009381|SIPA1L1
ZNF302	0.170687	0.586239	705.062	0.260734	0.173863	ENSGALG00000034134|ZNF302
TGFBI	0.170518	0.602605	1690.28	0.250943	0.187051	ENSGALG00000029429|TGFBI
MYDGF	0.170189	0.547642	6888.28	0.143082	0.149889	ENSGALG00000004263|MYDGF
ENSGALG00000041618	0.169993	0.624815	2156.69	0.228145	0.202494	ENSGALG00000041618
CYP2J23	0.169983	0.567657	517.665	0.268785	0.161443	ENSGALG00000051992|CYP2J23
HMGCR	0.169901	0.611793	2890.55	0.23627	0.193369	ENSGALG00000014948|HMGCR
ICE2	0.169863	0.593649	1246.09	0.255419	0.179337	ENSGALG00000046000|ICE2
MAML2	0.169782	0.620351	597.85	0.249742	0.198739	ENSGALG00000017199|MAML2
KLHL20	0.169534	0.63137	2354.1	0.218866	0.2065	ENSGALG00000036931|KLHL20
ENSGALG00000042005	0.169411	0.331308	180.743	0.312923	0.0533572	ENSGALG00000042005
SFXN4	0.16919	0.622938	1658.77	0.236249	0.201178	ENSGALG00000009350|SFXN4
ENSGALG00000052055	0.169148	0.628103	2307.82	0.228175	0.204411	ENSGALG00000052055
ACOT8	0.169146	0.632493	1282.14	0.215964	0.207361	ENSGALG00000006842|ACOT8
PDPR	0.169048	0.368054	341.553	0.308957	0.0651765	ENSGALG00000002690|PDPR
ENSGALG00000012103	0.169007	0.497899	260.725	0.288048	0.122894	ENSGALG00000012103
MYEF2	0.168616	0.586075	4346.39	0.158885	0.173723	ENSGALG00000032546|MYEF2
LSP1P1	0.16842	0.415884	2046.55	0.302629	0.0870065	ENSGALG00000006583|LSP1P1
CLDND1	0.168243	0.63754	4862.15	0.214424	0.211072	ENSGALG00000039538|CLDND1
DNMBP	0.168225	0.554287	736.176	0.27354	0.153513	ENSGALG00000007304|DNMBP
LNPEP	0.168017	0.386783	338.26	0.305606	0.0731319	ENSGALG00000015301|LNPEP
IRS1	0.167951	0.626031	961.366	0.233269	0.203332	ENSGALG00000004959|IRS1
CHMP1A	0.167915	0.6416	1797.33	0.209221	0.214807	ENSGALG00000006161|CHMP1A
KLHL15	0.167895	0.63317	1057.86	0.224932	0.207889	ENSGALG00000054564|KLHL15
ENSGALG00000050796	0.167804	0.527894	666.632	0.280491	0.138643	ENSGALG00000050796
ELOVL5	0.167618	0.527864	4537.66	0.135476	0.13855	ENSGALG00000016314|ELOVL5
CYBC1	0.167606	0.639494	4967.22	0.21531	0.213236	ENSGALG00000001607|CYBC1
ND6	0.167528	0.58341	10744.8	0.15296	0.171857	ENSGALG00000037838|ND6
MRPL42	0.167311	0.609335	2265.74	0.171617	0.191817	ENSGALG00000011293|MRPL42
ZFAND6	0.167264	0.61868	5033.17	0.177777	0.197594	ENSGALG00000006505|ZFAND6
AKAP7	0.167179	0.511515	443.268	0.28459	0.129557	ENSGALG00000029794|AKAP7
BTBD2	0.167169	0.639406	734.685	0.221824	0.21244	ENSGALG00000001019|BTBD2
CFAP36	0.16704	0.628103	4985.2	0.186201	0.204496	ENSGALG00000037504|CFAP36
ENSGALG00000050497	0.166861	0.450773	459.536	0.295573	0.101828	ENSGALG00000050497
GPRIN2	0.166843	0.35167	692.925	0.309166	0.0594559	ENSGALG00000002048|GPRIN2
RNF213	0.16676	0.541764	483.503	0.276374	0.146982	ENSGALG00000039269|RNF213
ENSGALG00000016495	0.166383	0.522708	739.129	0.281956	0.135693	ENSGALG00000016495
BAG5	0.166345	0.63137	1341.96	0.233062	0.206493	ENSGALG00000031062|BAG5
ENSGALG00000009458	0.166306	0.431053	712.037	0.298307	0.0932444	ENSGALG00000009458
MFAP3L	0.166189	0.642946	5752.89	0.218734	0.216307	ENSGALG00000009667|MFAP3L
ENSGALG00000039221	0.16614	0.368554	313.618	0.306798	0.0653958	ENSGALG00000039221
MMD	0.166104	0.640462	12112	0.205276	0.214063	ENSGALG00000003078|MMD
SLC12A4	0.166044	0.638454	1727.21	0.222842	0.211802	ENSGALG00000034179|SLC12A4
EPM2A	0.16604	0.543102	367.291	0.276575	0.147872	ENSGALG00000012275|EPM2A
EPHB6	0.165878	0.639494	1397.16	0.22338	0.213347	ENSGALG00000014749|EPHB6
SRP14	0.165863	0.599019	11782.5	0.164771	0.182914	ENSGALG00000009592|SRP14
MFAP3	0.165823	0.616364	5695.76	0.172279	0.195951	ENSGALG00000004040|MFAP3
DMB2	0.165816	0.196532	74.8168	0.321629	0.0193876	ENSGALG00000038393|DMB2
FAHD1	0.165589	0.659692	1356.08	0.219788	0.22943	ENSGALG00000024041|FAHD1
ECHS1	0.165586	0.639445	4847.77	0.194672	0.212632	ENSGALG00000024271|ECHS1
ENSGALG00000045132	0.165527	0.557675	620.707	0.272842	0.155335	ENSGALG00000045132
NTMT1	0.16545	0.637496	5389.4	0.197994	0.210313	ENSGALG00000017611|NTMT1
ECHDC3	0.165408	0.639436	2568.92	0.185393	0.212495	ENSGALG00000006690|ECHDC3
MYO7A	0.165392	0.568654	2301.62	0.270094	0.162754	ENSGALG00000031450|MYO7A
PCGF6	0.165269	0.62129	1717.84	0.245017	0.19998	ENSGALG00000008230|PCGF6
NDUFB2	0.165265	0.599963	4449.73	0.160052	0.183501	ENSGALG00000032595|NDUFB2
PFKL	0.165243	0.620085	5295.9	0.173177	0.198454	ENSGALG00000006543|PFKL
RDM1	0.165076	0.63249	2317.92	0.234896	0.207215	ENSGALG00000000243|RDM1
CIAO2B	0.165063	0.592686	4064.64	0.155802	0.178541	ENSGALG00000005132|CIAO2B
ADGRG6	0.164796	0.469223	314.173	0.291259	0.110688	ENSGALG00000013803|ADGRG6
PITHD1	0.164738	0.639462	1545.83	0.190145	0.213139	ENSGALG00000003986|PITHD1
KIAA0556	0.16473	0.238293	189.78	0.317466	0.0275167	ENSGALG00000043363|KIAA0556
NETO2	0.164476	0.639191	5009.3	0.23455	0.212142	ENSGALG00000004071|NETO2
ENSGALG00000040041	0.164425	0.645791	2265.08	0.18595	0.217906	ENSGALG00000040041
LDLRAD4	0.164423	0.520209	280.871	0.282513	0.134343	ENSGALG00000013886|LDLRAD4
ENSGALG00000007127	0.164351	0.637062	2583.65	0.184189	0.210124	ENSGALG00000007127
PKLR	0.164343	0.568654	46133.6	0.144504	0.16279	ENSGALG00000001992|PKLR
RNF13	0.164312	0.569439	11218.4	0.149635	0.163159	ENSGALG00000010411|RNF13
PPIL2	0.164247	0.636588	1623.25	0.183485	0.209471	ENSGALG00000042052|PPIL2
MAF	0.164195	0.619905	2020.32	0.175778	0.19831	ENSGALG00000026258|MAF
NFKBIE	0.164133	0.293215	103.703	0.31252	0.0410526	ENSGALG00000044525|NFKBIE
SLC35E2B	0.164117	0.650389	2202.7	0.207874	0.220657	ENSGALG00000001374|SLC35E2B
DCXR	0.164074	0.646227	3007.48	0.216346	0.218282	ENSGALG00000002849|DCXR
NFKB1	0.164041	0.664476	1635.08	0.216969	0.233875	ENSGALG00000012304|NFKB1
PDK4	0.163838	0.317223	1579.46	0.310143	0.0487482	ENSGALG00000009700|PDK4
KIF1B	0.163781	0.642553	5502.47	0.198118	0.215733	ENSGALG00000002726|KIF1B
ENSGALG00000020253	0.163778	0.552315	425.7	0.274725	0.152208	ENSGALG00000020253
SEC62	0.16373	0.509992	6854.37	0.12564	0.128629	ENSGALG00000009379|SEC62
ARHGEF16	0.163552	0.534834	958.263	0.279084	0.143092	ENSGALG00000001058|ARHGEF16
ENSGALG00000045074	0.16353	0.322833	143.747	0.309272	0.0499309	ENSGALG00000045074
FAM175A	0.163281	0.617674	1659.28	0.249807	0.196674	ENSGALG00000011210|FAM175A
C9orf72	0.163236	0.559392	451.343	0.272855	0.156606	ENSGALG00000001864|C9orf72
ENSGALG00000038720	0.1631	0.536803	199.02	0.277967	0.144189	ENSGALG00000038720
ENSGALG00000009292	0.163094	0.228547	405.221	0.31656	0.0257004	ENSGALG00000009292
TMEM230	0.163056	0.619443	1770.28	0.24916	0.198072	ENSGALG00000036876|TMEM230
CDK9	0.162963	0.628035	3046.7	0.250001	0.20425	ENSGALG00000035576|CDK9
LNPK	0.162863	0.63754	2424.64	0.186642	0.211323	ENSGALG00000037944|LNPK
WDR11	0.162787	0.535913	1211.34	0.27953	0.143797	ENSGALG00000035013|WDR11
STIP1	0.162738	0.248012	50.5816	0.314902	0.0294072	ENSGALG00000046811|STIP1
LHX2	0.162609	0.643154	3074.7	0.19678	0.216423	ENSGALG00000001124|LHX2
MITD1	0.162491	0.559638	865.025	0.273109	0.156786	ENSGALG00000016759|MITD1
ENSGALG00000015577	0.162479	0.50593	295.434	0.284541	0.12642	ENSGALG00000015577
ACTR1A	0.162465	0.587531	11008.3	0.148202	0.175044	ENSGALG00000008086|ACTR1A
CD99L2	0.162265	0.652528	1145.18	0.201532	0.222049	ENSGALG00000009075|CD99L2
ITM2A	0.162025	0.501159	29684.1	0.117292	0.124339	ENSGALG00000004107|ITM2A
ROR1	0.162021	0.641646	2134.64	0.218079	0.214953	ENSGALG00000011019|ROR1
CRAMP1	0.16201	0.568654	695.754	0.270142	0.16273	ENSGALG00000009341|CRAMP1
HSBP1	0.16199	0.486846	12694.1	0.118862	0.118231	ENSGALG00000043039|HSBP1
ENSGALG00000052702	0.161712	0.63754	651.152	0.236166	0.211289	ENSGALG00000052702
SIRT5	0.161664	0.539051	2696.56	0.131096	0.145328	ENSGALG00000012692|SIRT5
ACBD7	0.16164	0.646227	5410.52	0.211031	0.218103	ENSGALG00000019663|ACBD7
TEF	0.161631	0.580342	402.06	0.266748	0.169461	ENSGALG00000011958|TEF
LZTR1	0.161583	0.600688	915.383	0.259008	0.184276	ENSGALG00000031175|LZTR1
ENSGALG00000014721	0.161505	0.291122	765.356	0.310466	0.0406683	ENSGALG00000014721
SBF1	0.161493	0.390252	273.632	0.30236	0.0743127	ENSGALG00000043178|SBF1
SH3GLB2	0.161456	0.652528	805.484	0.227669	0.222278	ENSGALG00000039541|SH3GLB2
SMIM8	0.161323	0.582168	477.85	0.266693	0.170568	ENSGALG00000015812|SMIM8
SLC25A26	0.161316	0.49293	393.934	0.286362	0.120743	ENSGALG00000007467|SLC25A26
CAPN5	0.161215	0.538142	326.597	0.277525	0.144691	ENSGALG00000040478|CAPN5
ENSGALG00000002439	0.16115	0.657592	2195.22	0.216759	0.227859	ENSGALG00000002439
ALG5	0.161096	0.646227	2283.66	0.187799	0.218279	ENSGALG00000017049|ALG5
MVB12A	0.161027	0.649374	2007.4	0.185741	0.21999	ENSGALG00000042661|MVB12A
ETFDH	0.161004	0.439102	8756.47	0.112888	0.0967301	ENSGALG00000009442|ETFDH
KIF7	0.16089	0.656978	1645.57	0.216091	0.226281	ENSGALG00000006611|KIF7
BTAF1	0.160755	0.664378	1198.06	0.225772	0.23364	ENSGALG00000030598|BTAF1
TBC1D32	0.160575	0.213797	229.496	0.315413	0.0221902	ENSGALG00000014876|TBC1D32
ENSGALG00000006724	0.160556	0.584426	604.798	0.268009	0.172429	ENSGALG00000006724
BORCS7	0.160388	0.652528	753.171	0.226865	0.222297	ENSGALG00000008124|BORCS7
MINDY3	0.160125	0.642553	1574.38	0.239528	0.215993	ENSGALG00000008739|MINDY3
SLC25A14	0.160099	0.639445	3667.79	0.173435	0.212847	ENSGALG00000004063|SLC25A14
TTC37	0.160047	0.516597	1114.41	0.282964	0.131914	ENSGALG00000014670|TTC37
ENSGALG00000048462	0.160007	0.568583	600.414	0.270127	0.16243	ENSGALG00000048462
DNAJB2	0.159956	0.656612	916.112	0.213043	0.225848	ENSGALG00000027506|DNAJB2
LCLAT1	0.159866	0.650389	5084.57	0.180082	0.220588	ENSGALG00000009056|LCLAT1
ENSGALG00000009650	0.15972	0.563864	1008.89	0.271913	0.15927	ENSGALG00000009650
GRIK4	0.159679	0.541432	420.166	0.276978	0.146697	ENSGALG00000006638|GRIK4
ENSGALG00000015626	0.159668	0.267221	214.84	0.310785	0.0340306	ENSGALG00000015626
HIST1H101	0.159616	0.636884	1526.37	0.176904	0.20984	ENSGALG00000031874|HIST1H101
TBK1	0.159546	0.660316	2268.33	0.214462	0.22974	ENSGALG00000009840|TBK1
NCSTN	0.159499	0.640401	3314.67	0.191541	0.213952	ENSGALG00000009147|NCSTN
DNAJC27	0.159488	0.599019	1132.13	0.258881	0.182709	ENSGALG00000028967|DNAJC27
SCAMP4	0.159441	0.603616	3494.81	0.153152	0.188381	ENSGALG00000001030|SCAMP4
PROM1	0.159359	0.583238	1799.07	0.267079	0.171506	ENSGALG00000014496|PROM1
SLC35C2	0.159308	0.667236	1111.99	0.199416	0.23532	ENSGALG00000020939|SLC35C2
ARMT1	0.159281	0.588525	1257.8	0.265212	0.175518	ENSGALG00000026322|ARMT1
MAGT1	0.159271	0.620351	5955.29	0.157652	0.198708	ENSGALG00000007861|MAGT1
DARS2	0.159101	0.657397	1657.37	0.222861	0.227038	ENSGALG00000023749|DARS2
HAGHL	0.1591	0.620509	1225.32	0.251876	0.199022	ENSGALG00000021040|HAGHL
ENSGALG00000037611	0.159094	0.606924	819.469	0.257535	0.190452	ENSGALG00000037611
DDX23	0.159063	0.628657	3761.7	0.164458	0.204854	ENSGALG00000032307|DDX23
PHACTR3	0.159056	0.542096	591.529	0.276504	0.147302	ENSGALG00000035930|PHACTR3
DEF8	0.159037	0.548151	739.811	0.275283	0.150387	ENSGALG00000025712|DEF8
ENSGALG00000033340	0.159008	0.449544	279.678	0.291663	0.100687	ENSGALG00000033340
COPE	0.159007	0.472055	12572.9	0.113338	0.112053	ENSGALG00000003153|COPE
SC5D	0.158969	0.663369	1634.19	0.206781	0.232497	ENSGALG00000037065|SC5D
PLPBP	0.15893	0.661165	3546.15	0.196099	0.230505	ENSGALG00000003101|PLPBP
NDOR1	0.158863	0.664138	4034.77	0.195356	0.233186	ENSGALG00000008920|NDOR1
MAP2K5	0.15878	0.637599	2868.49	0.164454	0.211432	ENSGALG00000007930|MAP2K5
SCARB2	0.158779	0.657486	1891.71	0.226136	0.227365	ENSGALG00000011499|SCARB2
ASXL1	0.15877	0.553583	1170.65	0.273836	0.152904	ENSGALG00000006612|ASXL1
AP5S1	0.158673	0.639445	354.769	0.239917	0.21288	ENSGALG00000030095|AP5S1
FAM219A	0.158533	0.449675	187.037	0.290959	0.101037	ENSGALG00000005821|FAM219A
ERBB2	0.158336	0.66232	2040.45	0.19709	0.231471	ENSGALG00000031529|ERBB2
UPP1	0.158255	0.594898	1692.26	0.262555	0.180362	ENSGALG00000013073|UPP1
TRIB1	0.158232	0.428123	511.609	0.293818	0.0918044	ENSGALG00000036456|TRIB1
ENSGALG00000035554	0.158086	0.330798	134.329	0.304136	0.0529314	ENSGALG00000035554
NADSYN1	0.157931	0.636884	1372.54	0.2456	0.209824	ENSGALG00000004153|NADSYN1
HABP4	0.157785	0.571313	893.144	0.269573	0.164524	ENSGALG00000012628|HABP4
NLRP3	0.157707	0.488415	922.68	0.286863	0.11884	ENSGALG00000034124|NLRP3
SPEF2	0.15761	0.330798	215.213	0.303886	0.0529102	ENSGALG00000023552|SPEF2
C22orf39	0.157471	0.621021	1342.36	0.251489	0.199678	ENSGALG00000044654|C22orf39
CHRNA5	0.157415	0.656978	859.235	0.23149	0.226525	ENSGALG00000003021|CHRNA5
CCDC80	0.157339	0.66259	6266.41	0.191544	0.231938	ENSGALG00000015193|CCDC80
STXBP6	0.15732	0.304354	240.087	0.305927	0.0443973	ENSGALG00000009847|STXBP6
ENSGALG00000011413	0.156976	0.573932	3208.51	0.269444	0.16572	ENSGALG00000011413
TAF9	0.156876	0.580342	3867.46	0.137546	0.16955	ENSGALG00000046704|TAF9
TRPM7	0.156831	0.656612	3653.26	0.239204	0.2258	ENSGALG00000023451|TRPM7
INPP5K	0.156663	0.670059	15056.6	0.23436	0.237646	ENSGALG00000002739|INPP5K
ENSGALG00000041420	0.156652	0.14872	132.934	0.314981	0.012341	ENSGALG00000041420
DNAJC12	0.156519	0.469738	1420.44	0.285843	0.110912	ENSGALG00000002769|DNAJC12
GPT2	0.156384	0.507345	391.333	0.282824	0.127133	ENSGALG00000033338|GPT2
HSF2BP	0.156285	0.269385	167.953	0.307723	0.0344783	ENSGALG00000016202|HSF2BP
GNS	0.15612	0.663183	12344.4	0.185826	0.232338	ENSGALG00000009856|GNS
PGRMC1	0.156057	0.542096	8777.95	0.12574	0.147321	ENSGALG00000020260|PGRMC1
ILK	0.156034	0.677757	2727.74	0.200259	0.243358	ENSGALG00000031642|ILK
ATP9B	0.155991	0.63317	1076.27	0.248396	0.207773	ENSGALG00000031323|ATP9B
PPIE	0.155915	0.673482	1911.75	0.211542	0.240379	ENSGALG00000013383|PPIE
FAM174B	0.155822	0.536004	284.735	0.277155	0.143884	ENSGALG00000006887|FAM174B
TPGS2	0.15582	0.658829	1440.34	0.230954	0.228802	ENSGALG00000026547|TPGS2
ENSGALG00000033009	0.15581	0.656978	1531.6	0.233089	0.226575	ENSGALG00000033009
GTDC1	0.155791	0.538464	741.342	0.277022	0.144926	ENSGALG00000012424|GTDC1
PARD3B	0.155744	0.593872	7433.17	0.141433	0.179742	ENSGALG00000042645|PARD3B
RNASEK	0.155701	0.663217	1943.59	0.179456	0.232397	ENSGALG00000050001|RNASEK
ENSGALG00000049966	0.155675	0.113059	206.523	0.315874	0.00809341	ENSGALG00000049966
JMJD1C	0.155585	0.664378	3982	0.192452	0.233758	ENSGALG00000002942|JMJD1C
LIMA1	0.155529	0.655515	1592.38	0.239837	0.224861	ENSGALG00000034742|LIMA1
RXFP1	0.155431	0.246217	81.4149	0.308498	0.0289975	ENSGALG00000009429|RXFP1
ZFAND3	0.155348	0.68287	6168.9	0.177604	0.247471	ENSGALG00000047908|ZFAND3
C9H21orf2	0.155285	0.603428	1402.96	0.258835	0.188003	ENSGALG00000006539|C9H21orf2
TNPO3	0.155273	0.466745	279.373	0.287618	0.109252	ENSGALG00000039420|TNPO3
ENSGALG00000053351	0.15501	0.559638	365.343	0.272961	0.157112	ENSGALG00000053351
JAK1	0.155008	0.676583	2201.82	0.208024	0.2426	ENSGALG00000011031|JAK1
C26H6orf89	0.154748	0.6375	1159.41	0.250281	0.210486	ENSGALG00000000551|C26H6orf89
USP20	0.154664	0.563864	514.925	0.270968	0.159259	ENSGALG00000041104|USP20
GPR146	0.154627	0.508426	646.372	0.281326	0.127512	ENSGALG00000004058|GPR146
TMEM63B	0.154615	0.63754	1266.49	0.246196	0.211249	ENSGALG00000010282|TMEM63B
SNX24	0.154532	0.648085	2799.86	0.247549	0.219186	ENSGALG00000018874|SNX24
ACO1	0.154347	0.593275	3618.93	0.139426	0.17914	ENSGALG00000002162|ACO1
AIMP1	0.154287	0.681089	6123.69	0.207912	0.246052	ENSGALG00000010553|AIMP1
SUFU	0.15428	0.602	1243.06	0.262424	0.186342	ENSGALG00000008096|SUFU
NEBL	0.154136	0.662227	1281.55	0.231041	0.23111	ENSGALG00000037769|NEBL
ENSGALG00000048595	0.154126	0.440546	280.017	0.289831	0.0974609	ENSGALG00000048595
IVNS1ABP	0.153691	0.720105	3847.74	0.20797	0.281808	ENSGALG00000045555|IVNS1ABP
ENSGALG00000054431	0.153475	0.451004	394.672	0.288865	0.102033	ENSGALG00000054431
DPH7	0.153347	0.642905	872.012	0.245236	0.216248	ENSGALG00000008750|DPH7
ENSGALG00000050294	0.153247	0.365107	123.313	0.297764	0.0641883	ENSGALG00000050294
TCF7L2	0.153203	0.663634	2842.16	0.22658	0.232637	ENSGALG00000008883|TCF7L2
ENSGALG00000021692	0.153175	0.654685	7173.55	0.167529	0.22453	ENSGALG00000021692
HIF1AN	0.153109	0.62856	1920.07	0.253141	0.204778	ENSGALG00000005698|HIF1AN
TXNRD1	0.153061	0.56492	561.5	0.27146	0.160037	ENSGALG00000035345|TXNRD1
ENSGALG00000006976	0.152731	0.578777	618.425	0.268717	0.168501	ENSGALG00000006976
ENSGALG00000050425	0.152692	0.588542	785.788	0.265585	0.175623	ENSGALG00000050425
PLEKHA1	0.152564	0.670249	1399.43	0.222836	0.237809	ENSGALG00000034548|PLEKHA1
NANOS1	0.152515	0.675463	5472.84	0.227593	0.241734	ENSGALG00000027980|NANOS1
ENSGALG00000035365	0.15244	0.66964	1582.12	0.179116	0.237343	ENSGALG00000035365
CREM	0.152409	0.466987	360.129	0.285777	0.109532	ENSGALG00000007082|CREM
ENSGALG00000034345	0.152206	0.666076	3017.37	0.15953	0.234722	ENSGALG00000034345
ARHGAP26	0.152119	0.610034	1071.43	0.260379	0.192286	ENSGALG00000033938|ARHGAP26
PIGA	0.152085	0.67781	1939.89	0.192903	0.243511	ENSGALG00000016559|PIGA
NEK3	0.151902	0.639494	885.141	0.248431	0.213254	ENSGALG00000017024|NEK3
IKZF5	0.151889	0.613072	1081.4	0.257213	0.193947	ENSGALG00000032289|IKZF5
CAMK2D	0.151841	0.531877	659.775	0.277209	0.14162	ENSGALG00000041635|CAMK2D
ZMPSTE24	0.151831	0.691939	3619.88	0.222452	0.255715	ENSGALG00000000855|ZMPSTE24
SOX5	0.151823	0.557675	1006.77	0.27328	0.155435	ENSGALG00000032768|SOX5
NFKB2	0.151761	0.609605	590.896	0.26575	0.192029	ENSGALG00000005653|NFKB2
ZBED1	0.15167	0.648602	1637.36	0.243213	0.219682	ENSGALG00000016681|ZBED1
UCHL1	0.151606	0.670687	10980.8	0.176365	0.238207	ENSGALG00000014261|UCHL1
ENSGALG00000026154	0.1512	0.50032	451.933	0.281896	0.123847	ENSGALG00000026154
RASA3	0.15095	0.603428	1769.37	0.263456	0.188032	ENSGALG00000016817|RASA3
FBXL8	0.150814	0.44451	825.321	0.287678	0.098836	ENSGALG00000003201|FBXL8
NRG4	0.150811	0.59365	588.304	0.264107	0.179422	ENSGALG00000002952|NRG4
QSOX1	0.150756	0.602513	603.05	0.2611	0.186888	ENSGALG00000003933|QSOX1
KLHL36	0.150597	0.589097	774.999	0.266065	0.176165	ENSGALG00000005651|KLHL36
MAPK10	0.150418	0.40439	371.488	0.29183	0.0821977	ENSGALG00000011109|MAPK10
KRIT1	0.150372	0.60139	659.361	0.262386	0.184974	ENSGALG00000042651|KRIT1
CD164	0.150231	0.568583	17704.5	0.121854	0.16246	ENSGALG00000053917|CD164
UBN1	0.150217	0.673323	1761.48	0.229868	0.240057	ENSGALG00000031416|UBN1
ENSGALG00000042073	0.150215	0.68017	4207.2	0.181573	0.245575	ENSGALG00000042073
ENSGALG00000053878	0.150173	0.391765	157.24	0.293187	0.0751067	ENSGALG00000053878
ABCA4	0.150152	0.536004	1589.57	0.276287	0.143898	ENSGALG00000005752|ABCA4
CPT2	0.150139	0.699821	4165.76	0.201595	0.262638	ENSGALG00000010681|CPT2
RGS14	0.149992	0.587531	1370.08	0.265799	0.174997	ENSGALG00000003113|RGS14
LYRM1	0.149949	0.691808	1154.03	0.203377	0.254826	ENSGALG00000002273|LYRM1
COQ10B	0.149933	0.650491	1383	0.246114	0.22083	ENSGALG00000038440|COQ10B
ENSGALG00000052769	0.149932	0.456541	219.583	0.286546	0.104524	ENSGALG00000052769
LARGE2	0.149793	0.656978	4006.28	0.159555	0.226404	ENSGALG00000008418|LARGE2
ARMC2	0.149668	0.450773	255.562	0.287166	0.101818	ENSGALG00000015289|ARMC2
ENSGALG00000050548	0.14949	0.675463	4285.41	0.182343	0.241637	ENSGALG00000050548
ENSGALG00000003378	0.14942	0.669617	1036.31	0.232031	0.237199	ENSGALG00000003378
ENSGALG00000046939	0.149244	0.678333	481.859	0.226456	0.244063	ENSGALG00000046939
FGD3	0.149159	0.659143	3897.07	0.232181	0.229005	ENSGALG00000005237|FGD3
PDE1C	0.149024	0.456281	398.98	0.285747	0.104396	ENSGALG00000039935|PDE1C
ENSGALG00000038330	0.148907	0.411309	316.929	0.290312	0.0849173	ENSGALG00000038330
ARSG	0.148822	0.62893	274.536	0.254675	0.204988	ENSGALG00000004193|ARSG
ABHD11	0.148783	0.392964	380.724	0.292319	0.0759699	ENSGALG00000001056|ABHD11
DDX3X	0.148487	0.692169	16085.3	0.186093	0.256237	ENSGALG00000016231|DDX3X
RNASET2	0.148446	0.68809	1228.04	0.223083	0.251267	ENSGALG00000011426|RNASET2
SIRT3	0.148419	0.686923	1426.02	0.222561	0.250402	ENSGALG00000032496|SIRT3
ASPSCR1	0.148358	0.689974	1940.87	0.21984	0.25264	ENSGALG00000039172|ASPSCR1
AIG1	0.148342	0.656333	903.271	0.244088	0.225607	ENSGALG00000013780|AIG1
USP46	0.148308	0.692441	1772.29	0.192329	0.256804	ENSGALG00000037496|USP46
FKBP6	0.148296	0.439814	137.073	0.287021	0.0971175	ENSGALG00000029211|FKBP6
EDEM3	0.148273	0.348328	320.916	0.295703	0.0585593	ENSGALG00000004806|EDEM3
RELCH	0.148217	0.568583	539.032	0.271121	0.162168	ENSGALG00000012898|RELCH
CDS2	0.148175	0.62158	702.65	0.256208	0.200299	ENSGALG00000030406|CDS2
ENSGALG00000022531	0.147989	0.225879	49.0203	0.302797	0.0252401	ENSGALG00000022531
SLC7A11	0.147802	0.656612	989.699	0.243708	0.225912	ENSGALG00000009758|SLC7A11
ENSGALG00000030338	0.147648	0.463915	196.606	0.284447	0.107676	ENSGALG00000030338
CETN2	0.147465	0.691808	3566.93	0.217588	0.255323	ENSGALG00000026741|CETN2
ENSGALG00000050159	0.147448	0.449544	354.032	0.286156	0.100564	ENSGALG00000050159
ENSGALG00000052213	0.147349	0.484752	479.513	0.28224	0.117354	ENSGALG00000052213
RNF2	0.147181	0.675463	1959.3	0.231976	0.241765	ENSGALG00000037219|RNF2
FRS3	0.147011	0.467655	260.165	0.283784	0.109921	ENSGALG00000003447|FRS3
FAM45A	0.146983	0.701594	2478.26	0.206563	0.264014	ENSGALG00000009336|FAM45A
ERICH1	0.146917	0.603616	438.399	0.262488	0.188575	ENSGALG00000031021|ERICH1
ENSGALG00000046776	0.146894	0.690611	2120.98	0.181564	0.253755	ENSGALG00000046776
RFKL	0.146707	0.620509	476.091	0.2584	0.199074	ENSGALG00000054345|RFKL
APTX	0.146671	0.691677	1370.55	0.215512	0.254441	ENSGALG00000001954|APTX
TFB1M	0.146571	0.684667	750.647	0.227804	0.248529	ENSGALG00000013647|TFB1M
TMEM9B	0.146397	0.695303	4006.78	0.188444	0.25908	ENSGALG00000005908|TMEM9B
RFX5	0.146367	0.602	234.589	0.263044	0.185948	ENSGALG00000000836|RFX5
FUS	0.146325	0.577841	10275.5	0.12025	0.168075	ENSGALG00000032219|FUS
ASCC2	0.146285	0.663046	1256.56	0.244587	0.232243	ENSGALG00000008059|ASCC2
IK	0.146263	0.671501	3586.96	0.16192	0.23872	ENSGALG00000037172|IK
ECSIT	0.146258	0.664138	1243.64	0.243157	0.233178	ENSGALG00000043823|ECSIT
PITPNA	0.146219	0.673482	2635.89	0.240403	0.240426	ENSGALG00000023806|PITPNA
PTDSS2	0.146172	0.609335	1747.41	0.260702	0.191836	ENSGALG00000004300|PTDSS2
COMMD6	0.145914	0.602605	386.22	0.262228	0.186971	ENSGALG00000016922|COMMD6
ZNF276	0.145878	0.662243	751.328	0.243261	0.231182	ENSGALG00000000513|ZNF276
KIAA0355	0.145878	0.676308	788.262	0.234722	0.24231	ENSGALG00000004949|KIAA0355
SNTB1	0.145808	0.51529	916.964	0.278217	0.131391	ENSGALG00000034528|SNTB1
HLF	0.145646	0.696238	7094.35	0.223234	0.260095	ENSGALG00000003059|HLF
EEF2KMT	0.145588	0.686527	1214.28	0.222067	0.250063	ENSGALG00000002044|EEF2KMT
SLC25A1	0.145551	0.704146	3324.72	0.208928	0.266646	ENSGALG00000047077|SLC25A1
ENSGALG00000047535	0.145498	0.694838	4249.85	0.183172	0.258584	ENSGALG00000047535
L3HYPDH	0.145297	0.642553	1115.89	0.251613	0.215903	ENSGALG00000012011|L3HYPDH
TMEM241	0.145276	0.704146	1794.71	0.211724	0.266671	ENSGALG00000035384|TMEM241
MRPL45	0.14521	0.653513	3217.56	0.153062	0.223472	ENSGALG00000038109|MRPL45
DCAF10	0.145179	0.397962	327.726	0.289472	0.0788019	ENSGALG00000005390|DCAF10
ENSGALG00000041419	0.1451	0.687712	2683.22	0.164273	0.251079	ENSGALG00000041419
RUFY3	0.145085	0.702884	6322.77	0.191619	0.26579	ENSGALG00000011564|RUFY3
UIMC1	0.145047	0.355131	116.779	0.292765	0.060937	ENSGALG00000001158|UIMC1
DAB2	0.145004	0.702709	4995.23	0.224567	0.265136	ENSGALG00000003803|DAB2
OTUD7A	0.144959	0.233978	107.641	0.299872	0.0267199	ENSGALG00000003802|OTUD7A
PDE4B	0.144949	0.541432	1032.74	0.274294	0.146694	ENSGALG00000011094|PDE4B
ENSGALG00000054993	0.144878	0.462859	234.61	0.283049	0.107152	ENSGALG00000054993
NPR3	0.144707	0.618733	1329.15	0.260177	0.197761	ENSGALG00000017405|NPR3
TRIO	0.144424	0.695548	1394.55	0.225293	0.259361	ENSGALG00000031495|TRIO
NUP188	0.144312	0.702709	3544.07	0.192401	0.26527	ENSGALG00000043394|NUP188
MST1	0.144266	0.603428	273.018	0.262209	0.188114	ENSGALG00000002722|MST1
RPS6KC1	0.144192	0.663681	1050.03	0.242807	0.232747	ENSGALG00000009796|RPS6KC1
TPD52L2	0.144163	0.658363	7007.53	0.146563	0.228363	ENSGALG00000004683|TPD52L2
VMP1	0.144128	0.679788	3981.73	0.160747	0.24501	ENSGALG00000005160|VMP1
ENSGALG00000024039	0.144126	0.693198	2510.45	0.172523	0.257312	ENSGALG00000024039
C7H2ORF76	0.144061	0.5893	736.051	0.265494	0.176351	ENSGALG00000012113|C7H2ORF76
ENSGALG00000002988	0.144041	0.449545	732.647	0.284235	0.100976	ENSGALG00000002988
PEX26	0.144038	0.679788	1832.39	0.236035	0.245115	ENSGALG00000019286|PEX26
CRYM	0.144027	0.674827	1120.34	0.237349	0.241109	ENSGALG00000002484|CRYM
ENSGALG00000054634	0.144007	0.513572	172.716	0.277672	0.130516	ENSGALG00000054634
CCDC84	0.143928	0.483799	192.544	0.280825	0.116977	ENSGALG00000007689|CCDC84
NPR2	0.143897	0.566487	364.994	0.270197	0.160682	ENSGALG00000027630|NPR2
ENSGALG00000007381	0.143755	0.656081	2400.37	0.248735	0.225325	ENSGALG00000007381
BRWD3	0.143736	0.586055	818.447	0.267047	0.173675	ENSGALG00000007151|BRWD3
DCTN5	0.143658	0.596403	4326.17	0.125864	0.181058	ENSGALG00000006088|DCTN5
ATF7IP	0.143501	0.694349	1232.27	0.227575	0.258121	ENSGALG00000011814|ATF7IP
PCMTD2	0.143394	0.653513	1235.54	0.249069	0.223824	ENSGALG00000005901|PCMTD2
GPAT2	0.143394	0.676632	1127.12	0.23907	0.242714	ENSGALG00000040899|GPAT2
CBWD2	0.143391	0.712685	2545.9	0.209136	0.273538	ENSGALG00000010147|CBWD2
ENSGALG00000049564	0.143143	0.589097	462.303	0.266502	0.176125	ENSGALG00000049564
ENSGALG00000033452	0.143026	0.653513	3082.94	0.145482	0.223555	ENSGALG00000033452
TEAD4	0.142905	0.709474	2273.05	0.218132	0.271206	ENSGALG00000014342|TEAD4
ENSGALG00000009044	0.142725	0.684913	14365.7	0.160696	0.249006	ENSGALG00000009044
CDC37L1	0.142461	0.660267	632.976	0.246467	0.229676	ENSGALG00000014448|CDC37L1
SLC16A2	0.142448	0.625115	3262.35	0.257827	0.202755	ENSGALG00000007748|SLC16A2
MAPKAPK5	0.142413	0.613204	538.981	0.260507	0.19412	ENSGALG00000004743|MAPKAPK5
CAP1	0.142297	0.660538	3813.9	0.151179	0.229987	ENSGALG00000036294|CAP1
PHKA2	0.141977	0.551286	487.791	0.272366	0.151521	ENSGALG00000016518|PHKA2
BCO1	0.141716	0.537563	1754.82	0.274208	0.144431	ENSGALG00000005408|BCO1
FBXO2	0.141678	0.330646	331.903	0.292041	0.0527345	ENSGALG00000004657|FBXO2
COQ2	0.141604	0.690181	486.869	0.235471	0.252933	ENSGALG00000041294|COQ2
ENSGALG00000020322	0.141579	0.719074	4622.39	0.19142	0.280808	ENSGALG00000020322
ACSS3	0.141293	0.573196	775.06	0.26908	0.16535	ENSGALG00000010940|ACSS3
ENSGALG00000039016	0.140994	0.464266	149.485	0.281202	0.107845	ENSGALG00000039016
GRAMD2A	0.140986	0.58866	313.472	0.266052	0.1757	ENSGALG00000002000|GRAMD2A
NAV2	0.14078	0.599963	453.883	0.263564	0.183599	ENSGALG00000003999|NAV2
CNPPD1	0.140744	0.728972	1615.43	0.205257	0.291278	ENSGALG00000011343|CNPPD1
ENSGALG00000008752	0.140683	0.531926	408.032	0.274281	0.141705	ENSGALG00000008752
FBXO25	0.140558	0.510175	836.949	0.277108	0.128711	ENSGALG00000016359|FBXO25
SLC35B2	0.140556	0.700785	1301	0.232358	0.263443	ENSGALG00000010174|SLC35B2
RBP5	0.140556	0.718984	3720.08	0.177464	0.280487	ENSGALG00000014662|RBP5
KBTBD2	0.140519	0.717512	1533.7	0.205311	0.278797	ENSGALG00000038704|KBTBD2
ENSGALG00000003235	0.140506	0.664378	1294.16	0.24634	0.233785	ENSGALG00000003235
ORMDL3	0.140435	0.611053	1094.38	0.261237	0.192832	ENSGALG00000029142|ORMDL3
ENSGALG00000030153	0.140391	0.629851	404.935	0.257259	0.205601	ENSGALG00000030153
CLTB	0.140335	0.718304	6357.73	0.184387	0.279731	ENSGALG00000003344|CLTB
TARS	0.140214	0.709059	3570.32	0.228721	0.270801	ENSGALG00000003288|TARS
MED20	0.140207	0.693891	3547.79	0.161794	0.25771	ENSGALG00000003474|MED20
ENSGALG00000004509	0.140166	0.362904	86209.9	0.0802641	0.063209	ENSGALG00000004509
ENSGALG00000041778	0.14015	0.696392	792.901	0.230761	0.260477	ENSGALG00000041778
CFDP1	0.139807	0.71664	2919.32	0.181941	0.277645	ENSGALG00000002853|CFDP1
EEF2	0.139784	0.662586	106571	0.143543	0.231799	ENSGALG00000033884|EEF2
CST3	0.139683	0.615245	32616.9	0.111026	0.195013	ENSGALG00000028520|CST3
UBN2	0.139669	0.585643	540.293	0.266438	0.173262	ENSGALG00000011854|UBN2
GMEB2	0.139654	0.62158	652.205	0.266569	0.200476	ENSGALG00000039685|GMEB2
SEMA6B	0.13963	0.481379	517.473	0.27884	0.11588	ENSGALG00000001171|SEMA6B
MORF4L2	0.13962	0.64693	5379.64	0.141873	0.218657	ENSGALG00000008146|MORF4L2
ENSGALG00000042570	0.139536	0.6375	1878.14	0.25496	0.210495	ENSGALG00000042570
ZBTB18	0.139528	0.695874	1437.98	0.234423	0.259638	ENSGALG00000010705|ZBTB18
PTRF	0.139528	0.417836	424.05	0.28444	0.0883	ENSGALG00000003261|PTRF
BMP2K	0.139466	0.718984	1795.45	0.214057	0.280488	ENSGALG00000010885|BMP2K
RGMA	0.139322	0.523221	209.001	0.275036	0.135969	ENSGALG00000039173|RGMA
GATD3A	0.139218	0.681674	6675.42	0.150626	0.246747	ENSGALG00000019171|GATD3A
RLBP1	0.139191	0.717924	56092.8	0.215599	0.279326	ENSGALG00000006676|RLBP1
ADPRH	0.139183	0.712882	1767.29	0.225313	0.273855	ENSGALG00000015473|ADPRH
KCNQ5	0.139035	0.383707	300.666	0.286806	0.0718816	ENSGALG00000037249|KCNQ5
MSH4	0.138981	0.562945	809.542	0.270103	0.158719	ENSGALG00000011392|MSH4
SLC15A4	0.138955	0.692169	2622.97	0.235332	0.256091	ENSGALG00000002695|SLC15A4
IQCK	0.138915	0.689598	1166.84	0.211476	0.25216	ENSGALG00000028197|IQCK
FTL	0.138834	0.696392	1409.46	0.233163	0.260553	ENSGALG00000028696|FTL
CCDC92	0.138705	0.554287	595.508	0.270961	0.153682	ENSGALG00000003146|CCDC92
WDR41	0.138686	0.577131	619.462	0.26664	0.16756	ENSGALG00000004350|WDR41
CCDC191	0.138577	0.577724	301.284	0.267871	0.167924	ENSGALG00000053464|CCDC191
HIVEP1	0.138526	0.690168	1055.23	0.237951	0.252785	ENSGALG00000012739|HIVEP1
PFKFB2	0.138418	0.607987	723.437	0.261816	0.191088	ENSGALG00000001117|PFKFB2
ENSGALG00000003500	0.138223	0.381588	254.932	0.286523	0.0706053	ENSGALG00000003500
ENSGALG00000053659	0.138185	0.371801	325.047	0.287256	0.0670533	ENSGALG00000053659
FAM18B1	0.138142	0.715557	5099.78	0.173486	0.276912	ENSGALG00000001335|FAM18B1
ENSGALG00000049411	0.138104	0.49293	140.391	0.2776	0.120758	ENSGALG00000049411
ENSGALG00000040130	0.137805	0.22851	78.4292	0.294279	0.02568	ENSGALG00000040130
HIST1H2B7	0.137754	0.61866	257.504	0.259901	0.197471	ENSGALG00000050350|HIST1H2B7
PIGK	0.137731	0.683458	7868.55	0.16059	0.247781	ENSGALG00000009015|PIGK
ENSGALG00000048239	0.13768	0.566063	946.31	0.27017	0.160482	ENSGALG00000048239
ENSGALG00000035047	0.137677	0.582168	141.757	0.266848	0.170641	ENSGALG00000035047
ENSGALG00000005753	0.137647	0.727759	3996	0.176065	0.288668	ENSGALG00000005753
NOD1	0.137636	0.40592	317.149	0.284312	0.0826394	ENSGALG00000036807|NOD1
TCTN1	0.137602	0.691808	1353.89	0.24165	0.254995	ENSGALG00000041861|TCTN1
TPM2	0.137554	0.694838	6185.31	0.152464	0.258808	ENSGALG00000025842|TPM2
TRMT2A	0.137097	0.734366	1851.69	0.200234	0.297383	ENSGALG00000002094|TRMT2A
ENSGALG00000004881	0.137084	0.734366	1960.04	0.222497	0.29677	ENSGALG00000004881
ENSGALG00000038635	0.136958	0.642905	7129.53	0.132616	0.216247	ENSGALG00000038635
PEX6	0.136891	0.565102	789.327	0.269306	0.160166	ENSGALG00000045514|PEX6
ENSGALG00000008141	0.136525	0.685001	1486.53	0.242361	0.249264	ENSGALG00000008141
MAP3K9	0.136497	0.364622	334.308	0.286675	0.0639979	ENSGALG00000037326|MAP3K9
WFIKKN1	0.136468	0.274185	185.637	0.291368	0.0357684	ENSGALG00000000044|WFIKKN1
NFKBIB	0.136448	0.727359	2660.29	0.187902	0.28818	ENSGALG00000029691|NFKBIB
GPR153	0.136409	0.66964	461.632	0.246144	0.237355	ENSGALG00000032060|GPR153
HDGFL3	0.1363	0.7311	2740.98	0.202541	0.293529	ENSGALG00000049798|HDGFL3
FNDC3A	0.136245	0.691808	3541.03	0.238804	0.254838	ENSGALG00000017002|FNDC3A
SLIT3	0.136003	0.726724	2359.05	0.213798	0.287544	ENSGALG00000001916|SLIT3
MAPKBP1	0.135939	0.678863	1096.24	0.243581	0.244333	ENSGALG00000052873|MAPKBP1
ENSGALG00000049426	0.135905	0.692441	435.645	0.238645	0.256646	ENSGALG00000049426
RD3	0.135897	0.456281	735.983	0.279645	0.104245	ENSGALG00000009861|RD3
CREBL2	0.135824	0.66585	1239.47	0.248067	0.234595	ENSGALG00000037030|CREBL2
GRAMD2B	0.135774	0.659692	1009.41	0.250572	0.229408	ENSGALG00000008237|GRAMD2B
PFDN2	0.135767	0.723076	5974.58	0.167318	0.284511	ENSGALG00000026374|PFDN2
ENSGALG00000042423	0.135666	0.650073	472.626	0.253126	0.220273	ENSGALG00000042423
CILP	0.135651	0.728523	1720.11	0.218549	0.290239	ENSGALG00000007358|CILP
RGP1	0.135578	0.669268	1275.7	0.249371	0.236938	ENSGALG00000002394|RGP1
STK10	0.135482	0.60422	551.658	0.262473	0.188961	ENSGALG00000002816|STK10
MPDZ	0.135434	0.684667	3052.02	0.235278	0.248753	ENSGALG00000005846|MPDZ
FARS2	0.13542	0.730907	2656.71	0.185313	0.292674	ENSGALG00000042481|FARS2
CUTC	0.135417	0.738809	1750.84	0.200099	0.302705	ENSGALG00000037283|CUTC
TLN2	0.135399	0.724298	1516.82	0.220317	0.285403	ENSGALG00000003628|TLN2
NXPH2	0.135324	0.0867664	250.539	0.297212	0.00527286	ENSGALG00000029083|NXPH2
FUNDC2	0.135083	0.661587	536.129	0.249909	0.230746	ENSGALG00000029585|FUNDC2
ENSGALG00000005861	0.135045	0.278973	243.093	0.290078	0.0369654	ENSGALG00000005861
GDPD2	0.134929	0.414157	235.088	0.281963	0.0862105	ENSGALG00000005842|GDPD2
ENSGALG00000050054	0.134852	0.639445	409.683	0.255393	0.213059	ENSGALG00000050054
IFI27L2	0.134817	0.384878	120.707	0.284135	0.0724701	ENSGALG00000021627|IFI27L2
ENSGALG00000004825	0.134755	0.734456	6303.37	0.185249	0.297967	ENSGALG00000004825
ZFAND4	0.134632	0.621863	591.37	0.259635	0.200633	ENSGALG00000005893|ZFAND4
ANKRD13D	0.134552	0.721768	1014.64	0.222332	0.282793	ENSGALG00000042297|ANKRD13D
PRCP	0.134521	0.471607	10523.2	0.276673	0.111854	ENSGALG00000037521|PRCP
KCTD3	0.134395	0.717821	1303.64	0.227603	0.279133	ENSGALG00000009678|KCTD3
ENSGALG00000012259	0.134112	0.614921	7742.46	0.118838	0.194838	ENSGALG00000012259
ENSGALG00000035362	0.133968	0.531571	271.908	0.272269	0.141327	ENSGALG00000035362
FIG4	0.133898	0.710309	1108.13	0.233298	0.271878	ENSGALG00000015070|FIG4
OSBPL1A	0.133785	0.737339	2589.6	0.190055	0.300887	ENSGALG00000015086|OSBPL1A
ATPAF1	0.133627	0.734366	3307.63	0.17566	0.296706	ENSGALG00000010444|ATPAF1
TMEM131	0.133541	0.738093	3052.4	0.202729	0.301706	ENSGALG00000037353|TMEM131
TRIAP1	0.13348	0.734722	3962.79	0.187318	0.298901	ENSGALG00000007199|TRIAP1
TNFRSF11B	0.133315	0.244205	489.505	0.290258	0.028518	ENSGALG00000043167|TNFRSF11B
ENSGALG00000033140	0.133222	0.738809	1143.56	0.197268	0.302583	ENSGALG00000033140
ARL5A	0.132854	0.734366	488.617	0.220858	0.296797	ENSGALG00000051669|ARL5A
MRPL44	0.132677	0.728523	5777.64	0.168618	0.290845	ENSGALG00000003067|MRPL44
MFSD9	0.132643	0.719959	948.3	0.229623	0.28154	ENSGALG00000016792|MFSD9
ENSGALG00000001483	0.132588	0.620351	511.197	0.259119	0.198759	ENSGALG00000001483
TFAP4	0.132579	0.531571	141.527	0.271727	0.141447	ENSGALG00000027823|TFAP4
UBE2D1	0.132467	0.738823	2008.83	0.205121	0.302949	ENSGALG00000021213|UBE2D1
ENSGALG00000042677	0.132422	0.690401	221.785	0.242669	0.253514	ENSGALG00000042677
MSRB1	0.132274	0.718304	406.365	0.230201	0.279752	ENSGALG00000005414|MSRB1
MYCBPAP	0.132156	0.669096	1203.12	0.249103	0.23645	ENSGALG00000007661|MYCBPAP
C3orf14	0.132142	0.632493	710.888	0.256793	0.207339	ENSGALG00000048873|C3orf14
LYPLAL1	0.132141	0.740385	960.007	0.189031	0.304875	ENSGALG00000026385|LYPLAL1
RAB11FIP1	0.132134	0.6416	796.107	0.255425	0.214799	ENSGALG00000003129|RAB11FIP1
PRDM2	0.132097	0.712518	1675.87	0.234262	0.27338	ENSGALG00000038780|PRDM2
YJU2	0.132083	0.741226	1221.59	0.206974	0.308366	ENSGALG00000041520|YJU2
[truncated: 14,636 more rows]
