# Supplementary material for: Transcriptome Profiling of Embryonic Retinal Pigment Epithelium Reprogramming
Source: Genes (Basel). 2021 May 29;12(6):840. doi: 10.3390/genes12060840 (PMC8226911; doi:10.3390/genes12060840)
Supplement: Supplementary file 1 [file genes-12-00840-s001.zip › FileS2_DEG-testing_rRPE_vs_RPE.xlsx]

## Sheet: FGFvRPE_shrunk
Gene_name	log2FoldChange	padj	baseMean	lfcSE	pvalue	Gene_ID
CXCL14	15.586	2.78844e-22	1189.14	3.11334	1.97832e-26	ENSGALG00000006346|CXCL14
ENSGALG00000042587	14.7134	8.22377e-20	732.342	3.06766	1.71201e-23	ENSGALG00000042587
NMU	13.2607	2.35227e-15	322.137	3.00694	2.16952e-18	ENSGALG00000020151|NMU
ENSGALG00000050174	12.9705	8.70043e-16	308.71	2.95031	7.40724e-19	ENSGALG00000050174
CCL4	12.7468	3.36601e-14	252.253	2.97074	3.34332e-17	ENSGALG00000034478|CCL4
ENSGALG00000052027	12.4671	8.39823e-08	224.254	3.31285	5.12414e-10	ENSGALG00000052027
ENSGALG00000026299	12.3589	6.98773e-09	164.461	3.22043	2.72668e-11	ENSGALG00000026299
TMPRSS7	11.8194	6.42651e-07	148.8	3.3054	4.7874e-09	ENSGALG00000015389|TMPRSS7
BFSP1	11.7779	2.03138e-10	311.09	2.96221	5.90895e-13	ENSGALG00000008735|BFSP1
ENSGALG00000053402	11.7374	1.5281e-11	221.593	2.91183	2.81877e-14	ENSGALG00000053402
DKK1	11.6155	1.17151e-06	131.089	3.30612	9.80759e-09	ENSGALG00000003814|DKK1
SLC9A2	11.6084	8.72454e-07	148.664	3.27948	6.99448e-09	ENSGALG00000016791|SLC9A2
DAW1	11.4808	2.01961e-11	114.021	2.90648	4.15529e-14	ENSGALG00000002992|DAW1
SYT4	11.4574	9.90959e-06	143.692	3.42547	1.06162e-07	ENSGALG00000042626|SYT4
ENSGALG00000046160	11.3412	2.47714e-11	175.005	2.86697	5.27239e-14	ENSGALG00000046160
MMP9	11.3223	1.24942e-06	96.887	3.26749	1.05485e-08	ENSGALG00000006992|MMP9
CHL1	10.9335	4.20602e-08	171.06	2.98836	2.059e-10	ENSGALG00000037856|CHL1
DMRT3	10.4534	3.23033e-08	117.316	2.90161	1.51261e-10	ENSGALG00000010161|DMRT3
ERBB4	10.4399	5.68528e-05	83.5286	3.36935	7.51144e-07	ENSGALG00000003126|ERBB4
MAFA	10.3786	2.35369e-06	87.7114	3.08944	2.10405e-08	ENSGALG00000026264|MAFA
CCL19	10.29	9.06942e-05	84.8408	3.38779	1.29977e-06	ENSGALG00000046192|CCL19
SPRY4	10.22	0.000100187	65.6184	3.38999	1.45714e-06	ENSGALG00000033012|SPRY4
LMO3	10.0853	1.50819e-05	56.4408	3.17002	1.72273e-07	ENSGALG00000036358|LMO3
ENSGALG00000050414	10.0748	0.000386047	44.5644	3.64412	6.57334e-06	ENSGALG00000050414
TACR1	10.0361	0.000627821	45.3959	3.71167	1.12692e-05	ENSGALG00000036638|TACR1
CRYBA4	9.60303	3.40581e-06	54.7412	2.95394	3.09289e-08	ENSGALG00000005634|CRYBA4
ENSGALG00000046879	9.43696	3.53514e-06	66.3628	2.91754	3.2605e-08	ENSGALG00000046879
SV2B	9.40097	8.10046e-06	48.2539	2.96671	8.46543e-08	ENSGALG00000030250|SV2B
RS1	9.32124	7.52109e-06	64.7616	2.9386	7.7372e-08	ENSGALG00000016523|RS1
ENSGALG00000030350	8.95271	3.90283e-05	34.851	2.98468	5.03948e-07	ENSGALG00000030350
ENSGALG00000054598	8.4696	2.06535e-16	391.194	0.975704	1.11041e-19	ENSGALG00000054598
ENSGALG00000048804	8.32894	0.0153003	25.9281	4.38342	0.000554696	ENSGALG00000048804
PCARE	8.02632	0.00012394	119.738	2.03908	1.86416e-06	ENSGALG00000009007|PCARE
ASL1	7.82933	4.26271e-17	70081.4	0.877736	1.81456e-20	ENSGALG00000002558|ASL1
PSTPIP1	6.08949	0.00667383	67.4713	2.44443	0.000195231	ENSGALG00000002786|PSTPIP1
PLA2G4F	5.99852	0.0103359	34.9972	2.50015	0.00034172	ENSGALG00000043591|PLA2G4F
CRYAA	5.957	4.26698e-08	4821.45	1.0248	2.11911e-10	ENSGALG00000016199|CRYAA
RAB7B	5.76292	0.00162666	91.9781	1.82352	3.38141e-05	ENSGALG00000000769|RAB7B
C10H15ORF59	5.34272	0.000912788	44.1988	1.51173	1.73556e-05	ENSGALG00000001716|C10H15ORF59
PTPRO	5.33849	1.2944e-11	891.79	0.73981	2.29586e-14	ENSGALG00000013085|PTPRO
TRIM54	5.32125	8.22377e-20	937.252	0.549817	1.75036e-23	ENSGALG00000033203|TRIM54
DOCK2	5.20964	0.00440098	130.865	1.89624	0.00011303	ENSGALG00000002080|DOCK2
TRIM39.2	5.17155	0.00572614	87.1083	1.96239	0.000159658	ENSGALG00000037170|TRIM39.2
AVD	5.09061	0.0103942	50.5242	2.19083	0.00034512	ENSGALG00000025945|AVD
APOH	5.0375	0.00261459	134.722	1.69067	6.06577e-05	ENSGALG00000033376|APOH
KLHL32	4.69003	0.00161501	74.2214	1.43574	3.34574e-05	ENSGALG00000015517|KLHL32
NTM	4.62917	4.45276e-08	234.913	0.793501	2.24297e-10	ENSGALG00000001437|NTM
COL6A2	4.56381	2.66733e-05	253.391	1.03099	3.29276e-07	ENSGALG00000039216|COL6A2
SLC39A12	4.46833	3.29777e-05	663.605	1.0225	4.14122e-07	ENSGALG00000008602|SLC39A12
KIAA0319	4.3481	0.000288354	136.702	1.15313	4.74623e-06	ENSGALG00000041273|KIAA0319
FOS	4.34546	1.1998e-09	379.25	0.669576	3.91562e-12	ENSGALG00000028037|FOS
ENSGALG00000010718	4.32017	0.00200308	340.166	1.38244	4.37709e-05	ENSGALG00000010718
ENSGALG00000028016	4.25143	0.000102159	334.898	1.04199	1.50604e-06	ENSGALG00000028016
ATF3	4.03755	0.00024367	532.307	1.05139	3.94159e-06	ENSGALG00000049422|ATF3
CXCR4	4.02789	4.96504e-18	1849.94	0.435313	1.40902e-21	ENSGALG00000012357|CXCR4
ITGA4	3.98301	0.0060309	1559.58	1.49321	0.000170294	ENSGALG00000041577|ITGA4
ENSGALG00000052964	3.87383	0.0272555	56.7867	2.43746	0.00117848	ENSGALG00000052964
ENSGALG00000053934	3.823	0.0201223	89.0891	2.04149	0.000786617	ENSGALG00000053934
ENSGALG00000006705	3.73488	0.00161501	251.977	1.15232	3.3395e-05	ENSGALG00000006705
RERG	3.71431	1.25429e-10	451.717	0.542637	3.38155e-13	ENSGALG00000028186|RERG
RPRM	3.7088	0.00428557	90.0972	1.30227	0.000109154	ENSGALG00000037378|RPRM
ENSGALG00000055023	3.66684	0.00041587	60.5505	0.989643	7.16967e-06	ENSGALG00000055023
ENSGALG00000053410	3.48873	0.00737557	110.718	1.34821	0.000221869	ENSGALG00000053410
ETV4	3.45762	1.23488e-05	1041.73	0.744225	1.34921e-07	ENSGALG00000036678|ETV4
CEBPB	3.40666	0.000207362	133.957	0.870934	3.266e-06	ENSGALG00000008014|CEBPB
ADRB2	3.37799	0.00842521	237.464	1.34158	0.000265996	ENSGALG00000040035|ADRB2
CHST1	3.33984	8.76274e-12	2122.36	0.458205	1.49206e-14	ENSGALG00000008440|CHST1
AASS	3.327	0.00538389	135.887	1.20093	0.000147441	ENSGALG00000008953|AASS
ENSGALG00000028341	3.28791	0.0337869	157.819	2.32206	0.0015758	ENSGALG00000028341
IL1RAP	3.2701	2.03138e-10	1357.23	0.482678	5.8317e-13	ENSGALG00000007253|IL1RAP
TMEM196	3.26315	0.00664859	504.971	1.22264	0.000192576	ENSGALG00000010865|TMEM196
SOCS3	3.15961	0.0382566	569.65	2.63597	0.00187888	ENSGALG00000027786|SOCS3
HMP19	3.14844	0.037139	281.007	2.41653	0.00179701	ENSGALG00000028602|HMP19
NXPH2	3.14136	0.00725668	250.539	1.19764	0.000216233	ENSGALG00000029083|NXPH2
ENSGALG00000051258	3.02646	5.48092e-06	352.938	0.625097	5.37759e-08	ENSGALG00000051258
TAGLN	2.99696	2.48614e-07	535.06	0.544712	1.69442e-09	ENSGALG00000011902|TAGLN
DUSP1	2.99159	0.00110952	3880.61	0.87559	2.1726e-05	ENSGALG00000040360|DUSP1
ASIC1	2.91896	0.00952969	475.22	1.16036	0.000307106	ENSGALG00000034025|ASIC1
NDRG1	2.90351	9.98434e-07	624.056	0.557372	8.28781e-09	ENSGALG00000054783|NDRG1
SCG2	2.86461	2.25217e-05	1007.28	0.635347	2.73233e-07	ENSGALG00000029819|SCG2
ADGRD1	2.85786	0.0052566	155.568	1.01702	0.000141717	ENSGALG00000002557|ADGRD1
VSX2	2.84637	1.76946e-11	3868.52	0.395943	3.51507e-14	ENSGALG00000033517|VSX2
ENSGALG00000037457	2.81197	0.000102159	161.784	0.682777	1.50756e-06	ENSGALG00000037457
ENSGALG00000003747	2.80584	0.00309205	100.493	0.913448	7.39585e-05	ENSGALG00000003747
CD44	2.75513	0.0382566	116.865	1.91729	0.00187624	ENSGALG00000039080|CD44
ANKRD6	2.73431	0.00989115	561.648	1.09206	0.000321878	ENSGALG00000015768|ANKRD6
EZR	2.7019	7.555e-09	2504.9	0.437077	3.00163e-11	ENSGALG00000013742|EZR
ENSGALG00000013007	2.69404	3.52025e-06	964.374	0.544131	3.2218e-08	ENSGALG00000013007
CISH	2.62193	2.18602e-05	443.085	0.580034	2.63656e-07	ENSGALG00000002260|CISH
TNFRSF10B	2.57426	8.9735e-05	802.796	0.618909	1.2778e-06	ENSGALG00000000452|TNFRSF10B
KCNG4	2.57194	0.00928614	763.289	1.01083	0.00029713	ENSGALG00000005502|KCNG4
ENSGALG00000027983	2.53921	0.00155039	311.907	0.76414	3.17887e-05	ENSGALG00000027983
GRTP1	2.50971	2.01099e-06	1204.46	0.495123	1.75489e-08	ENSGALG00000016828|GRTP1
PAM	2.41622	6.97202e-07	1527.03	0.456901	5.34217e-09	ENSGALG00000015256|PAM
CHSY1	2.39838	2.37428e-08	1822.27	0.400738	1.09492e-10	ENSGALG00000026468|CHSY1
PKIB	2.39215	0.015083	14245	1.03815	0.000542537	ENSGALG00000027036|PKIB
ENSGALG00000012770	2.38765	0.00109945	108.697	0.692239	2.12948e-05	ENSGALG00000012770
WNK2	2.37245	1.72019e-07	2349.64	0.425558	1.13499e-09	ENSGALG00000038850|WNK2
KCNK1	2.37172	0.000129454	899.751	0.583185	1.95628e-06	ENSGALG00000011005|KCNK1
SPOPL	2.35681	3.14194e-07	440.789	0.431637	2.18454e-09	ENSGALG00000012380|SPOPL
TSC22D1	2.34882	2.63471e-16	9495.5	0.270127	1.86925e-19	ENSGALG00000051442|TSC22D1
ENSGALG00000003838	2.29663	0.00530313	156.948	0.806401	0.000144055	ENSGALG00000003838
MSANTD1	2.25928	6.81502e-06	951.687	0.469354	6.81744e-08	ENSGALG00000015628|MSANTD1
ARRDC3	2.24434	5.48092e-06	1064.43	0.462004	5.4051e-08	ENSGALG00000025915|ARRDC3
ENSGALG00000051110	2.22048	0.046781	59.0691	1.62096	0.00244941	ENSGALG00000051110
CYP2U1	2.20507	0.0514172	273.622	1.89758	0.00278612	ENSGALG00000027908|CYP2U1
SPRY1	2.18523	0.00952969	885.446	0.848464	0.000307627	ENSGALG00000042067|SPRY1
ENSGALG00000008803	2.14043	1.88241e-13	2443.38	0.272013	2.13416e-16	ENSGALG00000008803
IRF7	2.13903	0.00268869	344.341	0.681979	6.27583e-05	ENSGALG00000014297|IRF7
TNC	2.118	1.52091e-08	4724.55	0.349118	6.69006e-11	ENSGALG00000039990|TNC
ST8SIA2	2.10064	0.0182989	197.344	0.942943	0.000694568	ENSGALG00000006882|ST8SIA2
SLCO4A1	2.08205	1.07703e-08	4483.96	0.340368	4.58475e-11	ENSGALG00000005460|SLCO4A1
ENSGALG00000036964	2.06807	2.62785e-05	1409.68	0.460495	3.22538e-07	ENSGALG00000036964
STXBP6	2.06302	0.0152682	240.087	0.880484	0.000552451	ENSGALG00000009847|STXBP6
PLIN2	2.04037	1.43909e-07	3534.06	0.3624	8.98477e-10	ENSGALG00000015090|PLIN2
RIC8A	2.02225	0.00478123	930.771	0.694401	0.000125849	ENSGALG00000004191|RIC8A
ATP8A1	2.01008	0.0116471	309.033	0.810158	0.000399942	ENSGALG00000014236|ATP8A1
FEM1C	2.0064	0.0048628	230.998	0.691303	0.000129721	ENSGALG00000008204|FEM1C
CADM2	1.99497	0.00985176	377.353	0.774874	0.000318723	ENSGALG00000043393|CADM2
NEDD9	1.99083	0.0139117	955.117	0.829615	0.000487575	ENSGALG00000012747|NEDD9
GADD45B	1.98858	3.19731e-07	638.109	0.36485	2.2684e-09	ENSGALG00000029968|GADD45B
ENSGALG00000034788	1.98776	0.0334363	93.4472	1.09632	0.00153973	ENSGALG00000034788
ENSGALG00000026154	1.98149	0.00241485	451.933	0.622227	5.46532e-05	ENSGALG00000026154
BTG2	1.97897	5.40215e-13	4587.87	0.256777	7.28208e-16	ENSGALG00000052763|BTG2
NUDT12	1.97715	0.00208427	509.859	0.609219	4.62844e-05	ENSGALG00000015268|NUDT12
FBXO2	1.95949	0.0248185	331.903	0.956409	0.00103934	ENSGALG00000004657|FBXO2
TGFB2	1.95513	0.000393237	859.74	0.518234	6.75156e-06	ENSGALG00000009612|TGFB2
FRMPD4	1.88913	0.0176199	1236.61	0.82892	0.000658792	ENSGALG00000033541|FRMPD4
PPL	1.86824	0.00293759	888.876	0.597753	6.91933e-05	ENSGALG00000002201|PPL
ANXA11	1.86001	4.20602e-08	1739.48	0.315531	2.0538e-10	ENSGALG00000043826|ANXA11
FOCAD	1.85269	6.88692e-09	1815.65	0.297727	2.63848e-11	ENSGALG00000015071|FOCAD
TRIB1	1.85089	0.00838013	511.609	0.695374	0.000263925	ENSGALG00000036456|TRIB1
IL6ST	1.84048	1.44703e-06	777.17	0.356315	1.23195e-08	ENSGALG00000014716|IL6ST
SMAD6	1.82478	2.48614e-07	1477.52	0.330069	1.71093e-09	ENSGALG00000025898|SMAD6
ENSGALG00000041420	1.82147	0.0507188	132.934	1.28425	0.00272395	ENSGALG00000041420
ENSGALG00000041054	1.80814	1.60959e-10	1684.7	0.264402	4.45365e-13	ENSGALG00000041054
ERBB3	1.77702	0.0612212	102.022	1.60641	0.0035408	ENSGALG00000033510|ERBB3
NINJ1	1.77651	1.53169e-09	3107.39	0.273278	5.10746e-12	ENSGALG00000026891|NINJ1
RCAN1	1.77019	4.14678e-09	5909.99	0.280334	1.52985e-11	ENSGALG00000016014|RCAN1
PLSCR1	1.76114	4.0768e-06	4155.03	0.35607	3.90009e-08	ENSGALG00000006805|PLSCR1
ARHGEF3	1.74252	0.000534336	1002.38	0.470901	9.40159e-06	ENSGALG00000005481|ARHGEF3
MT3	1.72522	7.45484e-06	1490.05	0.358174	7.61616e-08	ENSGALG00000014616|MT3
SLC9A3R1	1.72321	1.17193e-08	4785.28	0.28141	5.07185e-11	ENSGALG00000007650|SLC9A3R1
MLLT3	1.7164	0.00190545	1277.49	0.520093	4.09614e-05	ENSGALG00000015078|MLLT3
TNFRSF11B	1.71627	0.0595465	489.505	1.39499	0.00339662	ENSGALG00000043167|TNFRSF11B
RXFP1	1.70319	0.0491978	81.4149	1.1236	0.00261783	ENSGALG00000009429|RXFP1
DDIT4	1.7021	0.0108575	7359.74	0.665577	0.000368206	ENSGALG00000041459|DDIT4
CLIP4	1.69747	1.25246e-05	1308.16	0.362216	1.39508e-07	ENSGALG00000009024|CLIP4
JUN	1.69244	9.38184e-06	2134.48	0.355103	9.91766e-08	ENSGALG00000010870|JUN
STRA6	1.6734	5.08207e-13	10439.4	0.21663	6.49005e-16	ENSGALG00000001449|STRA6
TPST1	1.63758	3.22601e-11	5187.85	0.231365	7.42183e-14	ENSGALG00000002598|TPST1
ABCA5	1.63216	0.00150455	421.449	0.482956	3.05287e-05	ENSGALG00000004333|ABCA5
PIK3R5	1.62263	0.0254012	966.976	0.776148	0.00107408	ENSGALG00000026167|PIK3R5
MINPP1	1.61379	0.00136525	407.611	0.471118	2.73147e-05	ENSGALG00000003695|MINPP1
BAHD1	1.60423	0.00730233	372.035	0.579985	0.000218515	ENSGALG00000033675|BAHD1
MSH3	1.60195	6.57317e-05	1313.57	0.373181	8.8606e-07	ENSGALG00000015589|MSH3
DUSP5	1.5946	5.97214e-08	8442.89	0.27386	3.28126e-10	ENSGALG00000032618|DUSP5
RIC1	1.5933	0.00446347	655.552	0.532889	0.000114951	ENSGALG00000015036|RIC1
TUBB6	1.56401	3.05725e-12	5869.14	0.209849	4.77186e-15	ENSGALG00000031275|TUBB6
SQSTM1	1.56317	4.0768e-06	2747.1	0.315304	3.90471e-08	ENSGALG00000035804|SQSTM1
FER	1.56217	0.00589771	833.844	0.544344	0.000165696	ENSGALG00000000273|FER
KLHDC8A	1.55798	0.0437079	315.626	0.926577	0.00224509	ENSGALG00000000684|KLHDC8A
PTN	1.55088	1.80332e-05	10530.8	0.336699	2.1366e-07	ENSGALG00000040493|PTN
LRRN4	1.54966	0.00480438	527.802	0.523395	0.000126799	ENSGALG00000008815|LRRN4
TMEM100	1.53512	0.0700363	322.617	1.531	0.00425833	ENSGALG00000026465|TMEM100
FGFR1	1.53156	3.74139e-11	15104.6	0.217439	9.29043e-14	ENSGALG00000039786|FGFR1
ENSGALG00000045199	1.52996	0.023766	426.022	0.704769	0.000975928	ENSGALG00000045199
GLIPR2	1.52043	9.97431e-09	5999.59	0.243998	4.17513e-11	ENSGALG00000028821|GLIPR2
HOOK1	1.51965	0.00168681	2006.21	0.449816	3.5304e-05	ENSGALG00000010889|HOOK1
TSKU	1.51102	1.6079e-05	1733.3	0.325564	1.87085e-07	ENSGALG00000000761|TSKU
STAT3	1.50754	6.03955e-08	5802.46	0.259069	3.38506e-10	ENSGALG00000003267|STAT3
MREG	1.50621	0.043418	312.542	0.882326	0.00222404	ENSGALG00000003758|MREG
FREM1	1.50098	0.00736735	1131.12	0.541939	0.000221099	ENSGALG00000005426|FREM1
HEXB	1.48497	6.35937e-06	16274	0.305096	6.3165e-08	ENSGALG00000014933|HEXB
PLEKHF1	1.48129	0.0382566	705.441	0.808935	0.00188131	ENSGALG00000004474|PLEKHF1
CTSK	1.4781	0.0559088	413.047	1.01057	0.00309393	ENSGALG00000028147|CTSK
CD47	1.4773	2.63701e-06	4804.57	0.292021	2.37602e-08	ENSGALG00000015355|CD47
NOL4L	1.47471	0.0272555	336.767	0.706523	0.00117719	ENSGALG00000041732|NOL4L
BMP2	1.47238	0.0257103	1226.45	0.692952	0.00109262	ENSGALG00000029301|BMP2
PRCP	1.46815	0.0405642	10523.2	0.821174	0.00204305	ENSGALG00000037521|PRCP
ENSGALG00000051297	1.45865	0.000388373	715.495	0.38147	6.64051e-06	ENSGALG00000051297
CPNE8	1.45394	0.0472656	265.38	0.877813	0.00249081	ENSGALG00000007025|CPNE8
ENSGALG00000038853	1.42496	0.0100289	567.883	0.539541	0.000327996	ENSGALG00000038853
NGF	1.41157	0.0779412	144.947	2.64495	0.00495059	ENSGALG00000002556|NGF
CERT1	1.41139	0.0108575	559.134	0.542737	0.000368079	ENSGALG00000014952|CERT1
FBXO32	1.40463	0.0480135	305.987	0.849049	0.00253778	ENSGALG00000041202|FBXO32
LMBRD2	1.39761	0.0524738	263.336	0.888483	0.00285171	ENSGALG00000013377|LMBRD2
PDP1	1.39596	0.0073781	1303.48	0.499754	0.000222468	ENSGALG00000034876|PDP1
HTRA1	1.38525	0.000523376	2096.88	0.369598	9.13448e-06	ENSGALG00000041140|HTRA1
RP2	1.37854	8.10046e-06	3077.5	0.285997	8.50562e-08	ENSGALG00000016728|RP2
ENSGALG00000043725	1.37582	0.00784371	402.415	0.496338	0.000242175	ENSGALG00000043725
ENSGALG00000046819	1.375	0.000313503	619.855	0.353136	5.24915e-06	ENSGALG00000046819
CDON	1.37329	7.68546e-05	1143.18	0.321037	1.0469e-06	ENSGALG00000035419|CDON
SRL	1.36397	0.0216207	617.114	0.602704	0.000865136	ENSGALG00000038884|SRL
MALT1	1.35964	0.0156014	463.901	0.555422	0.000568935	ENSGALG00000030063|MALT1
GPNMB	1.35919	0.0334363	8908.01	0.67677	0.00154375	ENSGALG00000010949|GPNMB
ANGPTL1	1.34947	0.00536517	378.204	0.457893	0.000146525	ENSGALG00000004290|ANGPTL1
PHF2	1.34651	0.0108655	421.163	0.514674	0.000369249	ENSGALG00000039208|PHF2
KLHL14	1.34255	0.0585137	452.283	0.909698	0.0033211	ENSGALG00000036969|KLHL14
MT4	1.33518	0.00643852	2852.29	0.461908	0.000184088	ENSGALG00000028451|MT4
ENSGALG00000033148	1.33487	0.0654465	356.185	1.01016	0.00389568	ENSGALG00000033148
NDEL1	1.3261	0.00838013	1030.77	0.480636	0.000263979	ENSGALG00000001163|NDEL1
RNF208	1.31906	0.0242259	293.993	0.598295	0.00100204	ENSGALG00000008911|RNF208
ENSGALG00000035447	1.31455	NA	652.295	0.91074	NA	ENSGALG00000035447
KCTD9	1.29466	0.000787868	5315.05	0.355304	1.44143e-05	ENSGALG00000000275|KCTD9
NKAIN3	1.29048	0.0195316	975.302	0.550554	0.000757983	ENSGALG00000034899|NKAIN3
ENSGALG00000042023	1.2818	0.00361697	1085.42	0.411282	8.85316e-05	ENSGALG00000042023
TIMP2	1.2751	1.61505e-11	12351.2	0.176035	3.09375e-14	ENSGALG00000027070|TIMP2
TBC1D24	1.2705	0.0291769	396.754	0.605576	0.00128962	ENSGALG00000009217|TBC1D24
PRKAG2	1.26442	8.9735e-05	3484.02	0.296232	1.27966e-06	ENSGALG00000006219|PRKAG2
TMEM175	1.26021	0.000313503	3217.18	0.322331	5.23014e-06	ENSGALG00000015368|TMEM175
ERAP1	1.26002	0.0565577	916.403	0.799376	0.00317348	ENSGALG00000014684|ERAP1
FSCN1	1.24767	2.06535e-16	10989.6	0.142087	1.2114e-19	ENSGALG00000021128|FSCN1
PLAA	1.23908	0.00238394	3096.27	0.377326	5.37845e-05	ENSGALG00000001782|PLAA
ENSGALG00000026970	1.23259	0.0106277	814.449	0.463395	0.000356646	ENSGALG00000026970
NOV	1.21694	0.000158586	4384.49	0.296312	2.43027e-06	ENSGALG00000037402|NOV
PHLDA2	1.2168	0.00057801	915.699	0.32482	1.0293e-05	ENSGALG00000032687|PHLDA2
PIEZO2	1.21402	0.00155268	1988.69	0.352955	3.19459e-05	ENSGALG00000042134|PIEZO2
ENSGALG00000014960	1.21311	0.0155855	917.272	0.487466	0.000566143	ENSGALG00000014960
TNFRSF1A	1.21046	0.0206913	1566.94	0.512217	0.000817012	ENSGALG00000039461|TNFRSF1A
RGR	1.20596	0.00146441	12240.9	0.34614	2.95064e-05	ENSGALG00000002299|RGR
ENSGALG00000011324	1.20299	0.0141683	290.835	0.474115	0.000501594	ENSGALG00000011324
SIX6	1.20241	0.0557448	1059.99	0.726119	0.00307694	ENSGALG00000020359|SIX6
ENSGALG00000029168	1.19867	0.0370645	3050.18	0.610827	0.00179077	ENSGALG00000029168
S100A10	1.19703	0.00421924	1747.49	0.389255	0.000106566	ENSGALG00000028774|S100A10
FAM181B	1.19402	0.035202	432.024	0.595211	0.00167081	ENSGALG00000053106|FAM181B
LIMA1	1.19347	0.00351726	1592.38	0.37804	8.58416e-05	ENSGALG00000034742|LIMA1
SNCAIP	1.19305	0.00837595	2712.39	0.427109	0.000262658	ENSGALG00000005330|SNCAIP
PLCD1	1.19264	0.0202297	2075.07	0.503813	0.000792252	ENSGALG00000005805|PLCD1
RASA2	1.18829	0.0184188	710.897	0.494699	0.000705652	ENSGALG00000002850|RASA2
ARPC1B	1.18783	0.0335174	1006.66	0.58061	0.00155519	ENSGALG00000032588|ARPC1B
CHMP4C	1.184	0.023701	280.886	0.521915	0.000969641	ENSGALG00000043573|CHMP4C
GRHPR	1.17824	0.000165534	1241.01	0.287422	2.54848e-06	ENSGALG00000005423|GRHPR
DOCK5	1.16585	0.0861054	349.612	1.23548	0.00572407	ENSGALG00000000311|DOCK5
MAST4	1.164	0.0475184	1382.31	0.651945	0.00250824	ENSGALG00000014784|MAST4
FAM83H	1.16068	0.0770591	369.545	0.945635	0.00487121	ENSGALG00000033118|FAM83H
ENSGALG00000014664	1.14752	0.089058	317.726	1.58849	0.00600249	ENSGALG00000014664
ANGPTL4	1.1431	2.21632e-06	4405.61	0.222762	1.96552e-08	ENSGALG00000000619|ANGPTL4
PPIC	1.14048	0.0019151	1097.15	0.337443	4.13911e-05	ENSGALG00000005346|PPIC
RECQL5	1.1397	0.000992091	1172.02	0.316686	1.90746e-05	ENSGALG00000002424|RECQL5
FGFR4	1.13874	0.0106906	1964.17	0.424751	0.000360272	ENSGALG00000028543|FGFR4
ARNTL2	1.13621	0.0019151	1780.14	0.336104	4.14407e-05	ENSGALG00000014096|ARNTL2
MAP3K4	1.11962	0.0262083	943.725	0.501424	0.0011175	ENSGALG00000020003|MAP3K4
CACNA1D	1.11522	0.05488	1480.68	0.657535	0.00301752	ENSGALG00000005332|CACNA1D
CRYAB	1.10721	0.039858	2268.2	0.571189	0.00198795	ENSGALG00000007945|CRYAB
HSD17B12	1.10717	0.00111429	25557.5	0.308235	2.18984e-05	ENSGALG00000036787|HSD17B12
BF2	1.10676	0.0802258	291.123	0.917428	0.00522867	ENSGALG00000041380|BF2
NIPAL3	1.10659	0.00750524	2121.63	0.388072	0.000226834	ENSGALG00000004268|NIPAL3
PCSK5	1.10638	0.0184083	882.582	0.45434	0.000703942	ENSGALG00000033256|PCSK5
ENSGALG00000052796	1.10164	8.6824e-09	2387.35	0.177367	3.57275e-11	ENSGALG00000052796
SMO	1.09423	0.0414368	1140.98	0.564895	0.00209315	ENSGALG00000036114|SMO
ELP1	1.09133	0.00560286	2955.2	0.365972	0.000155823	ENSGALG00000001947|ELP1
ENSGALG00000008567	1.08879	0.000216263	2671	0.269275	3.43689e-06	ENSGALG00000008567
BMP4	1.0808	0.0305282	3444.16	0.500179	0.00137616	ENSGALG00000012429|BMP4
PDLIM5	1.07556	0.0246433	5406.96	0.469095	0.00102979	ENSGALG00000012211|PDLIM5
RGS10	1.07269	0.00655014	1086.82	0.364412	0.000189139	ENSGALG00000009422|RGS10
SP5	1.07181	0.0631809	392.923	0.673526	0.0037157	ENSGALG00000034094|SP5
COL9A2	1.07046	5.97214e-08	5295.81	0.182496	3.30491e-10	ENSGALG00000027526|COL9A2
PAPSS2	1.06365	0.017751	2520.22	0.430051	0.000666212	ENSGALG00000003689|PAPSS2
ERGIC1	1.0636	0.00236119	6432.05	0.319585	5.31038e-05	ENSGALG00000002863|ERGIC1
VPS50	1.05947	0.00226113	1586.32	0.316983	5.0693e-05	ENSGALG00000009500|VPS50
ENSGALG00000015019	1.05791	0.094491	487.691	1.52897	0.0065899	ENSGALG00000015019
GLDC	1.05767	0.000114255	3889.85	0.2517	1.71037e-06	ENSGALG00000015053|GLDC
TMEM50B	1.0574	0.00345777	2411.85	0.331097	8.41407e-05	ENSGALG00000034396|TMEM50B
ANXA2	1.05389	0.00585704	6157.36	0.354222	0.000164138	ENSGALG00000003770|ANXA2
LRP12	1.05161	0.0350343	1979.49	0.504787	0.0016554	ENSGALG00000033630|LRP12
SRFBP1	1.04334	0.00455726	1403.97	0.337615	0.00011866	ENSGALG00000005316|SRFBP1
FXN	1.0424	0.0180582	1061.25	0.422273	0.000684149	ENSGALG00000015108|FXN
AXIN2	1.04102	0.0559361	364.24	0.60288	0.0030994	ENSGALG00000039200|AXIN2
ENSGALG00000002399	1.03956	0.00478123	1554.89	0.338306	0.000125572	ENSGALG00000002399
PFKP	1.03742	9.32308e-07	4122.78	0.195535	7.60663e-09	ENSGALG00000006939|PFKP
ENSGALG00000001701	1.03464	0.0224916	773.131	0.438316	0.000904769	ENSGALG00000001701
PROM1	1.03392	0.040338	1799.07	0.521021	0.00202048	ENSGALG00000014496|PROM1
FAM172A	1.02469	0.00549169	3039.93	0.339677	0.000151952	ENSGALG00000014661|FAM172A
ENSGALG00000033862	1.02274	0.00206934	5270.47	0.302503	4.58059e-05	ENSGALG00000033862
ARSK	1.01956	0.0722144	892.516	0.677374	0.00444712	ENSGALG00000014672|ARSK
ARMC9	1.01806	0.0914274	393.045	0.974174	0.00627891	ENSGALG00000007691|ARMC9
ENSGALG00000009298	1.01558	0.0532781	1266.92	0.566256	0.0028992	ENSGALG00000009298
TNFRSF9	1.01483	0.0106266	1068.86	0.371397	0.000355854	ENSGALG00000052935|TNFRSF9
VEGFD	1.01482	0.000836258	10575.4	0.275657	1.54852e-05	ENSGALG00000016558|VEGFD
SPTLC1	1.01333	0.000250014	3900.33	0.249445	4.06195e-06	ENSGALG00000013493|SPTLC1
CDK7	1.01187	0.0101761	1575.01	0.369112	0.000334945	ENSGALG00000014790|CDK7
ENSGALG00000011444	1.00908	0.0926249	367.801	0.983863	0.00640718	ENSGALG00000011444
WDR41	1.00894	0.0727067	619.462	0.681668	0.00449353	ENSGALG00000004350|WDR41
WDR70	1.00734	0.00455726	1851.92	0.324742	0.000118375	ENSGALG00000003708|WDR70
CEP120	1.00493	0.023701	943.82	0.4292	0.00096892	ENSGALG00000005368|CEP120
MRPS27	1.00472	0.00123109	2671.36	0.281472	2.44558e-05	ENSGALG00000015002|MRPS27
UTP15	1.00248	0.0257103	2820.12	0.436844	0.00109142	ENSGALG00000013510|UTP15
ST7	1.00146	0.00246156	2058.98	0.300885	5.62343e-05	ENSGALG00000037206|ST7
BRPF1	0.997428	0.0145455	1006.95	0.385669	0.000519101	ENSGALG00000033529|BRPF1
MAPK11	0.995093	0.0665968	628.501	0.624627	0.0039736	ENSGALG00000040023|MAPK11
STAT2	0.993991	0.0305282	339.646	0.453819	0.00137933	ENSGALG00000030661|STAT2
MYC	0.9909	0.0179795	804.942	0.399295	0.000679893	ENSGALG00000033631|MYC
ENSGALG00000051043	0.988713	0.00164241	1222.18	0.28474	3.42581e-05	ENSGALG00000051043
MYL4	0.985792	0.0272555	819.205	0.429923	0.00117798	ENSGALG00000000585|MYL4
ENSGALG00000015577	0.984611	0.0756296	295.434	0.676567	0.00473255	ENSGALG00000015577
GPR89A	0.981678	0.00763606	606.274	0.339479	0.000232414	ENSGALG00000015491|GPR89A
SMOX	0.979535	0.0337869	1713.49	0.459463	0.00157611	ENSGALG00000015977|SMOX
GNPDA1	0.976013	3.58313e-05	3201.42	0.215704	4.55041e-07	ENSGALG00000040594|GNPDA1
LYRM7	0.972396	0.0335749	1579.68	0.452936	0.00156024	ENSGALG00000037299|LYRM7
ENSGALG00000049751	0.971988	0.0290151	604.797	0.433961	0.00127835	ENSGALG00000049751
TMEM167A	0.968582	0.0183842	3256.25	0.388155	0.000701717	ENSGALG00000027332|TMEM167A
ILDR2	0.965382	0.0272555	1270.43	0.42426	0.00117956	ENSGALG00000015458|ILDR2
GNE	0.961758	0.00784371	2497.53	0.333183	0.000242629	ENSGALG00000015331|GNE
NAV2	0.961673	0.0725507	453.883	0.627087	0.00447298	ENSGALG00000003999|NAV2
DOK5	0.959325	0.0799557	3491.38	0.663961	0.00516209	ENSGALG00000007786|DOK5
ENSGALG00000047687	0.957532	0.0507188	736.505	0.512842	0.00272152	ENSGALG00000047687
TXN	0.956402	0.000497526	28709.8	0.246063	8.64802e-06	ENSGALG00000015704|TXN
ENSGALG00000015349	0.952689	0.0192049	2138.96	0.388659	0.000742579	ENSGALG00000015349
ENSGALG00000045540	0.951618	0.0576059	604.695	0.538958	0.00324506	ENSGALG00000045540
ENSGALG00000005924	0.950204	0.0802258	644.016	0.67172	0.00522184	ENSGALG00000005924
PKNOX2	0.946712	0.00550809	733.212	0.310609	0.000152796	ENSGALG00000043103|PKNOX2
LBH	0.940728	0.0334363	2220.68	0.427927	0.00154691	ENSGALG00000009052|LBH
ENSGALG00000001805	0.940529	0.0872757	319.654	0.714518	0.00583902	ENSGALG00000001805
ENSGALG00000015576	0.938636	0.0928822	928.075	0.787065	0.00645134	ENSGALG00000015576
ERRFI1	0.937622	0.0083724	2173.43	0.326264	0.000261953	ENSGALG00000000535|ERRFI1
MMD	0.935605	0.00181427	12112	0.27037	3.82311e-05	ENSGALG00000003078|MMD
PDE8A	0.934454	0.0721553	795.311	0.593415	0.00443324	ENSGALG00000005992|PDE8A
TSC22D2	0.933355	0.0367168	980.351	0.442029	0.00176876	ENSGALG00000027591|TSC22D2
UBE2J1	0.92967	0.0461817	846.468	0.474637	0.00240492	ENSGALG00000015775|UBE2J1
POMT1	0.926989	0.00784371	1636.09	0.319475	0.000241687	ENSGALG00000003757|POMT1
CARNMT1	0.925295	0.00299008	2498.35	0.281429	7.06419e-05	ENSGALG00000015155|CARNMT1
ENSGALG00000014719	0.924708	0.0243008	946.191	0.390073	0.00100686	ENSGALG00000014719
ALDH7A1	0.918623	0.000360212	7189.43	0.232871	6.10789e-06	ENSGALG00000008229|ALDH7A1
SKIV2L2	0.917864	0.00646136	3652.84	0.306915	0.000185658	ENSGALG00000014709|SKIV2L2
ENSGALG00000029118	0.917548	0.00592334	1275.96	0.302648	0.000166837	ENSGALG00000029118
NAA35	0.916074	0.0315946	2990.05	0.412358	0.00143459	ENSGALG00000012598|NAA35
GUSB	0.912214	6.92729e-05	6797.09	0.208151	9.3871e-07	ENSGALG00000002542|GUSB
STK10	0.907465	0.0894691	551.658	0.681264	0.00604289	ENSGALG00000002816|STK10
NACC2	0.906184	0.0145455	1615.61	0.34292	0.000519242	ENSGALG00000001728|NACC2
BRIX1	0.901462	0.00651473	5692.9	0.300663	0.000187654	ENSGALG00000003373|BRIX1
CFC1	0.899881	0.0238061	3777.52	0.381104	0.000979606	ENSGALG00000012623|CFC1
ENSGALG00000050110	0.898845	0.0672224	753.032	0.536794	0.00403478	ENSGALG00000050110
CCDC112	0.888812	0.0799118	609.434	0.588696	0.00515205	ENSGALG00000045092|CCDC112
SCX	0.886566	0.0571667	1077.15	0.484757	0.00321626	ENSGALG00000043433|SCX
PSAT1	0.881177	0.0052312	5240.67	0.2844	0.000140662	ENSGALG00000015180|PSAT1
MAN2B2	0.878788	0.00150455	6178.2	0.247041	3.0515e-05	ENSGALG00000015537|MAN2B2
ENSGALG00000028135	0.877466	0.0927987	867.628	0.664184	0.00643896	ENSGALG00000028135
SLC22A5	0.875963	0.10005	273.615	0.738437	0.00715505	ENSGALG00000036920|SLC22A5
LRRC6	0.873899	0.0563325	413.372	0.471941	0.00313735	ENSGALG00000042548|LRRC6
FAM174A	0.873225	0.0115891	5028.7	0.316176	0.000396307	ENSGALG00000026203|FAM174A
PTCD2	0.873181	0.0252497	1027.33	0.367282	0.00106409	ENSGALG00000038260|PTCD2
SRP19	0.867591	0.0243571	5175.47	0.361851	0.00101168	ENSGALG00000000218|SRP19
GFM2	0.866734	0.0700913	935.213	0.518621	0.00427659	ENSGALG00000014939|GFM2
ENSGALG00000027822	0.866298	0.0653959	648.419	0.499858	0.00388803	ENSGALG00000027822
DCTN3	0.863524	0.00218993	6040.88	0.252203	4.8786e-05	ENSGALG00000021365|DCTN3
TARS	0.861869	0.0304381	3570.32	0.377366	0.0013648	ENSGALG00000003288|TARS
RASL11B	0.856093	0.0507188	2017.6	0.432976	0.00271854	ENSGALG00000013948|RASL11B
CWC27	0.856066	0.0404559	2162.02	0.407456	0.00202925	ENSGALG00000014747|CWC27
GPAM	0.847968	0.10895	649.8	0.811085	0.0081263	ENSGALG00000008795|GPAM
RNF213	0.847954	0.0868588	483.503	0.580039	0.00579999	ENSGALG00000039269|RNF213
ELF1	0.84665	0.0582	979.177	0.45712	0.00329917	ENSGALG00000016947|ELF1
HINT2	0.845767	0.00480627	10008.8	0.267226	0.000127531	ENSGALG00000048320|HINT2
KHDRBS3	0.841485	0.0140092	2285.45	0.311459	0.000493853	ENSGALG00000031519|KHDRBS3
CENPH	0.83439	0.0244405	3643.42	0.352283	0.00101785	ENSGALG00000014788|CENPH
IGFBP7	0.833215	0.00634969	4261.39	0.271928	0.000180647	ENSGALG00000037332|IGFBP7
ENSGALG00000033925	0.830689	0.0631809	1604.08	0.458241	0.00371549	ENSGALG00000033925
SLC25A46	0.826688	0.0262083	1011.17	0.34431	0.00111679	ENSGALG00000000253|SLC25A46
USP6NL	0.826674	0.0743056	2074.2	0.490031	0.00462684	ENSGALG00000035563|USP6NL
ANKRA2	0.826152	0.0754678	1920.98	0.483303	0.00470636	ENSGALG00000013511|ANKRA2
RHOU	0.824431	0.0291894	4075.49	0.355337	0.00129639	ENSGALG00000025738|RHOU
ENSGALG00000031689	0.82084	0.0553258	1237.3	0.425716	0.00304988	ENSGALG00000031689
ENSGALG00000050931	0.817017	0.0128967	590.861	0.298552	0.000450815	ENSGALG00000050931
GSKIP	0.814172	0.00730233	1405.26	0.274565	0.00021863	ENSGALG00000011088|GSKIP
SSBP2	0.81377	0.00197843	3033.22	0.234239	4.30917e-05	ENSGALG00000023089|SSBP2
CD99L2	0.81358	0.00616081	1145.18	0.265962	0.0001744	ENSGALG00000009075|CD99L2
CAST	0.813291	0.0275308	1665.98	0.343161	0.00119806	ENSGALG00000014682|CAST
TRPM3	0.812893	0.00549152	5310.95	0.261537	0.000151557	ENSGALG00000015126|TRPM3
CASD1	0.804108	0.0565577	952.575	0.41968	0.00317726	ENSGALG00000009653|CASD1
NREP	0.803241	0.00573917	18735.8	0.259646	0.000160428	ENSGALG00000027891|NREP
TENM2	0.801861	0.0287186	923.826	0.340054	0.00126325	ENSGALG00000001768|TENM2
IRF8	0.798517	0.108679	819.658	0.658287	0.00809599	ENSGALG00000005757|IRF8
CDKN2AIP	0.798413	0.00536517	2264.21	0.255853	0.000146548	ENSGALG00000010661|CDKN2AIP
NFE2L2	0.792144	0.0206913	3797.79	0.311272	0.000818513	ENSGALG00000009240|NFE2L2
PDXK	0.790192	0.0912604	704.875	0.52458	0.00624121	ENSGALG00000016205|PDXK
EFHD1	0.788953	0.02685	5947.63	0.327974	0.00115058	ENSGALG00000001428|EFHD1
VCP	0.787935	0.00302215	16495.6	0.237036	7.18284e-05	ENSGALG00000001986|VCP
IFNAR2	0.787812	0.00666945	1801.35	0.259331	0.000194003	ENSGALG00000041867|IFNAR2
TNIP1	0.781922	0.00755688	1826.89	0.261396	0.000229468	ENSGALG00000004496|TNIP1
ENSGALG00000037699	0.7784	0.0955838	524.498	0.53403	0.00672036	ENSGALG00000037699
TMEM132C	0.777603	0.0797184	1504.46	0.46234	0.00512981	ENSGALG00000002714|TMEM132C
GANC	0.777531	0.123925	632.335	1.22652	0.00955703	ENSGALG00000009036|GANC
TRAPPC13	0.774998	0.0545137	1585.36	0.392216	0.00298578	ENSGALG00000014767|TRAPPC13
TLE4	0.774154	0.00183101	4708.93	0.219804	3.89616e-05	ENSGALG00000015184|TLE4
ENSGALG00000003466	0.773258	0.126167	905.91	0.8993	0.00984629	ENSGALG00000003466
LMAN1L	0.76333	7.7952e-05	10204.2	0.173343	1.06738e-06	ENSGALG00000034821|LMAN1L
PARP4	0.761932	0.103902	979.078	0.550698	0.00750427	ENSGALG00000034473|PARP4
PBLD	0.761423	0.113544	626.396	0.616174	0.00861949	ENSGALG00000003935|PBLD
BCHE	0.759327	0.0490236	2452.55	0.370746	0.00260509	ENSGALG00000034860|BCHE
SLC12A7	0.757563	0.124316	1653.08	1.45253	0.00963079	ENSGALG00000042396|SLC12A7
COX7C	0.757561	0.0100289	11232.1	0.26217	0.000328012	ENSGALG00000027963|COX7C
BTBD10	0.756723	0.00989115	7288.36	0.262005	0.000321597	ENSGALG00000005369|BTBD10
FAM210A	0.753488	0.0395558	1255.52	0.341885	0.00197007	ENSGALG00000013887|FAM210A
HMGA1	0.753257	0.128589	282.776	0.810408	0.0101887	ENSGALG00000030396|HMGA1
ACTN1	0.74859	0.00331709	3478.5	0.223416	7.97795e-05	ENSGALG00000042458|ACTN1
BMP7	0.747937	0.0368448	2649.99	0.332296	0.00177754	ENSGALG00000007668|BMP7
PPIP5K2	0.745204	0.0348128	1599.2	0.324987	0.00164246	ENSGALG00000015264|PPIP5K2
C4orf48	0.737434	0.00719871	2541.32	0.242398	0.000213484	ENSGALG00000024486|C4orf48
STK39	0.737164	0.128636	408.38	1.19175	0.0102232	ENSGALG00000010930|STK39
ENSGALG00000037933	0.736716	0.0612212	1264.87	0.380404	0.00354805	ENSGALG00000037933
TINAGL1	0.736296	0.0827693	609.231	0.432774	0.00544944	ENSGALG00000017715|TINAGL1
GALE	0.736052	0.00936458	2736.37	0.255152	0.000300307	ENSGALG00000004047|GALE
PIGA	0.73465	0.00989115	1939.89	0.254035	0.000322103	ENSGALG00000016559|PIGA
SPRY2	0.730859	0.114756	744.445	0.565859	0.00874407	ENSGALG00000016906|SPRY2
ENSGALG00000003805	0.729905	0.130861	255.952	0.744355	0.0105469	ENSGALG00000003805
CA8	0.728311	0.0564318	11953.8	0.363049	0.00314689	ENSGALG00000039145|CA8
DOP1A	0.727384	0.0961855	622.741	0.473714	0.00678339	ENSGALG00000015858|DOP1A
HMGCR	0.726081	0.0542821	2890.55	0.357964	0.00296539	ENSGALG00000014948|HMGCR
SIMC1	0.723383	0.0894691	718.887	0.446902	0.0060389	ENSGALG00000003377|SIMC1
ATP6V1E1	0.722344	3.82548e-05	5265.83	0.157185	4.88533e-07	ENSGALG00000013036|ATP6V1E1
BAG3	0.721935	0.0514172	4518.45	0.348205	0.002787	ENSGALG00000009433|BAG3
TSPAN3	0.718445	0.0101761	29816.8	0.244649	0.000334992	ENSGALG00000002774|TSPAN3
GABRG1	0.714895	0.0183777	1849.16	0.270053	0.000700166	ENSGALG00000020143|GABRG1
NSA2	0.709997	0.000869572	8130.17	0.18816	1.63488e-05	ENSGALG00000014942|NSA2
BTF3	0.707868	4.98323e-05	15149.7	0.156377	6.50524e-07	ENSGALG00000013512|BTF3
ROR1	0.707719	0.0382566	2134.64	0.311573	0.00187176	ENSGALG00000011019|ROR1
SPIN1Z	0.706485	0.0304476	5026.83	0.293079	0.00136739	ENSGALG00000014916|SPIN1Z
ING5	0.705629	0.126904	406.08	0.58109	0.00993981	ENSGALG00000006317|ING5
RHOB	0.704087	0.0472656	2016.14	0.327141	0.00249155	ENSGALG00000016485|RHOB
HSDL2	0.702753	0.0248185	7358.63	0.279934	0.00104064	ENSGALG00000015663|HSDL2
TTLL9	0.702098	0.127729	326.138	0.584582	0.0100558	ENSGALG00000006460|TTLL9
ENSGALG00000054222	0.700785	0.133337	359.525	0.650341	0.01086	ENSGALG00000054222
GPSM2	0.700052	0.0390872	4096.47	0.304864	0.00193009	ENSGALG00000002090|GPSM2
WDR36	0.697855	0.00664859	2354.53	0.225043	0.000192925	ENSGALG00000000247|WDR36
ACAA2	0.697797	0.00254937	6524.78	0.201861	5.87829e-05	ENSGALG00000031142|ACAA2
NRIP1	0.696512	0.0371438	5636.53	0.301011	0.00179987	ENSGALG00000015681|NRIP1
TSPAN9	0.691331	0.12954	450.917	0.579156	0.0104036	ENSGALG00000014346|TSPAN9
EIF2AK3	0.683462	0.142879	719.363	0.854263	0.011896	ENSGALG00000015958|EIF2AK3
CCNH	0.683412	0.03885	3783.48	0.297656	0.00191562	ENSGALG00000015641|CCNH
NFKB1	0.682653	0.0432526	1635.08	0.306556	0.00220329	ENSGALG00000012304|NFKB1
M6PR	0.682563	0.00463223	4242.2	0.209805	0.000120941	ENSGALG00000031681|M6PR
RPS6	0.682252	0.00183101	46798.9	0.191017	3.89715e-05	ENSGALG00000015082|RPS6
ALG2	0.681112	0.0610161	973.222	0.339369	0.00351941	ENSGALG00000013573|ALG2
RHOBTB2	0.679796	0.0105513	4851.61	0.235021	0.000352583	ENSGALG00000034020|RHOBTB2
TRIM13	0.675018	0.118716	1723.63	0.483128	0.00911321	ENSGALG00000017011|TRIM13
POP4	0.672652	0.0807703	1646.76	0.364452	0.00527772	ENSGALG00000041972|POP4
NANOS1	0.670681	0.0743056	5472.84	0.35762	0.00462861	ENSGALG00000027980|NANOS1
CYP39A1	0.670269	0.111941	706.94	0.454577	0.00841845	ENSGALG00000016710|CYP39A1
SLC7A3	0.669443	0.10461	6997.51	0.429376	0.00761894	ENSGALG00000033002|SLC7A3
ENSGALG00000045842	0.669236	0.0786655	2500.38	0.374429	0.00501784	ENSGALG00000045842
TNPO1	0.667675	0.126948	775.672	0.50281	0.00996126	ENSGALG00000015014|TNPO1
ITGA1	0.664349	0.0586889	2621.29	0.323252	0.00333521	ENSGALG00000014891|ITGA1
FTH1	0.662707	1.51392e-07	86852.4	0.114823	9.55931e-10	ENSGALG00000007220|FTH1
ZNF608	0.661341	0.129317	1998.2	0.504827	0.0103674	ENSGALG00000005016|ZNF608
TTC33	0.658969	0.0937871	547.353	0.390676	0.00652817	ENSGALG00000014826|TTC33
ENSGALG00000037692	0.658088	0.149245	347.629	0.761282	0.0127102	ENSGALG00000037692
YPEL5	0.656131	0.0149557	9055.84	0.236024	0.000536897	ENSGALG00000009047|YPEL5
REEP5	0.655631	0.011888	5547.07	0.226817	0.0004099	ENSGALG00000023157|REEP5
CD99	0.652476	0.0605819	7464.23	0.323224	0.00348577	ENSGALG00000024488|CD99
SLC2A8	0.648877	0.0178957	1886.03	0.237757	0.000672914	ENSGALG00000000853|SLC2A8
NBEAL1	0.646836	0.107676	1284.49	0.405802	0.00796781	ENSGALG00000008786|NBEAL1
GALT	0.646744	0.10895	464.01	0.415235	0.00813262	ENSGALG00000026195|GALT
RAB11FIP1	0.645755	0.151925	796.107	0.662911	0.0130637	ENSGALG00000003129|RAB11FIP1
STAMBP	0.644026	0.152245	930.904	0.697988	0.0131561	ENSGALG00000042555|STAMBP
CCNG2	0.643764	0.0329508	3899.2	0.264998	0.00150643	ENSGALG00000010347|CCNG2
CTSH	0.64286	0.00484599	3225.16	0.197009	0.000128928	ENSGALG00000033557|CTSH
TMEM198	0.642573	0.152245	289.173	0.642292	0.0131491	ENSGALG00000018803|TMEM198
HIP1R	0.641807	0.153829	444.536	0.728982	0.0133911	ENSGALG00000031511|HIP1R
TCF12	0.640814	0.000851189	18487.3	0.166555	1.59428e-05	ENSGALG00000004304|TCF12
ENSGALG00000014724	0.639602	0.104408	1708.53	0.396397	0.00755582	ENSGALG00000014724
BCL6	0.636386	0.152935	562.34	0.623159	0.0132807	ENSGALG00000007357|BCL6
RPS23	0.631718	0.0186141	25607.4	0.231996	0.000714453	ENSGALG00000015617|RPS23
PLPP1	0.628169	0.097443	739.488	0.367627	0.00692022	ENSGALG00000014711|PLPP1
UNC119	0.627036	0.025298	3044.5	0.243223	0.00106792	ENSGALG00000003657|UNC119
KCMF1	0.625105	0.103134	1516.78	0.3754	0.00742679	ENSGALG00000015391|KCMF1
ZFAND5	0.624241	0.00753851	6280.29	0.200327	0.000228375	ENSGALG00000015144|ZFAND5
FAM45A	0.623552	0.058045	2478.26	0.294476	0.00328626	ENSGALG00000009336|FAM45A
B3GAT2	0.620856	0.146108	2175.33	0.500299	0.0122757	ENSGALG00000031590|B3GAT2
HDHD2	0.619931	0.157646	1428.62	0.59363	0.0138353	ENSGALG00000034801|HDHD2
SPHK1	0.61952	0.159348	605.362	0.749456	0.0141852	ENSGALG00000023541|SPHK1
DPH7	0.618553	0.131112	872.012	0.438975	0.0105857	ENSGALG00000008750|DPH7
GPX8	0.617974	0.125135	2421.33	0.41594	0.00972137	ENSGALG00000026704|GPX8
ZNF131	0.615711	0.140034	532.133	1.38983	0.0115492	ENSGALG00000014859|ZNF131
ABR	0.615243	0.157724	632.112	0.858875	0.0138645	ENSGALG00000004364|ABR
KLHL5	0.615147	0.0667112	1650.51	0.302281	0.00398989	ENSGALG00000031388|KLHL5
PHAX	0.61329	0.0834731	4690.11	0.328061	0.00551947	ENSGALG00000014691|PHAX
RPP25L	0.612669	0.0802258	2409.55	0.322057	0.0051884	ENSGALG00000038723|RPP25L
ATXN10	0.612223	0.159037	1334.46	0.601315	0.0141379	ENSGALG00000014234|ATXN10
ISCA1	0.611997	0.0124471	3655.64	0.209621	0.000431827	ENSGALG00000012606|ISCA1
IVNS1ABP	0.609332	0.0619237	3847.74	0.29111	0.00359812	ENSGALG00000045555|IVNS1ABP
SWAP70	0.607537	0.132154	981.318	0.424808	0.0106878	ENSGALG00000005750|SWAP70
LARGE2	0.607122	0.00634126	4006.28	0.190217	0.000179958	ENSGALG00000008418|LARGE2
ENSGALG00000052326	0.605258	0.0912463	968.604	0.333131	0.00622766	ENSGALG00000052326
SNX16	0.604873	0.0905746	1961.75	0.333348	0.00615611	ENSGALG00000029678|SNX16
RPL17	0.603652	0.0215417	36462.6	0.224788	0.000860447	ENSGALG00000036774|RPL17
CETN3	0.601722	0.10895	2463	0.365948	0.00813937	ENSGALG00000014648|CETN3
MED18	0.601071	0.105252	1251.41	0.353723	0.00767643	ENSGALG00000028149|MED18
MFSD12	0.600474	0.16219	753.232	0.558266	0.0145219	ENSGALG00000000795|MFSD12
CREB3	0.59891	0.0685684	2329.63	0.293317	0.00414475	ENSGALG00000002523|CREB3
ENSGALG00000028267	0.596865	0.157646	1984.14	0.500724	0.0138235	ENSGALG00000028267
IDH1	0.596292	0.0402411	9611.11	0.246055	0.00200991	ENSGALG00000008818|IDH1
SEPTIN9	0.594642	0.160126	784.868	0.508021	0.0142915	ENSGALG00000040244|SEPTIN9
ENSGALG00000027571	0.592255	0.164001	924.961	0.540529	0.0148031	ENSGALG00000027571
GHITM	0.591415	0.0203496	39138.5	0.211461	0.000798393	ENSGALG00000021262|GHITM
RAD1	0.589357	0.168596	839.796	0.601477	0.0154661	ENSGALG00000003365|RAD1
HSD17B4	0.589012	0.0727067	3777.43	0.292721	0.00449751	ENSGALG00000002187|HSD17B4
SMAP2	0.58829	0.00345777	5511.02	0.170771	8.39934e-05	ENSGALG00000029244|SMAP2
SLC25A24	0.587231	0.136624	2536.57	0.401063	0.0111858	ENSGALG00000001938|SLC25A24
CYB5R1	0.586916	0.0358214	3752.72	0.240377	0.00170784	ENSGALG00000014122|CYB5R1
ENSGALG00000045548	0.586915	0.0408229	2443.15	0.246989	0.00205925	ENSGALG00000045548
OAF	0.584871	0.0602476	3969.61	0.272042	0.00345798	ENSGALG00000006715|OAF
NDFIP1	0.583007	0.00309205	17227.3	0.168115	7.41479e-05	ENSGALG00000043744|NDFIP1
WIPI1	0.582739	0.0124709	3489.74	0.197922	0.000433539	ENSGALG00000004215|WIPI1
ENSGALG00000027334	0.581823	0.0985576	2433.83	0.325221	0.00702035	ENSGALG00000027334
HDAC10	0.581816	0.172211	583.92	0.667438	0.0158955	ENSGALG00000041251|HDAC10
ENSGALG00000047323	0.580762	0.168081	413.982	0.535469	0.0153908	ENSGALG00000047323
RACGAP1	0.580254	0.0662003	4428.28	0.276777	0.00394525	ENSGALG00000033231|RACGAP1
SGTB	0.576819	0.0927461	1301	0.311933	0.00642873	ENSGALG00000014768|SGTB
TTC37	0.575477	0.16904	1114.41	0.804691	0.0155188	ENSGALG00000014670|TTC37
TPM2	0.573961	0.00722859	6185.31	0.181144	0.000214883	ENSGALG00000025842|TPM2
DUSP7	0.571642	0.0700814	2165.83	0.27584	0.00426604	ENSGALG00000041650|DUSP7
NDUFS4	0.571152	0.037316	5337.08	0.238949	0.00181351	ENSGALG00000028026|NDUFS4
NOC3L	0.564484	0.0631809	2493.08	0.262704	0.00371459	ENSGALG00000035667|NOC3L
NARS	0.563453	0.0152098	5410.23	0.195467	0.000548832	ENSGALG00000040506|NARS
ATP5A1Z	0.563417	0.0468176	39089	0.241687	0.00245465	ENSGALG00000037880|ATP5A1Z
TBCA	0.56248	0.0636011	6227.13	0.257243	0.00376309	ENSGALG00000004353|TBCA
UBE2E3	0.562063	0.0379111	3729.81	0.229844	0.00184513	ENSGALG00000020793|UBE2E3
KIAA0355	0.561953	0.151192	788.262	0.40128	0.0129899	ENSGALG00000004949|KIAA0355
TGIF1	0.559994	0.108044	2190.85	0.31865	0.00801803	ENSGALG00000014795|TGIF1
SDC3	0.558848	0.0769299	1265.2	0.273077	0.00485758	ENSGALG00000035184|SDC3
DENND6A	0.558271	0.126892	1349.22	0.343911	0.00992993	ENSGALG00000005656|DENND6A
IPO11	0.558093	0.175379	1874.61	0.49697	0.0164616	ENSGALG00000014740|IPO11
MRPL50	0.556213	0.132663	3313.61	0.362405	0.0107485	ENSGALG00000015543|MRPL50
TMED3	0.554321	0.164001	1783.81	0.428539	0.0148118	ENSGALG00000008272|TMED3
ATG12	0.55188	0.023822	2914.36	0.204602	0.000981951	ENSGALG00000002345|ATG12
THY1	0.551806	0.180258	329.549	0.697968	0.0172098	ENSGALG00000006751|THY1
QDPR	0.548088	0.0550511	3210.39	0.243578	0.00303084	ENSGALG00000030070|QDPR
GNG12	0.546301	0.0443657	1894.78	0.229449	0.00229461	ENSGALG00000026591|GNG12
IFT74	0.545923	0.154007	970.807	0.382658	0.0134175	ENSGALG00000001801|IFT74
ENSGALG00000012591	0.545323	0.0361532	9536.05	0.218601	0.00173392	ENSGALG00000012591
LGR5	0.544764	0.18339	974.004	0.662541	0.0178251	ENSGALG00000010163|LGR5
MINDY1	0.540822	0.0521286	1766.71	0.234419	0.00282926	ENSGALG00000028499|MINDY1
ANXA6	0.540742	0.169452	1031.69	0.403387	0.0155686	ENSGALG00000004357|ANXA6
TES	0.540653	0.103902	1685.07	0.294486	0.00749765	ENSGALG00000031934|TES
NUMB	0.540344	0.178904	1615.62	0.456639	0.0170128	ENSGALG00000009300|NUMB
FNDC3A	0.540101	0.180258	3541.03	0.451975	0.0172419	ENSGALG00000017002|FNDC3A
FAM13A	0.539331	0.181598	1808.89	0.473962	0.0175478	ENSGALG00000010371|FAM13A
VMP1	0.537333	0.0206172	3981.73	0.193355	0.000810397	ENSGALG00000005160|VMP1
SERPINB6	0.536728	0.149245	1656.01	0.356955	0.0127168	ENSGALG00000012866|SERPINB6
POLG2	0.535455	0.0788078	1030.97	0.260019	0.00504751	ENSGALG00000003520|POLG2
SCARB2	0.533819	0.142218	1891.71	0.34009	0.0117851	ENSGALG00000011499|SCARB2
PDZRN3	0.5338	0.1747	2222.69	0.424661	0.0162987	ENSGALG00000007819|PDZRN3
ARL4C	0.530493	0.170535	1328.69	0.397786	0.0157045	ENSGALG00000052743|ARL4C
RBM33	0.528901	0.173842	637.13	0.403908	0.0161694	ENSGALG00000006372|RBM33
SHISA2	0.528879	0.0912831	13646.5	0.269988	0.00625608	ENSGALG00000043035|SHISA2
CPLANE1	0.522599	0.194324	1425.69	0.510131	0.0195772	ENSGALG00000003631|CPLANE1
METTL22	0.521834	0.193827	488.375	0.458537	0.0194996	ENSGALG00000033603|METTL22
ELK3	0.521083	0.123959	3393.37	0.299334	0.00957727	ENSGALG00000043701|ELK3
ELOVL5	0.520959	0.00377235	4537.66	0.150149	9.28703e-05	ENSGALG00000016314|ELOVL5
POLR1E	0.51943	0.152425	3444.16	0.345956	0.0131933	ENSGALG00000005395|POLR1E
PCMTD1	0.518374	0.112072	1878.49	0.283969	0.00846006	ENSGALG00000031035|PCMTD1
ENSGALG00000041052	0.51744	0.145494	1476.92	0.323857	0.0122114	ENSGALG00000041052
P3H4	0.516591	0.153155	1539.63	0.337673	0.0133216	ENSGALG00000027462|P3H4
POLH	0.516515	0.167632	1527.95	0.364363	0.0152835	ENSGALG00000010317|POLH
WBP2	0.516061	0.0802258	1695.66	0.248962	0.0052087	ENSGALG00000002219|WBP2
RNF114	0.511653	0.155078	2322.95	0.333325	0.0135548	ENSGALG00000008021|RNF114
ASAP2	0.510947	0.197789	1629.27	0.468622	0.0202209	ENSGALG00000016419|ASAP2
MRPL17	0.509775	0.160935	3286.34	0.347513	0.0143891	ENSGALG00000002605|MRPL17
UBE2D3	0.509451	0.00275634	18168.7	0.14163	6.47285e-05	ENSGALG00000012311|UBE2D3
PCYT1A	0.508822	0.198413	998.762	0.459647	0.020327	ENSGALG00000007474|PCYT1A
LNPK	0.50877	0.0700913	2424.64	0.234269	0.00427434	ENSGALG00000037944|LNPK
ENSGALG00000037611	0.508732	0.200413	819.469	0.483746	0.0206029	ENSGALG00000037611
MYCL	0.508207	0.201717	956.969	0.566655	0.0208182	ENSGALG00000024047|MYCL
LURAP1L	0.504767	0.193827	458.07	0.691674	0.019488	ENSGALG00000029932|LURAP1L
SNX2	0.503741	0.109166	5219.56	0.266313	0.00816328	ENSGALG00000005337|SNX2
ENSGALG00000043676	0.503299	0.128644	1123.88	0.288648	0.0102769	ENSGALG00000043676
TTC14	0.503255	0.201676	1942.02	0.459731	0.0207614	ENSGALG00000008889|TTC14
AFF1	0.502759	0.194835	459.999	0.685004	0.0196701	ENSGALG00000043935|AFF1
ENSGALG00000030552	0.502749	0.148867	1596.54	0.311753	0.0126423	ENSGALG00000030552
COL9A1	0.500902	0.0435315	38065	0.200764	0.00223294	ENSGALG00000015970|COL9A1
ENSGALG00000019568	0.500535	0.206674	537.781	0.521573	0.0215438	ENSGALG00000019568
ACO1	0.50004	0.00893672	3618.93	0.157332	0.000284048	ENSGALG00000002162|ACO1
PAIP1	0.499673	0.108144	3425.04	0.265848	0.00803308	ENSGALG00000014867|PAIP1
LOXL1	0.498255	0.09764	2409.69	0.250211	0.00694114	ENSGALG00000038458|LOXL1
SLC25A25	0.496285	0.195222	345.077	0.696869	0.0197511	ENSGALG00000005095|SLC25A25
UBQLN1	0.495739	0.177362	2636.5	0.350071	0.016761	ENSGALG00000012585|UBQLN1
CDC42EP4	0.4956	0.165157	2114.66	0.329347	0.0150217	ENSGALG00000023364|CDC42EP4
MAB21L2	0.495539	0.022269	10936.2	0.176984	0.000892657	ENSGALG00000044235|MAB21L2
STK3	0.494886	0.175379	1704.41	0.344441	0.0164167	ENSGALG00000032850|STK3
KCTD20	0.494647	0.0733783	1681.01	0.227513	0.00454482	ENSGALG00000000511|KCTD20
CAPRIN2	0.488722	0.185324	1502.31	0.35795	0.0181445	ENSGALG00000012947|CAPRIN2
HS6ST1	0.487884	0.158645	2317.57	0.308988	0.014058	ENSGALG00000002155|HS6ST1
CHPF	0.487254	0.214438	735.739	0.513047	0.0230337	ENSGALG00000032915|CHPF
RGP1	0.487212	0.213725	1275.7	0.526174	0.0228431	ENSGALG00000002394|RGP1
MRPS30	0.485863	0.198831	1736.53	0.389498	0.020398	ENSGALG00000014874|MRPS30
SLC26A11	0.485652	0.196879	523.732	0.702872	0.0200581	ENSGALG00000007018|SLC26A11
PRRC1	0.485127	0.194596	2936.36	0.369614	0.0196184	ENSGALG00000014703|PRRC1
FANCC	0.485005	0.214578	1163.08	0.528802	0.0230639	ENSGALG00000012618|FANCC
CA10	0.483838	0.212865	2638.65	0.440257	0.0226897	ENSGALG00000002993|CA10
MAP2K3	0.481273	0.206725	586.409	0.640011	0.0216029	ENSGALG00000041285|MAP2K3
LTN1	0.479795	0.201758	1815.53	0.376476	0.02087	ENSGALG00000015804|LTN1
PHKB	0.477239	0.214381	991.367	0.584858	0.0229818	ENSGALG00000004004|PHKB
BTG1	0.477162	0.0454615	29643.4	0.196732	0.00236405	ENSGALG00000011276|BTG1
PIGF	0.477088	0.0636011	2229.07	0.209039	0.00375886	ENSGALG00000020057|PIGF
EPB41L5	0.477032	0.195489	811.996	0.356832	0.0198332	ENSGALG00000011605|EPB41L5
ME3	0.475051	0.211826	661.524	0.615925	0.0224449	ENSGALG00000017246|ME3
UBLCP1	0.473622	0.12906	1323.41	0.262743	0.0103193	ENSGALG00000003672|UBLCP1
IRF2BPL	0.471309	0.129143	1201.18	0.260774	0.0103443	ENSGALG00000041616|IRF2BPL
TRIB2	0.470606	0.149836	4886.09	0.26888	0.0127884	ENSGALG00000016457|TRIB2
ATP5I	0.470026	0.125534	6200.13	0.251762	0.00976127	ENSGALG00000015372|ATP5I
SPSB3	0.467434	0.185724	1259.6	0.317092	0.0181969	ENSGALG00000002285|SPSB3
CACNG5	0.464897	0.211674	1018.86	0.369652	0.0223343	ENSGALG00000003911|CACNG5
C9orf64	0.464342	0.165072	1690.43	0.28819	0.014983	ENSGALG00000012589|C9orf64
ENSGALG00000054942	0.464183	0.216399	428.701	0.382792	0.023434	ENSGALG00000054942
C3orf38	0.463138	0.174241	1040.37	0.296764	0.0162188	ENSGALG00000015402|C3orf38
DYNC2LI1	0.462741	0.205632	828.069	0.679583	0.0214021	ENSGALG00000009954|DYNC2LI1
ETV1	0.462505	0.227745	885.886	0.523374	0.0253158	ENSGALG00000035504|ETV1
NIPA2	0.460862	0.0937871	2895.5	0.221875	0.00653416	ENSGALG00000016737|NIPA2
RNF20	0.460153	0.146108	6768.82	0.261763	0.0122836	ENSGALG00000015548|RNF20
CYR61	0.459697	0.229764	959.974	0.421155	0.025614	ENSGALG00000008661|CYR61
CDCA4	0.458174	0.0670404	2360.32	0.199057	0.00401442	ENSGALG00000011692|CDCA4
NUP188	0.457855	0.138711	3544.07	0.254783	0.0114059	ENSGALG00000043394|NUP188
ACOT9	0.456086	0.214438	1840.35	0.353596	0.0230043	ENSGALG00000016351|ACOT9
TRAF7	0.454323	0.118716	2936.57	0.240023	0.00910911	ENSGALG00000005767|TRAF7
METTL6	0.454288	0.196879	1359.22	0.316438	0.0200346	ENSGALG00000040665|METTL6
PAK2	0.452132	0.209494	928.028	0.333625	0.0219675	ENSGALG00000006426|PAK2
ENSGALG00000031197	0.451378	0.217626	629.026	0.618123	0.0237157	ENSGALG00000031197
PDLIM1	0.450632	0.178121	932.483	0.862425	0.0168706	ENSGALG00000005422|PDLIM1
KLHDC1	0.450608	0.235872	1328.8	0.413377	0.0267789	ENSGALG00000012241|KLHDC1
MTRF1L	0.449674	0.194835	809.705	0.30774	0.0196688	ENSGALG00000013609|MTRF1L
TGFB3	0.449581	0.155794	1860.42	0.26152	0.0136396	ENSGALG00000010346|TGFB3
TMEM254	0.449272	0.134753	6405.14	0.246609	0.0109944	ENSGALG00000021231|TMEM254
ENSGALG00000000433	0.447825	0.229764	208.62	0.563609	0.0256475	ENSGALG00000000433
IFRD1	0.447661	0.0631809	5122.59	0.190544	0.00370888	ENSGALG00000009448|IFRD1
BEST1	0.447296	0.238466	5208.25	0.411456	0.0273012	ENSGALG00000007217|BEST1
COPB1	0.444045	0.140917	6978.34	0.247044	0.0116473	ENSGALG00000006015|COPB1
LHFPL6	0.44356	0.195222	1238.81	0.297953	0.019758	ENSGALG00000017036|LHFPL6
NMRK1	0.44333	0.230169	1065.99	0.565771	0.0258501	ENSGALG00000015156|NMRK1
ANGPTL2	0.441995	0.215731	554.67	0.642217	0.023295	ENSGALG00000000927|ANGPTL2
MAN2A2	0.441253	0.198098	2191.51	0.300071	0.0202806	ENSGALG00000033790|MAN2A2
KBTBD8	0.441042	0.25011	1403.05	0.408913	0.0296157	ENSGALG00000007569|KBTBD8
ENSGALG00000043632	0.440144	0.192679	449.427	0.754427	0.0193506	ENSGALG00000043632
ENSGALG00000003412	0.439648	0.2153	2507.99	0.321871	0.023176	ENSGALG00000003412
TRMT61B	0.439121	0.1496	1558.34	0.246037	0.0127577	ENSGALG00000008979|TRMT61B
CPEB1	0.438947	0.189808	1338.33	0.285288	0.0188124	ENSGALG00000002150|CPEB1
IER3IP1	0.438383	0.112426	2546.49	0.219126	0.00850277	ENSGALG00000032061|IER3IP1
TAX1BP3	0.438334	0.0631809	6124.11	0.185318	0.00370839	ENSGALG00000004618|TAX1BP3
INIP	0.43809	0.24683	1741.64	0.423113	0.0288946	ENSGALG00000020528|INIP
SAT1	0.437156	0.112507	4112.64	0.218466	0.00852171	ENSGALG00000016348|SAT1
SRP54	0.43595	0.043773	4790.47	0.170381	0.00225515	ENSGALG00000023135|SRP54
LYPLA2	0.43576	0.168081	4679.55	0.25812	0.0153481	ENSGALG00000004002|LYPLA2
MRPS36	0.435543	0.223882	2395.87	0.347451	0.0246834	ENSGALG00000014789|MRPS36
ENSGALG00000010189	0.433617	0.215931	2051.2	0.311472	0.0233319	ENSGALG00000010189
E2F6	0.433043	0.0885654	2170.84	0.200536	0.00595672	ENSGALG00000016454|E2F6
PHLDB2	0.431633	0.174242	600.502	0.849498	0.0162312	ENSGALG00000015377|PHLDB2
ENSGALG00000040041	0.431458	0.135659	2265.08	0.228596	0.0110876	ENSGALG00000040041
TP53INP1	0.430507	0.206725	2939.24	0.293353	0.0216039	ENSGALG00000041353|TP53INP1
PRMT3	0.427374	0.154701	1387.36	0.239373	0.0135048	ENSGALG00000003958|PRMT3
SLC16A9	0.426377	0.24213	1837.51	0.345109	0.028018	ENSGALG00000003172|SLC16A9
YTHDC2	0.425582	0.169802	1035.98	0.853103	0.0156249	ENSGALG00000000189|YTHDC2
EIF5	0.424431	0.023477	24923.7	0.14757	0.000954403	ENSGALG00000011464|EIF5
SERINC1	0.423982	0.0329947	13564.1	0.155854	0.00151221	ENSGALG00000014868|SERINC1
SUB1	0.423561	0.0454615	10476.8	0.165289	0.00236419	ENSGALG00000003248|SUB1
ENSGALG00000003605	0.422695	0.218697	5011.49	0.293355	0.023848	ENSGALG00000003605
ETV5	0.422416	0.216399	2663.48	0.294663	0.023509	ENSGALG00000005768|ETV5
CDC14A	0.422061	0.0842384	3347.82	0.189599	0.00558203	ENSGALG00000005248|CDC14A
ENSGALG00000047636	0.420905	0.107471	3591.54	0.203047	0.00793755	ENSGALG00000047636
FANCG	0.420784	0.230169	885.364	0.606861	0.0258403	ENSGALG00000002009|FANCG
ENSGALG00000028340	0.420489	0.262836	430.391	0.396801	0.0320176	ENSGALG00000028340
ZBTB48	0.420375	0.268648	889.049	0.42954	0.0331986	ENSGALG00000000637|ZBTB48
SDR16C5	0.418868	0.24213	1451.7	0.326471	0.0280051	ENSGALG00000015416|SDR16C5
ACADL	0.418657	0.0183579	6766.66	0.140287	0.000698107	ENSGALG00000002891|ACADL
PKIA	0.418473	0.215731	2132.97	0.286724	0.0232759	ENSGALG00000053281|PKIA
TBC1D7	0.418258	0.230794	2244.66	0.306253	0.0259764	ENSGALG00000012731|TBC1D7
ASCL1	0.417446	0.244702	3642.09	0.554252	0.0285066	ENSGALG00000037082|ASCL1
SNX30	0.416132	0.192679	505.364	0.73405	0.0193567	ENSGALG00000015660|SNX30
ZBTB2	0.413977	0.258253	813.42	0.496583	0.0311663	ENSGALG00000012966|ZBTB2
TBC1D13	0.413725	0.21937	293.979	0.631517	0.0239992	ENSGALG00000004645|TBC1D13
RMND5A	0.412891	0.168596	2230.44	0.235983	0.0154661	ENSGALG00000015815|RMND5A
SRPX	0.412735	0.256574	656.282	0.496131	0.0309272	ENSGALG00000043100|SRPX
NPR3	0.411477	0.253696	1329.15	0.521276	0.0302383	ENSGALG00000017405|NPR3
ENSGALG00000003162	0.411156	0.189123	1389.69	0.250693	0.0186915	ENSGALG00000003162
PELI3	0.409547	0.142879	3765.85	0.215044	0.0119007	ENSGALG00000008837|PELI3
SMAD2Z	0.409133	0.255928	4290.45	0.317073	0.0307041	ENSGALG00000036001|SMAD2Z
TMED7	0.408662	0.00667499	10759.4	0.121508	0.000196059	ENSGALG00000028484|TMED7
OGFOD1	0.408346	0.112072	2710.67	0.197744	0.00844881	ENSGALG00000003071|OGFOD1
NUDT2	0.40824	0.272551	959.172	0.39524	0.0340326	ENSGALG00000027295|NUDT2
RABGGTB	0.407934	0.0114421	3489.43	0.127334	0.000390469	ENSGALG00000011388|RABGGTB
APPBP2	0.407666	0.184681	2361.77	0.238505	0.0179898	ENSGALG00000005314|APPBP2
F2RL2	0.407512	0.270169	1697.65	0.370304	0.0335435	ENSGALG00000023379|F2RL2
LLGL2	0.405499	0.27103	5221.41	0.358366	0.0337658	ENSGALG00000008057|LLGL2
STRIP1	0.404405	0.229764	1911.84	0.280409	0.0256732	ENSGALG00000037995|STRIP1
ENSGALG00000001483	0.404244	0.238531	511.197	0.580113	0.0273477	ENSGALG00000001483
LRRFIP2	0.40331	0.253307	2199.13	0.31087	0.0301054	ENSGALG00000033102|LRRFIP2
BLOC1S6	0.401936	0.271781	1296.05	0.348752	0.0338786	ENSGALG00000049204|BLOC1S6
ENSGALG00000047653	0.401764	0.213725	837.269	0.26099	0.0228717	ENSGALG00000047653
GTF2B	0.401602	0.221388	4388.14	0.267091	0.0243456	ENSGALG00000006205|GTF2B
IKZF5	0.399956	0.270242	1081.4	0.459594	0.033587	ENSGALG00000032289|IKZF5
LHX2	0.399834	0.195222	3074.7	0.247432	0.0197646	ENSGALG00000001124|LHX2
TAPT1	0.398579	0.211826	1967.19	0.258378	0.0224157	ENSGALG00000014486|TAPT1
IDUA	0.397203	0.290869	1299.72	0.391206	0.0386882	ENSGALG00000015376|IDUA
NOL6	0.397117	0.281971	1455.94	0.394023	0.0363891	ENSGALG00000030730|NOL6
SOX4	0.39646	0.228029	18364.3	0.270361	0.0253671	ENSGALG00000036497|SOX4
TMEM108	0.395726	0.23555	2277.1	0.268928	0.0266888	ENSGALG00000036412|TMEM108
PARP3	0.394673	0.229764	323.567	0.601188	0.0256742	ENSGALG00000004517|PARP3
TTC8	0.394124	0.262975	938.71	0.51653	0.0320637	ENSGALG00000010663|TTC8
HTATSF1	0.392084	0.212865	1622.02	0.250363	0.0226972	ENSGALG00000006410|HTATSF1
PIM3	0.390845	0.191967	528.573	0.704507	0.0192172	ENSGALG00000023576|PIM3
MED23	0.390072	0.255782	2114.46	0.28687	0.0306685	ENSGALG00000040607|MED23
RASA3	0.389827	0.268648	1769.37	0.49378	0.0331892	ENSGALG00000016817|RASA3
ACLY	0.389197	0.211674	1760.67	0.242894	0.0223556	ENSGALG00000003475|ACLY
SLC11A2	0.388706	0.259855	1274.98	0.288689	0.0314149	ENSGALG00000041533|SLC11A2
ENSGALG00000017706	0.388394	0.288033	1581.59	0.368403	0.0380297	ENSGALG00000017706
KLHDC3	0.388144	0.237986	1180.4	0.266288	0.0271671	ENSGALG00000008536|KLHDC3
SCLT1	0.388108	0.284571	1021.9	0.339363	0.0369955	ENSGALG00000048011|SCLT1
MCCC2	0.387015	0.279663	2117.81	0.317972	0.0358533	ENSGALG00000002529|MCCC2
SMARCD2	0.386243	0.192005	2641.08	0.225984	0.0192482	ENSGALG00000029304|SMARCD2
BAZ2B	0.385841	0.128084	3743.88	0.18895	0.0101034	ENSGALG00000012579|BAZ2B
LYRM4	0.385222	0.282244	836.635	0.320147	0.0364844	ENSGALG00000051665|LYRM4
FBXL3	0.385178	0.284588	1201.32	0.4315	0.0371941	ENSGALG00000048716|FBXL3
ELMOD3	0.384741	0.287356	877.284	0.339433	0.0378488	ENSGALG00000046248|ELMOD3
ENSGALG00000004676	0.384265	0.14269	332.317	0.826613	0.0118546	ENSGALG00000004676
SLC44A1	0.382095	0.272659	552.456	0.50135	0.0340857	ENSGALG00000015439|SLC44A1
ST5	0.380936	0.246484	1031.63	0.56391	0.0287666	ENSGALG00000047559|ST5
YWHAH	0.380558	0.305102	5427.82	0.327161	0.0421016	ENSGALG00000006743|YWHAH
ENSGALG00000008689	0.380244	0.262156	426.061	0.532932	0.0317302	ENSGALG00000008689
RAD23B	0.379056	0.165072	5368.08	0.203265	0.0149906	ENSGALG00000015540|RAD23B
ENSGALG00000033340	0.377854	0.196879	279.678	0.668411	0.0200328	ENSGALG00000033340
WDR89	0.377337	0.290458	1356.93	0.317377	0.0385147	ENSGALG00000011827|WDR89
DNAJC30	0.376827	0.292589	275.214	0.436675	0.039254	ENSGALG00000047167|DNAJC30
HIST1H46	0.376689	0.301664	526.962	0.359112	0.0413704	ENSGALG00000037322|HIST1H46
ELAC2	0.375528	0.300252	2007.7	0.349129	0.041049	ENSGALG00000001036|ELAC2
XRCC4	0.375185	0.300561	1036.01	0.347153	0.0411552	ENSGALG00000015620|XRCC4
KIF21A	0.374081	0.235872	12734.5	0.241345	0.0268253	ENSGALG00000007098|KIF21A
NEK7	0.373864	0.175093	2319.67	0.205538	0.0163726	ENSGALG00000002216|NEK7
ENSGALG00000004311	0.372414	0.294318	673.894	0.436791	0.0395278	ENSGALG00000004311
XPR1	0.372264	0.214438	2740.4	0.229174	0.0230329	ENSGALG00000003893|XPR1
FBLN1	0.371775	0.303473	4592.89	0.332014	0.0416616	ENSGALG00000014233|FBLN1
AVL9	0.37086	0.24213	987.797	0.578679	0.0280021	ENSGALG00000041568|AVL9
ATP6V1A	0.370644	0.146952	6620.07	0.186382	0.0124134	ENSGALG00000014800|ATP6V1A
RDH14	0.370622	0.298776	1060.38	0.353807	0.0406351	ENSGALG00000019873|RDH14
CHP1	0.369077	0.1467	5476.86	0.18565	0.012368	ENSGALG00000008569|CHP1
XPA	0.3689	0.238466	4338.73	0.240744	0.0273031	ENSGALG00000028998|XPA
NDUFAF2	0.36831	0.267895	2121.87	0.261303	0.0329704	ENSGALG00000027564|NDUFAF2
WDR35	0.367952	0.288106	1050.16	0.469119	0.0381008	ENSGALG00000016477|WDR35
CETN2	0.367816	0.295521	3566.93	0.301395	0.0398151	ENSGALG00000026741|CETN2
ATP6V0A2	0.367282	0.141333	3435.98	0.181822	0.0116917	ENSGALG00000003194|ATP6V0A2
SLC35A5	0.366879	0.297677	1006.15	0.439133	0.0402072	ENSGALG00000015197|SLC35A5
RNPC3	0.366366	0.31198	1432.13	0.342306	0.0438256	ENSGALG00000005162|RNPC3
SEMA3A	0.366257	0.278545	1857.56	0.495371	0.0355913	ENSGALG00000006560|SEMA3A
ZC3H12A	0.364997	0.264161	432.034	0.524494	0.0322915	ENSGALG00000002021|ZC3H12A
MID1IP1	0.364727	0.238132	1931.06	0.231933	0.0272176	ENSGALG00000041078|MID1IP1
MAGI3	0.363314	0.266876	2456.59	0.262715	0.0327938	ENSGALG00000001816|MAGI3
ENSGALG00000036466	0.362238	0.247551	1200.04	0.237064	0.0291371	ENSGALG00000036466
DHFR	0.361436	0.315134	2636.23	0.341673	0.0449478	ENSGALG00000026757|DHFR
PRMT8	0.361217	0.287869	724.698	0.466302	0.0379772	ENSGALG00000013272|PRMT8
IRS4	0.359944	0.310291	1400.26	0.427723	0.0434516	ENSGALG00000008107|IRS4
CLASP1	0.359356	0.301092	881.039	0.447893	0.04125	ENSGALG00000011645|CLASP1
ENSGALG00000048150	0.357658	0.240898	439.923	0.562567	0.0276703	ENSGALG00000048150
NFIL3	0.357447	0.311237	832.227	0.407159	0.0436453	ENSGALG00000015209|NFIL3
SIRT5	0.35728	0.0642335	2696.56	0.142149	0.00381436	ENSGALG00000012692|SIRT5
GBE	0.357184	0.246793	134421	0.22924	0.0288537	ENSGALG00000011859|GBE
CAVIN4	0.356843	0.321895	586.96	0.376169	0.0463374	ENSGALG00000026452|CAVIN4
ARHGAP18	0.356682	0.322796	1849.37	0.36773	0.0465587	ENSGALG00000031843|ARHGAP18
COL1A2	0.356641	0.163087	8204.65	0.184021	0.0146368	ENSGALG00000009641|COL1A2
ETV6	0.356505	0.325415	786.782	0.333946	0.0470415	ENSGALG00000012921|ETV6
FUCA2	0.356226	0.280343	883.551	0.493607	0.0359602	ENSGALG00000013773|FUCA2
ENSGALG00000015026	0.356123	0.324611	1258.02	0.310603	0.0468665	ENSGALG00000015026
MINDY2	0.355861	0.247346	2599.64	0.230725	0.0290755	ENSGALG00000004204|MINDY2
NR2F1	0.355805	0.284588	686.66	0.484244	0.0370869	ENSGALG00000027907|NR2F1
OSTF1	0.3554	0.268648	1452.75	0.241181	0.0331292	ENSGALG00000017447|OSTF1
PDS5A	0.355088	0.312142	2565.52	0.297347	0.0439154	ENSGALG00000014286|PDS5A
TMF1	0.354505	0.216399	4529.56	0.209312	0.0235132	ENSGALG00000013408|TMF1
MST1	0.353934	0.292489	273.018	0.473757	0.0391858	ENSGALG00000002722|MST1
CROT	0.35376	0.155578	5655.5	0.178605	0.0136096	ENSGALG00000008813|CROT
ARL5B	0.353454	0.216666	4429.44	0.217744	0.0235787	ENSGALG00000008557|ARL5B
TIMMDC1	0.353352	0.197912	4497.16	0.194652	0.0202475	ENSGALG00000024480|TIMMDC1
USP49	0.352873	0.331931	934.304	0.38479	0.0488455	ENSGALG00000003461|USP49
TSPAN6	0.352554	0.235872	3717.39	0.217689	0.0268143	ENSGALG00000006808|TSPAN6
C3orf18	0.351181	0.331917	750.665	0.338236	0.0487171	ENSGALG00000002240|C3orf18
CLN6	0.351017	0.250465	2657.82	0.221679	0.0296755	ENSGALG00000007981|CLN6
MED24	0.350824	0.163109	3922.97	0.179635	0.0146503	ENSGALG00000013506|MED24
MARC1	0.350349	0.30486	4040.83	0.268896	0.0420467	ENSGALG00000009453|MARC1
gga-mir-3064	0.349841	0.327453	830.367	0.404113	0.0476365	ENSGALG00000027517|gga-mir-3064
ENSGALG00000048239	0.349341	0.230794	946.31	0.563037	0.0259858	ENSGALG00000048239
HEATR6	0.34889	0.256233	1327.85	0.226077	0.0308205	ENSGALG00000005516|HEATR6
C11H16ORF87	0.348156	0.33789	972.002	0.338378	0.0506535	ENSGALG00000017363|C11H16ORF87
FLRT3	0.34792	0.336638	1964.11	0.327253	0.0501553	ENSGALG00000008716|FLRT3
PSAP	0.347776	0.113054	11611.7	0.157372	0.00857431	ENSGALG00000004769|PSAP
NFKBIA	0.347771	0.320261	1321.32	0.287129	0.0459658	ENSGALG00000027864|NFKBIA
UBE2R2	0.347555	0.281167	5137.92	0.242672	0.0361457	ENSGALG00000001668|UBE2R2
ENSGALG00000016514	0.34709	0.333908	1162.57	0.377514	0.0493459	ENSGALG00000016514
ENSGALG00000054991	0.34613	0.179456	2204.4	0.183242	0.017099	ENSGALG00000054991
FAM3C	0.346009	0.26517	2165.75	0.227514	0.0324969	ENSGALG00000008975|FAM3C
FABP5	0.34515	0.313669	75387.3	0.436713	0.0444821	ENSGALG00000041344|FABP5
SLC18A3	0.344334	0.256443	361.027	0.52708	0.0308901	ENSGALG00000041103|SLC18A3
FNTA	0.344163	0.297677	1826.19	0.245401	0.0402019	ENSGALG00000015397|FNTA
NCOA4	0.344141	0.244027	7006.2	0.220425	0.0283587	ENSGALG00000002066|NCOA4
ZNF302	0.344034	0.336147	705.062	0.382744	0.0499868	ENSGALG00000034134|ZNF302
ACOT8	0.343508	0.315823	1282.14	0.272256	0.0451047	ENSGALG00000006842|ACOT8
ENSGALG00000049733	0.343458	0.175715	587.302	0.634212	0.016568	ENSGALG00000049733
KIAA2013	0.343082	0.27806	1091.8	0.233219	0.0354898	ENSGALG00000004533|KIAA2013
HIF1A	0.342916	0.202254	4781.3	0.188707	0.0209501	ENSGALG00000011870|HIF1A
RNF145	0.342911	0.342573	1850.15	0.34481	0.0516784	ENSGALG00000003691|RNF145
PITRM1	0.341764	0.290869	2573.16	0.24699	0.038755	ENSGALG00000007036|PITRM1
CREM	0.341392	0.215941	360.129	0.576047	0.0233483	ENSGALG00000007082|CREM
CHMP7	0.341332	0.0797184	7687.86	0.140403	0.00511906	ENSGALG00000000409|CHMP7
MYO9B	0.341074	0.316448	2414.01	0.269506	0.0452165	ENSGALG00000003717|MYO9B
ASB1	0.340616	0.157646	198.528	0.651131	0.0138258	ENSGALG00000004272|ASB1
PKN2	0.340287	0.345679	3213.35	0.331513	0.0529066	ENSGALG00000006237|PKN2
NET1	0.339625	0.312142	5077.28	0.255609	0.0439628	ENSGALG00000008437|NET1
AIF1L	0.339518	0.262371	3825.86	0.219872	0.0317794	ENSGALG00000029834|AIF1L
ENSGALG00000049684	0.338716	0.290869	301.567	0.47509	0.0387476	ENSGALG00000049684
HHLA2	0.338443	0.33681	2860.09	0.386038	0.0503243	ENSGALG00000022871|HHLA2
ENSGALG00000038810	0.33816	0.345679	511.316	0.359187	0.0529573	ENSGALG00000038810
WDR48	0.337972	0.19657	2757.99	0.183249	0.0199708	ENSGALG00000006052|WDR48
SMG1	0.337463	0.342573	1300.93	0.380781	0.0516789	ENSGALG00000006829|SMG1
UACA	0.337076	0.350035	2763.86	0.343398	0.0542125	ENSGALG00000034100|UACA
TPGS2	0.33687	0.346679	1440.34	0.316808	0.0533239	ENSGALG00000026547|TPGS2
MYLIP	0.336793	0.312142	703.958	0.440688	0.0439811	ENSGALG00000012704|MYLIP
CEP95	0.336694	0.344546	1358.39	0.304219	0.0523602	ENSGALG00000003540|CEP95
AP3B1	0.336642	0.34556	2365.84	0.3059	0.0526567	ENSGALG00000004390|AP3B1
NUBPL	0.336269	0.327453	1306.5	0.267074	0.0476485	ENSGALG00000009983|NUBPL
NUDT14	0.335926	0.328529	2205.62	0.277179	0.0478984	ENSGALG00000028940|NUDT14
TMEM98	0.335263	0.310291	3753.31	0.248715	0.0434222	ENSGALG00000031762|TMEM98
PIP5K1B	0.334892	0.320261	3373.54	0.257156	0.0459636	ENSGALG00000015107|PIP5K1B
ENSGALG00000038575	0.334885	0.249697	344.465	0.529748	0.0294782	ENSGALG00000038575
PARVB	0.334767	0.344347	1529.81	0.290261	0.0522811	ENSGALG00000014201|PARVB
TYRP1	0.334624	0.307811	44421.5	0.243031	0.0429341	ENSGALG00000015205|TYRP1
SALL1	0.334579	0.33901	931.7	0.385881	0.0508696	ENSGALG00000039238|SALL1
TAX1BP1	0.334531	0.174612	6730.76	0.170881	0.0162781	ENSGALG00000042822|TAX1BP1
MAP1B	0.334467	0.327062	5441.96	0.26352	0.0474475	ENSGALG00000014999|MAP1B
PLAGL1	0.332607	0.346174	1482.87	0.289539	0.0531407	ENSGALG00000013754|PLAGL1
ISLR	0.332567	0.283645	617.37	0.481566	0.0368266	ENSGALG00000021525|ISLR
ENSGALG00000047577	0.332004	0.327062	689.958	0.42394	0.0474525	ENSGALG00000047577
UBA6	0.331446	0.356922	1355.03	0.297282	0.0561402	ENSGALG00000011762|UBA6
TMEM185A	0.330376	0.216666	2479.82	0.186681	0.023593	ENSGALG00000009139|TMEM185A
ENSGALG00000016971	0.330029	0.3063	654.205	0.453074	0.0425283	ENSGALG00000016971
DNAJC11	0.329934	0.314057	1887.71	0.247436	0.0447019	ENSGALG00000000627|DNAJC11
PISD	0.329861	0.349701	2937.9	0.28503	0.0540909	ENSGALG00000006872|PISD
USP20	0.329809	0.3063	514.925	0.451979	0.0425101	ENSGALG00000041104|USP20
UTP18	0.329785	0.280906	4160.55	0.217384	0.0360923	ENSGALG00000002985|UTP18
PLAGL2	0.329627	0.206725	268.188	0.57139	0.021597	ENSGALG00000006586|PLAGL2
CLPTM1L	0.329573	0.270027	5860.32	0.210321	0.0335067	ENSGALG00000013187|CLPTM1L
UFM1	0.329562	0.178904	6676.89	0.17006	0.0169945	ENSGALG00000017042|UFM1
SOX11	0.328757	0.218879	4164.84	0.188029	0.02393	ENSGALG00000016397|SOX11
NPR2	0.327966	0.290869	364.994	0.48805	0.0387176	ENSGALG00000027630|NPR2
SLC6A9	0.327895	0.330096	605.106	0.420279	0.0482377	ENSGALG00000010098|SLC6A9
RFT1	0.327372	0.356922	2555.25	0.363776	0.0561401	ENSGALG00000001945|RFT1
CDKN1B	0.327279	0.178904	5701.34	0.169454	0.0170112	ENSGALG00000022980|CDKN1B
PEX1	0.326685	0.273318	654.261	0.495334	0.0343224	ENSGALG00000009410|PEX1
CCSER2	0.326335	0.128636	442.667	0.648115	0.0102194	ENSGALG00000037682|CCSER2
NADK2	0.326142	0.262434	271.252	0.507509	0.0318889	ENSGALG00000003558|NADK2
SERPINI1	0.325554	0.327373	4564.66	0.450828	0.047544	ENSGALG00000009470|SERPINI1
SRP14	0.325451	0.229903	11782.5	0.1853	0.0257224	ENSGALG00000009592|SRP14
ENSGALG00000051598	0.325418	0.180597	16030.4	0.167649	0.0172974	ENSGALG00000051598
COMMD10	0.32529	0.367401	2180.7	0.281333	0.0586004	ENSGALG00000002308|COMMD10
NT5DC3	0.32522	0.29208	2178.6	0.459405	0.0390614	ENSGALG00000029746|NT5DC3
H-RAS	0.324619	0.216399	4609.41	0.181501	0.0235207	ENSGALG00000029260|H-RAS
KBTBD2	0.324391	0.34785	1533.7	0.265864	0.0536027	ENSGALG00000038704|KBTBD2
FAM171B	0.323025	0.370267	510.96	0.309994	0.0596106	ENSGALG00000002646|FAM171B
DNAJA1	0.322985	0.167205	7203.78	0.166794	0.0152317	ENSGALG00000023066|DNAJA1
MARCKSL1	0.322936	0.209592	7033.2	0.176602	0.0220373	ENSGALG00000032335|MARCKSL1
FDX1	0.322493	0.376146	1871.23	0.31626	0.0615124	ENSGALG00000026507|FDX1
ITGB3	0.322456	0.372345	2433.88	0.317801	0.0601246	ENSGALG00000000379|ITGB3
AP3S1	0.321262	0.316746	10028.2	0.230837	0.0452815	ENSGALG00000002341|AP3S1
HMOX2	0.32121	0.280388	2472.24	0.206832	0.0359907	ENSGALG00000007638|HMOX2
GOLGA5	0.320874	0.341011	1291.63	0.253352	0.0512908	ENSGALG00000010813|GOLGA5
WDR47	0.320579	0.384718	1196.01	0.323568	0.0638968	ENSGALG00000002129|WDR47
ENSGALG00000047746	0.320515	0.135046	154.097	0.616859	0.0110278	ENSGALG00000047746
MAFF	0.320288	0.372511	955.008	0.342286	0.0602228	ENSGALG00000012277|MAFF
DGCR2	0.319768	0.365416	1748.65	0.271782	0.0579947	ENSGALG00000005891|DGCR2
RAI14	0.319714	0.336147	1644.49	0.243254	0.0498897	ENSGALG00000003353|RAI14
HIST1H2B8	0.318754	0.346903	408.948	0.399784	0.0533829	ENSGALG00000049408|HIST1H2B8
KIAA2026	0.318585	0.375422	2426.59	0.325002	0.061314	ENSGALG00000015050|KIAA2026
C6orf62	0.318196	0.345679	5366.37	0.250687	0.0529817	ENSGALG00000013628|C6orf62
GBA2	0.318004	0.370267	1254.28	0.360858	0.0596534	ENSGALG00000002412|GBA2
CTSO	0.317809	0.345679	1730.43	0.402506	0.0529578	ENSGALG00000009373|CTSO
ZDHHC5	0.316336	0.34172	493.648	0.412316	0.0514459	ENSGALG00000007362|ZDHHC5
OFD1	0.31624	0.379669	1097.4	0.300477	0.062304	ENSGALG00000016576|OFD1
PAXIP1	0.316135	0.382598	625.806	0.319212	0.063436	ENSGALG00000036064|PAXIP1
CANT1	0.315788	0.380455	1049.02	0.323287	0.0627517	ENSGALG00000011822|CANT1
ASAH1	0.314672	0.212458	9221.16	0.173999	0.0225797	ENSGALG00000026364|ASAH1
CRADD	0.314038	0.375322	824.162	0.356128	0.0612445	ENSGALG00000011297|CRADD
BMT2	0.313617	0.376576	722.163	0.279405	0.0616362	ENSGALG00000009440|BMT2
SULT4A1	0.313041	0.175505	339.169	0.564855	0.0165111	ENSGALG00000014189|SULT4A1
PGM3	0.31226	0.381604	1229.18	0.357061	0.06319	ENSGALG00000015854|PGM3
RPL22L1	0.311475	0.0926249	11278.9	0.1299	0.0064014	ENSGALG00000009312|RPL22L1
KIAA1328	0.311084	0.218879	677.163	0.525595	0.0238972	ENSGALG00000002419|KIAA1328
DPP4	0.309859	0.290869	300.921	0.465371	0.0386634	ENSGALG00000042452|DPP4
COASY	0.309859	0.388496	451.227	0.328539	0.0655673	ENSGALG00000028866|COASY
KIRREL1	0.309384	0.185324	3360.07	0.158147	0.0181207	ENSGALG00000029528|KIRREL1
ILVBL	0.308873	0.386982	819.176	0.344868	0.0647072	ENSGALG00000050586|ILVBL
SLC1A7	0.308846	0.349701	1618.13	0.397613	0.0540799	ENSGALG00000010673|SLC1A7
HEXA	0.308741	0.375322	1275.78	0.379632	0.0612003	ENSGALG00000043828|HEXA
TMEM200A	0.308326	0.339596	971.118	0.41465	0.0510231	ENSGALG00000002282|TMEM200A
SPARC	0.307649	0.272659	12961.3	0.186927	0.0341176	ENSGALG00000004184|SPARC
NSUN5	0.307584	0.331886	938.911	0.42837	0.0486468	ENSGALG00000000891|NSUN5
CBWD2	0.307434	0.382911	2545.9	0.267154	0.0635152	ENSGALG00000010147|CBWD2
NCBP1	0.306739	0.313669	4704.51	0.205663	0.044619	ENSGALG00000002087|NCBP1
PLOD1	0.306586	0.388344	2017.7	0.276079	0.0654632	ENSGALG00000004531|PLOD1
ENSGALG00000053878	0.306522	0.164001	157.24	0.558747	0.0148075	ENSGALG00000053878
SNX12	0.306424	0.312264	5963.34	0.199961	0.0440638	ENSGALG00000005659|SNX12
PRKAR1B	0.306384	0.386982	1941.19	0.374373	0.0646838	ENSGALG00000003675|PRKAR1B
ENSGALG00000043126	0.306276	0.368568	1542.7	0.249444	0.0591749	ENSGALG00000043126
HYKK	0.304357	0.366881	607.258	0.381082	0.0583412	ENSGALG00000003063|HYKK
FBN3	0.303947	0.36835	1671.92	0.244026	0.0590363	ENSGALG00000037625|FBN3
COMMD2	0.303914	0.188302	7258.28	0.156815	0.0185697	ENSGALG00000028001|COMMD2
MSRA	0.303618	0.40111	820.32	0.292087	0.0692658	ENSGALG00000028032|MSRA
CLK2	0.303439	0.396875	2079.64	0.271121	0.0677742	ENSGALG00000029444|CLK2
SEC11C	0.301935	0.298776	1410.39	0.194223	0.0404807	ENSGALG00000031663|SEC11C
ATP6V0E2	0.301928	0.401207	641.24	0.320714	0.0693109	ENSGALG00000020754|ATP6V0E2
CRMP1	0.301408	0.346925	4876.56	0.221055	0.0534233	ENSGALG00000041203|CRMP1
LANCL1	0.300676	0.18665	3713.33	0.152015	0.0183392	ENSGALG00000002921|LANCL1
ENSGALG00000028530	0.300421	0.286777	5163.95	0.187587	0.0376605	ENSGALG00000028530
FECH	0.299891	0.252575	642.927	0.489169	0.0299613	ENSGALG00000038461|FECH
DCAF10	0.299663	0.157724	327.726	0.547832	0.01386	ENSGALG00000005390|DCAF10
DDA1	0.299332	0.345679	2115.53	0.215976	0.0530228	ENSGALG00000047617|DDA1
CTDSPL2	0.299177	0.374672	1897.03	0.238116	0.0608507	ENSGALG00000008199|CTDSPL2
TTYH3	0.298916	0.255301	7574.75	0.172293	0.0305926	ENSGALG00000004310|TTYH3
ACAA1	0.29886	0.397079	2950.59	0.26026	0.0679499	ENSGALG00000005860|ACAA1
PLOD2	0.298785	0.333908	3344.02	0.208023	0.0493329	ENSGALG00000006783|PLOD2
C9orf85	0.298358	0.396875	1631.68	0.357248	0.0677488	ENSGALG00000026001|C9orf85
PMM2	0.298123	0.355332	3455.95	0.227155	0.0556381	ENSGALG00000007326|PMM2
NFKB2	0.298099	0.35641	590.896	0.401766	0.0559837	ENSGALG00000005653|NFKB2
RRAGD	0.297468	0.36835	2501.39	0.227918	0.058985	ENSGALG00000026971|RRAGD
C5orf30	0.296467	0.390367	1185.79	0.361919	0.0659429	ENSGALG00000027512|C5orf30
FOXN2	0.295659	0.397206	450.805	0.355357	0.0680562	ENSGALG00000008942|FOXN2
AEBP1	0.295618	0.388338	521.187	0.368386	0.0653314	ENSGALG00000041834|AEBP1
ENSGALG00000051796	0.295431	0.415055	3930.62	0.333497	0.0730753	ENSGALG00000051796
C5orf51	0.295332	0.353807	1066.41	0.411204	0.0551952	ENSGALG00000033098|C5orf51
CDC42SE2	0.295072	0.420676	2948.58	0.324105	0.0749807	ENSGALG00000027258|CDC42SE2
COPB2	0.294741	0.225856	12141.1	0.159003	0.0250292	ENSGALG00000005357|COPB2
P2RX4	0.29474	0.403838	960.609	0.344625	0.0700233	ENSGALG00000003901|P2RX4
ENSGALG00000007575	0.294605	0.414526	1172.91	0.2729	0.0728746	ENSGALG00000007575
PAAF1	0.294257	0.415055	696.415	0.264382	0.0730873	ENSGALG00000017318|PAAF1
BCAP29	0.293811	0.330128	7528.52	0.197701	0.0482954	ENSGALG00000008009|BCAP29
TRAM2	0.292843	0.414716	831.369	0.337164	0.0729688	ENSGALG00000016673|TRAM2
ENSGALG00000003345	0.291986	0.432438	1134.17	0.296393	0.0789398	ENSGALG00000003345
MEIS1	0.290384	0.406029	2175.96	0.248357	0.0708221	ENSGALG00000041626|MEIS1
ENSGALG00000006292	0.290166	0.298042	2674.21	0.179972	0.040345	ENSGALG00000006292
USP36	0.290129	0.426041	752.061	0.31265	0.0765339	ENSGALG00000037018|USP36
DIPK1A	0.29001	0.390358	646.538	0.373443	0.0659137	ENSGALG00000005918|DIPK1A
TTLL12	0.289962	0.388377	9506.6	0.2123	0.0654964	ENSGALG00000014167|TTLL12
PGGT1B	0.289831	0.298042	1015.48	0.445801	0.0402898	ENSGALG00000008197|PGGT1B
TIPRL	0.289418	0.345679	3878.75	0.20162	0.052744	ENSGALG00000015246|TIPRL
MARCH5	0.289325	0.39136	4985.5	0.235938	0.0661661	ENSGALG00000032234|MARCH5
LYPLAL1	0.289265	0.388338	960.007	0.229715	0.065352	ENSGALG00000026385|LYPLAL1
CHD1Z	0.288707	0.429292	2632.6	0.303553	0.077802	ENSGALG00000014642|CHD1Z
GAD2	0.288483	0.386453	803.34	0.37297	0.0644578	ENSGALG00000040436|GAD2
PTPRG	0.288319	0.428055	2008.73	0.269377	0.0772402	ENSGALG00000007177|PTPRG
TUBB4B	0.288187	0.327373	23132.8	0.19111	0.0475319	ENSGALG00000008586|TUBB4B
TMEM63B	0.287998	0.421394	1266.49	0.330905	0.0752499	ENSGALG00000010282|TMEM63B
CPSF2	0.287928	0.429292	3088.7	0.274615	0.0778178	ENSGALG00000010783|CPSF2
CHCHD10	0.287323	0.419901	1306.61	0.249242	0.0747748	ENSGALG00000028810|CHCHD10
KTN1	0.287315	0.345679	5132.68	0.19352	0.052958	ENSGALG00000012137|KTN1
ENSGALG00000050552	0.286997	0.429318	685.551	0.322584	0.0778529	ENSGALG00000050552
CRELD1	0.28696	0.397427	1872.93	0.233118	0.0681786	ENSGALG00000042387|CRELD1
ST3GAL3	0.286772	0.412914	1432.74	0.345559	0.072476	ENSGALG00000010083|ST3GAL3
TRAPPC4	0.286745	0.314057	3693.83	0.185966	0.0447188	ENSGALG00000007707|TRAPPC4
VPS51	0.286741	0.434761	1185.48	0.31724	0.0799504	ENSGALG00000004166|VPS51
ZADH2	0.286628	0.43166	2178.16	0.311963	0.0784968	ENSGALG00000022882|ZADH2
ZDHHC13	0.286523	0.429292	868.713	0.319833	0.0778164	ENSGALG00000004085|ZDHHC13
ENSGALG00000034737	0.286212	0.433847	990.273	0.303874	0.0795976	ENSGALG00000034737
SCAP	0.285835	0.432182	1338.57	0.258162	0.0787402	ENSGALG00000035768|SCAP
C11H16orf70	0.285724	0.410266	1246.03	0.354945	0.0718365	ENSGALG00000003183|C11H16orf70
SLC52A3	0.285652	0.43321	1248.42	0.281252	0.0792655	ENSGALG00000006194|SLC52A3
TUBB3	0.285556	0.397427	10652.8	0.227987	0.0681773	ENSGALG00000000059|TUBB3
MOCS2	0.285437	0.434761	1925.07	0.285659	0.0799251	ENSGALG00000014906|MOCS2
TMEM259	0.285406	0.440029	1398.68	0.288529	0.0819182	ENSGALG00000002029|TMEM259
HIST2H4B	0.284823	0.432182	408.678	0.318351	0.0786792	ENSGALG00000053262|HIST2H4B
MXD4	0.284055	0.374672	3071.8	0.209327	0.0608725	ENSGALG00000015688|MXD4
METAP1	0.28318	0.432438	1592.08	0.257942	0.0789066	ENSGALG00000012239|METAP1
GLRX5	0.283083	0.284588	6792	0.168057	0.0370645	ENSGALG00000011079|GLRX5
PUM3	0.282804	0.428055	3528.96	0.25044	0.0772118	ENSGALG00000010178|PUM3
CAPN10	0.281635	0.382015	1524.9	0.382657	0.0632852	ENSGALG00000034562|CAPN10
FPGT	0.281519	0.444928	1564.75	0.271484	0.0837344	ENSGALG00000026958|FPGT
FZD7	0.280755	0.439277	1715.71	0.320517	0.0816426	ENSGALG00000034973|FZD7
SCAMP1	0.280654	0.410323	1234.13	0.230911	0.0718756	ENSGALG00000004425|SCAMP1
SDF4	0.280547	0.209592	4026.04	0.143375	0.0220064	ENSGALG00000001872|SDF4
ZFYVE27	0.279275	0.444928	1569.27	0.261345	0.0841469	ENSGALG00000007531|ZFYVE27
IFNAR1	0.278562	0.433217	643.898	0.335247	0.0794009	ENSGALG00000030363|IFNAR1
DIMT1	0.278419	0.421945	707.43	0.348863	0.0753959	ENSGALG00000020569|DIMT1
CAPN5	0.278356	0.36835	326.597	0.393655	0.0590614	ENSGALG00000040478|CAPN5
RAP1GDS1	0.278153	0.374672	4295.5	0.195809	0.0608112	ENSGALG00000012222|RAP1GDS1
RNH1	0.278077	0.376733	9461.22	0.202682	0.0617153	ENSGALG00000006904|RNH1
ZCCHC6	0.277925	0.449541	1702.25	0.317975	0.0859215	ENSGALG00000012607|ZCCHC6
ITFG2	0.277272	0.445152	579.498	0.289039	0.0843246	ENSGALG00000014335|ITFG2
CSNK1A1	0.277255	0.289045	10088.4	0.16522	0.038266	ENSGALG00000001364|CSNK1A1
TMEM65	0.276942	0.406002	2199.42	0.218545	0.0707154	ENSGALG00000037371|TMEM65
KPNA4	0.276365	0.272835	9362.91	0.158733	0.0341881	ENSGALG00000009549|KPNA4
FAM103A1	0.275939	0.391873	6640.1	0.212119	0.0663918	ENSGALG00000006010|FAM103A1
SLC25A26	0.275363	0.330096	393.934	0.416104	0.0482439	ENSGALG00000007467|SLC25A26
ENSGALG00000010074	0.275318	0.44057	1555	0.24552	0.0821694	ENSGALG00000010074
LGALSL	0.275276	0.432438	4418.24	0.235125	0.0789402	ENSGALG00000027096|LGALSL
PDE3B	0.275256	0.443788	734.969	0.322554	0.0834286	ENSGALG00000006035|PDE3B
BTBD8	0.27512	0.435996	579.042	0.332566	0.080363	ENSGALG00000005977|BTBD8
BRINP1	0.27508	0.165157	325.753	0.491694	0.0150173	ENSGALG00000006997|BRINP1
SNAPC1	0.274622	0.445613	1640.14	0.265363	0.0844752	ENSGALG00000011868|SNAPC1
CERK	0.273996	0.398689	2914.1	0.217059	0.0685649	ENSGALG00000019397|CERK
CACNA2D1	0.273841	0.427391	1220.05	0.344213	0.0769879	ENSGALG00000008486|CACNA2D1
EPAS1	0.272867	0.450028	4521.49	0.253318	0.0861127	ENSGALG00000010005|EPAS1
ENSGALG00000050891	0.272651	0.380455	447.548	0.383895	0.062705	ENSGALG00000050891
SLC22A23	0.272507	0.403462	1265.41	0.209067	0.0699009	ENSGALG00000012816|SLC22A23
EFCAB14	0.272434	0.43321	1121.77	0.229538	0.0792454	ENSGALG00000010446|EFCAB14
ADCY6	0.271825	0.354488	413.777	0.400339	0.0553299	ENSGALG00000031244|ADCY6
ITGB1BP1	0.271572	0.367057	1954.96	0.184376	0.0584714	ENSGALG00000016421|ITGB1BP1
DYRK3	0.271547	0.304257	320.966	0.425085	0.0418987	ENSGALG00000000863|DYRK3
SLC4A7	0.271383	0.449173	1388.86	0.316309	0.0857875	ENSGALG00000011405|SLC4A7
SLIT2	0.271002	0.386982	3650.89	0.196372	0.0647351	ENSGALG00000041121|SLIT2
TMED10	0.270527	0.128636	26734.7	0.117423	0.0102611	ENSGALG00000010318|TMED10
CCNC	0.270511	0.367401	4352.09	0.187081	0.0586225	ENSGALG00000015471|CCNC
CYB5R2	0.270097	0.375322	2510.34	0.191224	0.0611882	ENSGALG00000032372|CYB5R2
CLUAP1	0.269755	0.46351	962.559	0.267894	0.0912738	ENSGALG00000030877|CLUAP1
FERMT2	0.269463	0.46351	1787.05	0.270615	0.0912101	ENSGALG00000012425|FERMT2
ENSGALG00000006564	0.269233	0.449173	1750.78	0.326613	0.0857829	ENSGALG00000006564
IFI27L2	0.268752	0.130917	120.707	0.491444	0.0105607	ENSGALG00000021627|IFI27L2
ALDOC	0.268419	0.0885353	23675.3	0.107103	0.00594842	ENSGALG00000026077|ALDOC
GPCPD1	0.268329	0.457346	948.83	0.316268	0.0887606	ENSGALG00000009130|GPCPD1
MPG	0.268149	0.467634	729.247	0.287822	0.0926311	ENSGALG00000028691|MPG
LOXL2	0.268097	0.459274	1700.51	0.247364	0.0895088	ENSGALG00000000402|LOXL2
ENSGALG00000048588	0.268097	0.368391	413.917	0.389498	0.0590942	ENSGALG00000048588
PGM2L1	0.268081	0.229778	118.879	0.453753	0.0256921	ENSGALG00000017304|PGM2L1
LRRC8D	0.267645	0.46495	1557.59	0.304146	0.0917365	ENSGALG00000020805|LRRC8D
ENSGALG00000004509	0.26745	0.0161327	86209.9	0.0823008	0.000591742	ENSGALG00000004509
CELF2	0.267409	0.43166	3594.72	0.220535	0.0785334	ENSGALG00000034590|CELF2
YWHAQ	0.266737	0.0156014	34433.3	0.082275	0.000568343	ENSGALG00000016433|YWHAQ
DDX5	0.266628	0.322538	56932.6	0.166399	0.0464986	ENSGALG00000003532|DDX5
ECI2	0.26639	0.471031	2239.5	0.267791	0.0936609	ENSGALG00000012809|ECI2
ARF1	0.266371	0.184871	22414.1	0.12706	0.0180215	ENSGALG00000005393|ARF1
FOXP1	0.266266	0.463365	1109.65	0.304828	0.0909755	ENSGALG00000007769|FOXP1
ASNS	0.266097	0.459274	1519.76	0.310315	0.0894603	ENSGALG00000009748|ASNS
SH3D19	0.265983	0.457591	1216.95	0.316643	0.0888562	ENSGALG00000010081|SH3D19
ENSGALG00000015531	0.265303	0.228325	1268.62	0.450727	0.025425	ENSGALG00000015531
ENSGALG00000015652	0.264839	0.439522	889.474	0.341337	0.0817926	ENSGALG00000015652
CSTA	0.264796	0.275192	105.685	0.431838	0.0347246	ENSGALG00000014412|CSTA
KDM4B	0.264735	0.466018	2395.53	0.257845	0.0920796	ENSGALG00000048613|KDM4B
ENSGALG00000001169	0.26467	0.434761	2481.09	0.348409	0.0798579	ENSGALG00000001169
FEM1B	0.264596	0.444928	3142.95	0.225263	0.0840274	ENSGALG00000028906|FEM1B
PARG	0.264556	0.471031	1664.25	0.253349	0.0935974	ENSGALG00000002117|PARG
ADAMTS3	0.264002	0.458157	2730.94	0.235833	0.0890454	ENSGALG00000011623|ADAMTS3
PLBD2	0.263994	0.41365	2251.55	0.20078	0.0726345	ENSGALG00000008319|PLBD2
ENSGALG00000053695	0.263914	0.224869	172.847	0.449123	0.0248531	ENSGALG00000053695
CDC14B	0.263429	0.34295	568.355	0.401625	0.0518013	ENSGALG00000012627|CDC14B
PLA2G6	0.26322	0.386453	1097.98	0.370488	0.0644575	ENSGALG00000012281|PLA2G6
PARP16	0.263132	0.465043	2291.65	0.257625	0.0918209	ENSGALG00000007365|PARP16
AGPS	0.26265	0.482371	1993.1	0.266591	0.0983546	ENSGALG00000009236|AGPS
ATP6V1D	0.262387	0.23273	7549.2	0.138329	0.0262863	ENSGALG00000009570|ATP6V1D
CMTR1	0.262381	0.466648	611.058	0.308743	0.0923828	ENSGALG00000010149|CMTR1
STAC	0.26211	0.438998	536.076	0.346399	0.0814061	ENSGALG00000039092|STAC
HIP1	0.26208	0.34893	1148.04	0.405273	0.0538929	ENSGALG00000040908|HIP1
NAPG	0.26201	0.477053	2764.41	0.246303	0.0962328	ENSGALG00000013932|NAPG
OCIAD1	0.26191	0.254073	4953.2	0.141678	0.0303554	ENSGALG00000014081|OCIAD1
SMN	0.260356	0.441324	4248.99	0.210539	0.0827458	ENSGALG00000002430|SMN
TMEM171	0.260159	0.334605	520.418	0.404201	0.0494727	ENSGALG00000015020|TMEM171
ATP6V1G1	0.259611	0.128636	9495.61	0.113367	0.0102593	ENSGALG00000007190|ATP6V1G1
IL17RD	0.259433	0.448953	769.242	0.337443	0.0856236	ENSGALG00000005499|IL17RD
CEP44	0.259292	0.441324	745.757	0.344585	0.0827419	ENSGALG00000020201|CEP44
BCAR1	0.259221	0.461115	7148.28	0.24207	0.0901041	ENSGALG00000042895|BCAR1
MBTPS2	0.259054	0.304446	245.73	0.414273	0.0419464	ENSGALG00000016382|MBTPS2
ZCCHC7	0.258529	0.484419	968.197	0.254017	0.099038	ENSGALG00000028675|ZCCHC7
MAPK3	0.258177	0.418698	4646.85	0.194246	0.0743976	ENSGALG00000001501|MAPK3
THAP5	0.258021	0.471031	3535.02	0.233879	0.0938222	ENSGALG00000009494|THAP5
HSPB11	0.257719	0.487715	915.422	0.278391	0.101349	ENSGALG00000038608|HSPB11
CALML4	0.257327	0.466045	852.038	0.225414	0.092118	ENSGALG00000007979|CALML4
ENSGALG00000054993	0.256998	0.275048	234.61	0.423666	0.0346762	ENSGALG00000054993
SLC16A6	0.256859	0.436544	464.571	0.349507	0.0806205	ENSGALG00000004162|SLC16A6
ENKD1	0.256787	0.471031	570.854	0.325823	0.0939549	ENSGALG00000001204|ENKD1
NPRL3	0.256348	0.426041	1033.86	0.360601	0.0765635	ENSGALG00000007456|NPRL3
ENSGALG00000046978	0.255862	0.487614	438.87	0.293235	0.101105	ENSGALG00000046978
HIPK3	0.255858	0.444928	3808.76	0.201154	0.0841832	ENSGALG00000011695|HIPK3
ALDH5A1	0.255644	0.497376	2432.55	0.280589	0.105368	ENSGALG00000032544|ALDH5A1
ENSGALG00000043416	0.255499	0.473525	1596.55	0.228095	0.094873	ENSGALG00000043416
PRDX1	0.255146	0.278972	65769.6	0.143844	0.0356854	ENSGALG00000010243|PRDX1
MAK16	0.254997	0.467821	2940.44	0.224732	0.0927012	ENSGALG00000001663|MAK16
MSRB1	0.254965	0.487614	406.365	0.298992	0.100805	ENSGALG00000005414|MSRB1
PRKAA1	0.254672	0.230169	1027.71	0.434995	0.0258048	ENSGALG00000014832|PRKAA1
WFS1	0.254606	0.486082	1499.03	0.311784	0.0997338	ENSGALG00000015529|WFS1
ENSGALG00000047915	0.254332	0.112072	103.827	0.467319	0.008455	ENSGALG00000047915
GOLGB1	0.254188	0.436544	3466.6	0.196865	0.0805715	ENSGALG00000041494|GOLGB1
CHST14	0.253608	0.479156	1640.57	0.230388	0.097021	ENSGALG00000049181|CHST14
TM9SF2	0.253568	0.376718	6764.63	0.173025	0.061686	ENSGALG00000016878|TM9SF2
HIVEP1	0.253484	0.484419	1055.23	0.308719	0.0992208	ENSGALG00000012739|HIVEP1
PAIP2B	0.253121	0.275454	9512.38	0.141127	0.034816	ENSGALG00000002488|PAIP2B
SPPL2A	0.253087	0.290458	12429.8	0.145266	0.0384989	ENSGALG00000031348|SPPL2A
ENSGALG00000005181	0.253024	0.459274	3407.6	0.216168	0.0895082	ENSGALG00000005181
MAML2	0.252979	0.489373	597.85	0.298469	0.102076	ENSGALG00000017199|MAML2
ENSGALG00000035362	0.252904	0.298776	271.908	0.410584	0.0406311	ENSGALG00000035362
NDFIP2	0.252691	0.479278	1332.12	0.225222	0.0971442	ENSGALG00000051466|NDFIP2
POMK	0.252052	0.498578	1182.27	0.279345	0.105764	ENSGALG00000026210|POMK
DIPK2A	0.251331	0.471866	1392.23	0.320401	0.0943063	ENSGALG00000002347|DIPK2A
SEC61A1	0.250811	0.235286	16735.1	0.128494	0.0266251	ENSGALG00000005966|SEC61A1
TRMT1L	0.250632	0.453874	3589.38	0.202136	0.0876835	ENSGALG00000033077|TRMT1L
CRISPLD1	0.250433	0.503737	2068.33	0.260342	0.107937	ENSGALG00000033880|CRISPLD1
SMC5	0.249935	0.489373	1364.45	0.304748	0.102026	ENSGALG00000015118|SMC5
MFAP3L	0.249773	0.501937	5752.89	0.250254	0.107332	ENSGALG00000009667|MFAP3L
SLC16A3	0.249514	0.503345	2772.88	0.282144	0.107775	ENSGALG00000002728|SLC16A3
PSMD5	0.249372	0.496501	1519.48	0.298591	0.104802	ENSGALG00000001637|PSMD5
H3F3B	0.249236	0.273392	85487.3	0.137268	0.0343509	ENSGALG00000002286|H3F3B
ENSGALG00000027056	0.249045	0.507388	816.458	0.271988	0.109653	ENSGALG00000027056
ENSGALG00000049524	0.24898	0.500025	1138.37	0.243809	0.106433	ENSGALG00000049524
SLC30A5	0.24876	0.448208	4950.63	0.19562	0.0854081	ENSGALG00000014787|SLC30A5
CHMP1B	0.24871	0.341527	2877.86	0.152935	0.0513927	ENSGALG00000040746|CHMP1B
TRIM62	0.24859	0.503345	1263.87	0.242204	0.107729	ENSGALG00000028437|TRIM62
ERGIC2	0.248433	0.398566	4626.98	0.174	0.0684872	ENSGALG00000007183|ERGIC2
KLHL21	0.248416	0.441324	810.238	0.348217	0.0827853	ENSGALG00000035211|KLHL21
ENSGALG00000053388	0.248312	0.496501	502.049	0.297259	0.104602	ENSGALG00000053388
KCNK2	0.247717	0.392345	1528.05	0.371471	0.0665553	ENSGALG00000009687|KCNK2
ENSGALG00000032903	0.24771	0.368713	234.329	0.381089	0.0592242	ENSGALG00000032903
NOL11	0.247481	0.480016	3499.05	0.210866	0.0975725	ENSGALG00000003650|NOL11
AP1M1	0.247301	0.314505	8050.73	0.147292	0.0448049	ENSGALG00000003959|AP1M1
RNF13	0.246994	0.382208	11218.4	0.158936	0.0633443	ENSGALG00000010411|RNF13
ENSGALG00000019976	0.246942	0.487614	1387.9	0.222741	0.10119	ENSGALG00000019976
ENSGALG00000047879	0.246804	0.32105	503.026	0.39992	0.0461474	ENSGALG00000047879
ENSGALG00000054212	0.246512	0.507123	1041.13	0.284596	0.10932	ENSGALG00000054212
CTSC	0.246503	0.370428	6794.32	0.160959	0.0597363	ENSGALG00000017239|CTSC
PPP3R1	0.24617	0.438998	3732.57	0.185861	0.0814147	ENSGALG00000023648|PPP3R1
ENSGALG00000014721	0.245926	0.164001	765.356	0.438621	0.0148102	ENSGALG00000014721
PCGF1	0.245649	0.242749	113.234	0.418796	0.0281586	ENSGALG00000030118|PCGF1
STX7	0.244587	0.514857	2638.33	0.249384	0.113115	ENSGALG00000034374|STX7
HECTD1	0.244564	0.507388	4176.48	0.234854	0.109765	ENSGALG00000009946|HECTD1
CAPN11	0.244501	0.37076	4848.11	0.15967	0.0598162	ENSGALG00000010186|CAPN11
NSF	0.2444	0.519087	3210.41	0.259508	0.115271	ENSGALG00000001055|NSF
AP1S3	0.243972	0.50523	2701.56	0.300704	0.108466	ENSGALG00000005171|AP1S3
ITGB8	0.243564	0.490477	8961.81	0.315091	0.10248	ENSGALG00000010875|ITGB8
KAZALD1	0.243528	0.469728	867.33	0.331882	0.0932124	ENSGALG00000007837|KAZALD1
C8G	0.243465	0.375402	259.841	0.375973	0.0612841	ENSGALG00000040644|C8G
ABHD13	0.24323	0.385652	2998.09	0.168269	0.0641066	ENSGALG00000016853|ABHD13
PIGU	0.243081	0.505673	938.388	0.305236	0.108677	ENSGALG00000001219|PIGU
FAM222A	0.242977	0.327453	435.236	0.391671	0.0475793	ENSGALG00000029944|FAM222A
SECISBP2	0.242879	0.496501	2401.65	0.221458	0.104931	ENSGALG00000010694|SECISBP2
ENSGALG00000054443	0.242635	0.545514	2497.66	0.267691	0.127564	ENSGALG00000054443
RAB5A	0.242322	0.478791	4896.55	0.201277	0.0967959	ENSGALG00000011272|RAB5A
FAM135A	0.242169	0.4997	2299.51	0.221247	0.106192	ENSGALG00000015969|FAM135A
ALKBH8	0.242045	0.518384	900.354	0.248991	0.114972	ENSGALG00000017170|ALKBH8
WBP2NL	0.242036	0.508016	2982.4	0.226447	0.110217	ENSGALG00000011908|WBP2NL
UIMC1	0.242021	0.178904	116.779	0.429202	0.017018	ENSGALG00000001158|UIMC1
PKP2	0.241666	0.519256	1763.26	0.266976	0.115363	ENSGALG00000012913|PKP2
EXOC7	0.241291	0.380455	6561.46	0.158781	0.0626656	ENSGALG00000002050|EXOC7
MOB4	0.241186	0.461336	3495.36	0.190083	0.0902357	ENSGALG00000008128|MOB4
SSBP3	0.240897	0.321943	5487.75	0.142897	0.0463899	ENSGALG00000010774|SSBP3
RGS14	0.240163	0.450028	1370.08	0.344097	0.0861221	ENSGALG00000003113|RGS14
APOOL	0.239986	0.518103	1756.42	0.233019	0.114575	ENSGALG00000006978|APOOL
ARL6IP5	0.239606	0.403266	7871.79	0.164512	0.0697812	ENSGALG00000038904|ARL6IP5
MPHOSPH10	0.23958	0.496501	2351.98	0.209395	0.104872	ENSGALG00000003906|MPHOSPH10
WSB1	0.239562	0.519256	11905	0.234713	0.115493	ENSGALG00000005668|WSB1
TMEM38B	0.239517	0.506404	1698.26	0.311887	0.108897	ENSGALG00000027472|TMEM38B
PTPN9	0.239392	0.526994	1517.33	0.246578	0.118684	ENSGALG00000001664|PTPN9
TTC19	0.239324	0.516591	791.434	0.293155	0.11391	ENSGALG00000004416|TTC19
NUDCD2	0.239303	0.452236	4777.95	0.182756	0.0869179	ENSGALG00000001726|NUDCD2
HMG20B	0.239234	0.460122	1978.82	0.190619	0.0897719	ENSGALG00000027838|HMG20B
ENSGALG00000034354	0.238692	0.507388	3144.16	0.217187	0.109742	ENSGALG00000034354
SLC12A4	0.238521	0.524253	1727.21	0.25184	0.117422	ENSGALG00000034179|SLC12A4
MIF	0.238124	0.475953	22163.2	0.192084	0.0956972	ENSGALG00000006326|MIF
ERCC8	0.237998	0.272835	438.875	0.407471	0.0342408	ENSGALG00000014732|ERCC8
IGSF3	0.237913	0.444928	574.624	0.346452	0.0838311	ENSGALG00000036738|IGSF3
ARIH2	0.237843	0.512901	1902.06	0.224226	0.112196	ENSGALG00000006956|ARIH2
COQ2	0.237797	0.523871	486.869	0.290573	0.117299	ENSGALG00000041294|COQ2
KLF6	0.237494	0.441912	619.74	0.347407	0.0829584	ENSGALG00000033178|KLF6
DARS	0.23741	0.441275	8512.13	0.17421	0.0824001	ENSGALG00000012355|DARS
PPP3CA	0.237067	0.439277	628.03	0.349988	0.0816259	ENSGALG00000039498|PPP3CA
BTBD6	0.236946	0.510636	1064.73	0.304247	0.111257	ENSGALG00000033813|BTBD6
RPS6KB1	0.236937	0.525193	1295.67	0.229547	0.117931	ENSGALG00000005198|RPS6KB1
GNAQ	0.236882	0.406029	1386.8	0.358811	0.0708202	ENSGALG00000015177|GNAQ
LRRC57	0.236663	0.508161	1169.58	0.21005	0.110311	ENSGALG00000009112|LRRC57
H2A-VI	0.236596	0.527701	454.028	0.294685	0.11917	ENSGALG00000052284|H2A-VI
DMXL1	0.236437	0.43321	937.566	0.352338	0.0792302	ENSGALG00000002227|DMXL1
APEH	0.236159	0.519496	3137.86	0.222684	0.115804	ENSGALG00000002784|APEH
FAM174B	0.236048	0.428396	284.735	0.35456	0.0775145	ENSGALG00000006887|FAM174B
CSTB	0.235833	0.482371	1365.54	0.32244	0.0983565	ENSGALG00000014410|CSTB
C1GALT1	0.235747	0.540624	3685.7	0.244063	0.125373	ENSGALG00000009752|C1GALT1
CHMP2A	0.235517	0.432182	2769.87	0.170156	0.0787271	ENSGALG00000049517|CHMP2A
TRIM45	0.235393	0.33096	333.535	0.384278	0.0484641	ENSGALG00000014818|TRIM45
ENSGALG00000048097	0.234832	0.534136	600.718	0.279252	0.122224	ENSGALG00000048097
BF1	0.234788	0.313669	209.564	0.387794	0.0446033	ENSGALG00000033932|BF1
TNKS2	0.234785	0.420676	659.527	0.352382	0.0750219	ENSGALG00000014614|TNKS2
ST3GAL2	0.234518	0.489679	829.863	0.316399	0.102209	ENSGALG00000002651|ST3GAL2
YPEL2	0.234409	0.284588	731.458	0.394898	0.0371999	ENSGALG00000028801|YPEL2
CCNG1	0.234354	0.481567	8165.21	0.190528	0.09809	ENSGALG00000001718|CCNG1
PGRMC1	0.2343	0.292489	8777.95	0.130914	0.0392199	ENSGALG00000020260|PGRMC1
NUCB2	0.234161	0.477496	6859.28	0.190134	0.0964138	ENSGALG00000006147|NUCB2
TPCN1	0.234025	0.501573	530.289	0.314464	0.107183	ENSGALG00000008357|TPCN1
FZD2	0.233862	0.536162	4413.47	0.230462	0.123095	ENSGALG00000030847|FZD2
PUS10	0.233843	0.507824	858.82	0.313353	0.110055	ENSGALG00000007835|PUS10
YWHAB	0.233486	0.353138	25611.8	0.143698	0.0549607	ENSGALG00000004143|YWHAB
PDLIM4	0.233445	0.241823	460.486	0.403879	0.0278967	ENSGALG00000039872|PDLIM4
METTL2B	0.23331	0.532806	1268.4	0.290781	0.121224	ENSGALG00000000396|METTL2B
PKLR	0.233285	0.381374	46133.6	0.151411	0.0630167	ENSGALG00000001992|PKLR
PANX2	0.233027	0.296812	196.659	0.390499	0.040011	ENSGALG00000000003|PANX2
ENSGALG00000042491	0.232665	0.527701	380.707	0.292097	0.119205	ENSGALG00000042491
ATP6V0E1	0.232429	0.477053	2695.21	0.180234	0.0961992	ENSGALG00000049287|ATP6V0E1
TMEM248	0.231514	0.528269	915.961	0.295284	0.119501	ENSGALG00000033954|TMEM248
ZMPSTE24	0.231251	0.544258	3619.88	0.257467	0.126961	ENSGALG00000000855|ZMPSTE24
CLTB	0.23066	0.516654	6357.73	0.206303	0.113961	ENSGALG00000003344|CLTB
COG7	0.22982	0.545829	2254.34	0.276257	0.127722	ENSGALG00000006156|COG7
PHF10	0.229617	0.534133	2041.2	0.215865	0.122098	ENSGALG00000011192|PHF10
CCDC66	0.229113	0.549839	1356.14	0.241017	0.13037	ENSGALG00000005450|CCDC66
ENSGALG00000047126	0.229061	0.546497	452.229	0.274458	0.128414	ENSGALG00000047126
TM7SF3	0.228667	0.537867	942.132	0.294551	0.123906	ENSGALG00000014085|TM7SF3
RHOGL	0.228636	0.454977	2448.14	0.16955	0.0880579	ENSGALG00000005475|RHOGL
SRPRA	0.228615	0.48681	7256	0.176797	0.100298	ENSGALG00000030759|SRPRA
LDHB	0.228593	0.107471	69904.3	0.0925653	0.00792902	ENSGALG00000035836|LDHB
EXOSC8	0.228379	0.503345	2280.9	0.190987	0.107763	ENSGALG00000017048|EXOSC8
GnRH-I	0.228007	0.241419	270.668	0.396606	0.0278159	ENSGALG00000000277|GnRH-I
ENSGALG00000006644	0.22786	0.353365	649.729	0.374372	0.0550291	ENSGALG00000006644
CHDH	0.227726	0.388338	365.139	0.362103	0.0653099	ENSGALG00000005363|CHDH
ADGRG1	0.22733	0.427643	691.673	0.351213	0.0770638	ENSGALG00000037939|ADGRG1
NOCT	0.227321	0.500808	3732.63	0.188154	0.106948	ENSGALG00000032957|NOCT
YWHAG	0.2273	0.249786	6228.16	0.117051	0.0295083	ENSGALG00000017358|YWHAG
ENC1	0.226959	0.128165	457.294	0.415653	0.0101295	ENSGALG00000014930|ENC1
SMAD3	0.226823	0.544577	845.357	0.285746	0.12719	ENSGALG00000035701|SMAD3
NAT8B	0.226736	0.552178	1030.09	0.271893	0.131669	ENSGALG00000033857|NAT8B
ACSL1	0.226381	0.551685	1958.62	0.240111	0.131255	ENSGALG00000010628|ACSL1
PEX11G	0.226318	0.415366	567.589	0.352007	0.0732011	ENSGALG00000043756|PEX11G
CEP68	0.226277	0.555276	1971.62	0.268917	0.133235	ENSGALG00000008787|CEP68
SNX24	0.226264	0.540624	2799.86	0.292891	0.125689	ENSGALG00000018874|SNX24
SCAMP2	0.225951	0.563616	1689.83	0.242463	0.138155	ENSGALG00000001689|SCAMP2
GPC4	0.225751	0.559237	2781.3	0.260495	0.135931	ENSGALG00000006080|GPC4
IREB2	0.225209	0.488846	3573.66	0.177722	0.101862	ENSGALG00000035462|IREB2
ENSGALG00000013239	0.225147	0.558641	1587.61	0.261785	0.134956	ENSGALG00000013239
FSD1	0.22499	0.55962	1194.52	0.253792	0.136064	ENSGALG00000053152|FSD1
LMNB1	0.224929	0.560104	3581.19	0.262374	0.136224	ENSGALG00000014692|LMNB1
ATP13A2	0.224724	0.540624	2588.56	0.299824	0.125498	ENSGALG00000003774|ATP13A2
ENSGALG00000048639	0.224488	0.512901	282.204	0.314211	0.112369	ENSGALG00000048639
SMARCD1	0.224375	0.531349	9902.28	0.200765	0.120557	ENSGALG00000029247|SMARCD1
DSG2	0.223969	0.40529	456.082	0.355577	0.0704477	ENSGALG00000015142|DSG2
CLTC	0.223796	0.481418	10759.5	0.187945	0.0980256	ENSGALG00000005139|CLTC
VAMP7	0.223603	0.534136	2038.24	0.202652	0.12218	ENSGALG00000007476|VAMP7
PIK3R1	0.223512	0.398653	1924.3	0.359377	0.0685304	ENSGALG00000014786|PIK3R1
VPS39	0.223044	0.558779	2450.46	0.240191	0.135304	ENSGALG00000008991|VPS39
ENSGALG00000049963	0.222936	0.290598	104.983	0.381215	0.0385539	ENSGALG00000049963
PCDH1	0.222753	0.254017	297.953	0.388299	0.0303307	ENSGALG00000002553|PCDH1
VTA1	0.222714	0.453857	4057.34	0.164696	0.087648	ENSGALG00000013810|VTA1
MAF1	0.222554	0.538326	340.861	0.29954	0.12405	ENSGALG00000047359|MAF1
GLI3	0.222108	0.528222	1161.23	0.30711	0.119436	ENSGALG00000040266|GLI3
TMCO3	0.222085	0.514011	662.788	0.313544	0.112758	ENSGALG00000016824|TMCO3
ENSGALG00000025800	0.222031	0.246484	254.791	0.388526	0.0287606	ENSGALG00000025800
CHIC1	0.221537	0.512901	442.863	0.314312	0.112237	ENSGALG00000040956|CHIC1
MAPKAPK5	0.221443	0.486433	538.981	0.325966	0.0999095	ENSGALG00000004743|MAPKAPK5
MECR	0.221441	0.554514	1006.76	0.285858	0.132737	ENSGALG00000032763|MECR
BBS7	0.221399	0.418275	921.768	0.351407	0.0742389	ENSGALG00000011880|BBS7
TBL3	0.22091	0.386453	4311.22	0.140875	0.0643502	ENSGALG00000005558|TBL3
COPS9	0.220741	0.480016	2657	0.168233	0.0975776	ENSGALG00000052051|COPS9
ENSGALG00000046649	0.22073	0.46351	289.179	0.336043	0.0912567	ENSGALG00000046649
PMS2	0.220707	0.564028	1514.26	0.227298	0.138409	ENSGALG00000003430|PMS2
DST	0.220516	0.582933	6084.36	0.236787	0.149466	ENSGALG00000016289|DST
SGMS2	0.220465	0.306977	492.15	0.375198	0.0427307	ENSGALG00000010535|SGMS2
GAS7	0.220201	0.230169	139.45	0.388675	0.0258115	ENSGALG00000032452|GAS7
ADPRM	0.220018	0.44752	413.378	0.341591	0.0851814	ENSGALG00000041763|ADPRM
ANXA5	0.219769	0.534136	7214.74	0.194427	0.122317	ENSGALG00000011885|ANXA5
KLHL15	0.219741	0.569689	1057.86	0.246565	0.142963	ENSGALG00000054564|KLHL15
PID1	0.219645	0.313669	464.871	0.373786	0.0445034	ENSGALG00000002963|PID1
CUL5	0.219606	0.57153	1396.61	0.254808	0.144312	ENSGALG00000017165|CUL5
SEMA3D	0.219344	0.569941	1395.35	0.250833	0.143183	ENSGALG00000006563|SEMA3D
TMEM80	0.218782	0.567572	754.436	0.257747	0.141218	ENSGALG00000053398|TMEM80
ENSGALG00000002439	0.218752	0.569548	2195.22	0.238887	0.142741	ENSGALG00000002439
EAF1	0.218545	0.548043	490.998	0.295321	0.129302	ENSGALG00000033379|EAF1
MTHFD2	0.218534	0.524752	892.712	0.309388	0.117735	ENSGALG00000034344|MTHFD2
SLC25A43	0.218438	0.568982	865.442	0.273206	0.142156	ENSGALG00000008682|SLC25A43
TIMM21	0.218388	0.574829	1894.29	0.24091	0.145576	ENSGALG00000013709|TIMM21
RCAN3	0.218292	0.572513	4572.64	0.253603	0.144763	ENSGALG00000004282|RCAN3
C1orf21	0.218065	0.539359	3122.08	0.193716	0.124747	ENSGALG00000020922|C1orf21
DEPDC1B	0.217992	0.562846	903.03	0.2843	0.137565	ENSGALG00000014729|DEPDC1B
UBN1	0.217607	0.571001	1761.48	0.263431	0.143657	ENSGALG00000031416|UBN1
MYO1E	0.21757	0.554611	1104.98	0.289159	0.132952	ENSGALG00000004150|MYO1E
KIF5C	0.217431	0.554611	938.391	0.290108	0.132996	ENSGALG00000012462|KIF5C
DYNLT3	0.217205	0.549627	1149.12	0.293943	0.130242	ENSGALG00000016259|DYNLT3
LAPTM4B	0.216992	0.210625	1050.66	0.388768	0.0221907	ENSGALG00000045196|LAPTM4B
RBKS	0.216953	0.561445	1649.14	0.287745	0.136894	ENSGALG00000010043|RBKS
ENSGALG00000052994	0.216774	0.525735	763.801	0.310181	0.118164	ENSGALG00000052994
ZCCHC17	0.216476	0.562846	1750.48	0.209315	0.137687	ENSGALG00000000618|ZCCHC17
RCL1	0.216372	0.567103	1589.53	0.271707	0.140626	ENSGALG00000015024|RCL1
SMARCA2	0.215843	0.566131	4949.95	0.211404	0.139695	ENSGALG00000010164|SMARCA2
TMEM123	0.215823	0.569681	8028.29	0.229055	0.142915	ENSGALG00000017185|TMEM123
RDM1	0.215428	0.578411	2317.92	0.259692	0.147536	ENSGALG00000000243|RDM1
AMACR	0.215283	0.507824	1023.78	0.319122	0.110068	ENSGALG00000003326|AMACR
NRP2	0.215254	0.425954	602.794	0.346434	0.0764874	ENSGALG00000008621|NRP2
ENSGALG00000050250	0.215171	0.563616	324.321	0.288604	0.13819	ENSGALG00000050250
OTX5	0.215139	0.416521	136.884	0.348284	0.0735819	ENSGALG00000039336|OTX5
GPX3	0.2151	0.565049	583.719	0.283	0.138907	ENSGALG00000004521|GPX3
ENSGALG00000041422	0.214663	0.48769	5265.61	0.163708	0.10124	ENSGALG00000041422
CCPG1	0.214586	0.584468	2798.78	0.254095	0.150399	ENSGALG00000004387|CCPG1
GRAMD2A	0.214545	0.471031	313.472	0.332348	0.0938897	ENSGALG00000002000|GRAMD2A
SGMS1	0.214429	0.571001	4194.59	0.279825	0.143895	ENSGALG00000003701|SGMS1
ENSGALG00000033452	0.21412	0.463365	3082.94	0.153536	0.091095	ENSGALG00000033452
EXOC4	0.213874	0.558779	3910.62	0.197115	0.135286	ENSGALG00000008477|EXOC4
ENSGALG00000048042	0.213824	0.565049	1565.13	0.286297	0.138899	ENSGALG00000048042
GTPBP8	0.213567	0.588856	1107.15	0.231075	0.15264	ENSGALG00000015190|GTPBP8
MTFMT	0.213536	0.586551	921.554	0.254272	0.151579	ENSGALG00000007353|MTFMT
FEZ1	0.213429	0.568412	1356.12	0.21686	0.14175	ENSGALG00000038885|FEZ1
SMIM15	0.213319	0.553822	3599.03	0.193161	0.13253	ENSGALG00000023443|SMIM15
KCNJ13	0.213156	0.540624	2412.69	0.30432	0.125546	ENSGALG00000001490|KCNJ13
PARD6A	0.213128	0.506579	587.74	0.31993	0.108971	ENSGALG00000001214|PARD6A
SERPINH1	0.212667	0.567498	14407	0.202934	0.141039	ENSGALG00000011214|SERPINH1
KCTD2	0.212661	0.343552	8544.27	0.124434	0.0519419	ENSGALG00000007934|KCTD2
COL5A2	0.212504	0.567572	2834.26	0.210673	0.14121	ENSGALG00000031112|COL5A2
NT5C3A	0.21248	0.494073	3785.89	0.162788	0.103582	ENSGALG00000031397|NT5C3A
JADE3	0.212326	0.559032	485.111	0.29144	0.135683	ENSGALG00000016727|JADE3
PKD2L2	0.211892	0.553822	438.31	0.295841	0.132532	ENSGALG00000006120|PKD2L2
BAG5	0.211876	0.590194	1341.96	0.254857	0.153295	ENSGALG00000031062|BAG5
TBCK	0.211872	0.561439	1268.68	0.294448	0.136674	ENSGALG00000010564|TBCK
CYFIP1	0.211756	0.471031	6192.46	0.15355	0.0936926	ENSGALG00000016736|CYFIP1
DDX3X	0.211161	0.5755	16085.3	0.201765	0.146144	ENSGALG00000016231|DDX3X
CYP2J22	0.211037	0.589283	1945.47	0.258879	0.152892	ENSGALG00000052676|CYP2J22
ENSGALG00000049285	0.210434	0.58612	2853.98	0.222374	0.151052	ENSGALG00000049285
KCNK5	0.210366	0.339596	274.674	0.360113	0.0510298	ENSGALG00000034077|KCNK5
BECN1	0.210365	0.477496	3092.06	0.154977	0.096386	ENSGALG00000002973|BECN1
LRRC41	0.210345	0.330366	347.936	0.362592	0.0483536	ENSGALG00000010359|LRRC41
QRICH1	0.210319	0.593836	1680.79	0.22644	0.155337	ENSGALG00000006867|QRICH1
GLP1R	0.209733	0.496501	273.181	0.323248	0.10447	ENSGALG00000010078|GLP1R
JAK1	0.209639	0.615608	2201.82	0.227542	0.168796	ENSGALG00000011031|JAK1
RAB18	0.209524	0.444928	6372.88	0.14349	0.0840387	ENSGALG00000007435|RAB18
CD276	0.2095	0.486685	4189.31	0.156167	0.100126	ENSGALG00000001729|CD276
FAM118B	0.209371	0.604457	1334.33	0.232658	0.161834	ENSGALG00000037407|FAM118B
BNIP3L	0.208955	0.501931	10512.2	0.158965	0.107295	ENSGALG00000043405|BNIP3L
PRKD1	0.208807	0.548043	822.662	0.301608	0.129439	ENSGALG00000009900|PRKD1
DDHD1	0.208734	0.591187	3192.04	0.246287	0.154157	ENSGALG00000012426|DDHD1
COLGALT1	0.208701	0.540624	2430.74	0.184683	0.125607	ENSGALG00000046896|COLGALT1
DERL2	0.208549	0.60804	2431.18	0.219701	0.164272	ENSGALG00000041844|DERL2
DTWD1	0.20852	0.57718	1198.45	0.284516	0.146844	ENSGALG00000005673|DTWD1
GALNT6	0.208434	0.381604	716.81	0.351405	0.0631109	ENSGALG00000041101|GALNT6
TSTD2	0.208122	0.451263	425.243	0.335244	0.0866348	ENSGALG00000002110|TSTD2
ENSGALG00000041081	0.208027	0.350011	254.148	0.356397	0.0541841	ENSGALG00000041081
TPMT	0.207923	0.471031	2345.54	0.149765	0.0940726	ENSGALG00000012687|TPMT
ENSGALG00000014734	0.20784	0.453748	196.614	0.334908	0.0875625	ENSGALG00000014734
ENSGALG00000014347	0.207726	0.584028	689.633	0.277517	0.150119	ENSGALG00000014347
EDC4	0.207654	0.395451	362.299	0.348026	0.0674465	ENSGALG00000040875|EDC4
GSTK1	0.207476	0.605351	2675.44	0.236704	0.162171	ENSGALG00000014708|GSTK1
CIB4	0.207432	0.548721	3163.52	0.18049	0.129871	ENSGALG00000008302|CIB4
SPAG6	0.207366	0.36835	259.275	0.352859	0.0590101	ENSGALG00000007892|SPAG6
MCEE	0.207317	0.582678	974.647	0.279387	0.149359	ENSGALG00000003913|MCEE
ANKH	0.207278	0.550293	1076.21	0.298128	0.130595	ENSGALG00000012964|ANKH
MFSD9	0.207195	0.589762	948.3	0.270269	0.153115	ENSGALG00000016792|MFSD9
MTPN	0.207153	0.551314	20670.3	0.179795	0.131032	ENSGALG00000041619|MTPN
ASB9	0.206274	0.603085	1624.15	0.256901	0.160495	ENSGALG00000016563|ASB9
MAPRE3	0.206109	0.603928	879.757	0.253664	0.160933	ENSGALG00000031726|MAPRE3
FBXW11	0.206005	0.603928	2251.81	0.228707	0.160929	ENSGALG00000002229|FBXW11
DENND6B	0.205773	0.563616	794.374	0.29326	0.138235	ENSGALG00000043771|DENND6B
PTP4A1	0.205739	0.403995	17546.8	0.12833	0.0700793	ENSGALG00000016271|PTP4A1
FBF1	0.205205	0.602648	2283.92	0.259036	0.160207	ENSGALG00000002179|FBF1
TBPL1	0.205158	0.610342	1175.66	0.241673	0.165804	ENSGALG00000013981|TBPL1
ZFP36L1	0.205126	0.496501	305.398	0.32266	0.104505	ENSGALG00000039228|ZFP36L1
TMEM184C	0.205083	0.573985	6583.55	0.191691	0.145251	ENSGALG00000010019|TMEM184C
RABEP1	0.205021	0.600789	2929.79	0.225005	0.159135	ENSGALG00000001737|RABEP1
EME2	0.204932	0.516567	600.067	0.316007	0.113856	ENSGALG00000002276|EME2
NUAK2	0.204551	0.484419	205.558	0.326203	0.0991357	ENSGALG00000036616|NUAK2
ZNF451	0.204316	0.601293	1259.19	0.265368	0.159549	ENSGALG00000016282|ZNF451
CTTN	0.204164	0.561935	6356.61	0.181025	0.137105	ENSGALG00000007700|CTTN
ENSGALG00000009458	0.204153	0.425725	712.037	0.340314	0.076416	ENSGALG00000009458
ENSGALG00000019233	0.204056	0.544577	1936.09	0.306033	0.127085	ENSGALG00000019233
MCUR1	0.203984	0.607931	1358.31	0.264478	0.16409	ENSGALG00000012699|MCUR1
NR2C1	0.203981	0.275648	607.785	0.364125	0.034981	ENSGALG00000011327|NR2C1
C4BPA	0.203976	0.583624	3716.39	0.192318	0.149858	ENSGALG00000001175|C4BPA
DUSP6	0.20392	0.127374	2604.91	0.381792	0.0100128	ENSGALG00000011207|DUSP6
MED30	0.203826	0.566183	1365.51	0.18603	0.139964	ENSGALG00000030862|MED30
ELMOD1	0.203768	0.478921	919.768	0.326345	0.0968853	ENSGALG00000017169|ELMOD1
CYP26A1	0.203649	0.293577	562.929	0.361011	0.0394075	ENSGALG00000033695|CYP26A1
NR1H3	0.203541	0.607931	1858.32	0.253683	0.164192	ENSGALG00000038059|NR1H3
ARSG	0.202936	0.566255	274.536	0.293627	0.140164	ENSGALG00000004193|ARSG
MAN1B1	0.20293	0.612522	1494.15	0.239326	0.167103	ENSGALG00000037375|MAN1B1
ENSGALG00000002499	0.202701	0.607931	2584.52	0.207106	0.163739	ENSGALG00000002499
ENSGALG00000045074	0.202621	0.299294	143.747	0.359525	0.0408613	ENSGALG00000045074
PDK3	0.202621	0.605993	4271.88	0.212284	0.162601	ENSGALG00000016323|PDK3
ZNF593	0.20241	0.582031	8811.66	0.188445	0.148987	ENSGALG00000000542|ZNF593
VDAC1	0.20235	0.597907	1579.35	0.273084	0.157802	ENSGALG00000006503|VDAC1
MAP3K21	0.202175	0.607931	894.112	0.263408	0.164118	ENSGALG00000011008|MAP3K21
RNF141	0.202098	0.612522	3820.93	0.219288	0.167165	ENSGALG00000029586|RNF141
PNRC2	0.201587	0.562517	8131.94	0.173924	0.137335	ENSGALG00000004122|PNRC2
CNEP1R1	0.201564	0.622212	1162.62	0.242531	0.172626	ENSGALG00000029793|CNEP1R1
GDPD2	0.201501	0.287869	235.088	0.359768	0.0379613	ENSGALG00000005842|GDPD2
MED21	0.201299	0.58741	2433.25	0.19197	0.151989	ENSGALG00000027435|MED21
NMT2	0.201069	0.607931	1563.56	0.270478	0.1642	ENSGALG00000008791|NMT2
PGM1	0.201031	0.620117	1719.36	0.254316	0.171539	ENSGALG00000011016|PGM1
SCOC	0.200858	0.532514	5324.25	0.160642	0.121048	ENSGALG00000009813|SCOC
ENSGALG00000017376	0.200837	0.586551	528.286	0.282666	0.151684	ENSGALG00000017376
DNAJB2	0.200807	0.618272	916.112	0.228338	0.170239	ENSGALG00000027506|DNAJB2
FARSB	0.200793	0.599634	5006.63	0.20044	0.158641	ENSGALG00000005236|FARSB
ATP6AP1	0.200724	0.484947	10033.1	0.145422	0.0993978	ENSGALG00000008836|ATP6AP1
SNAP91	0.200649	0.562517	1133.73	0.29654	0.137367	ENSGALG00000015846|SNAP91
MPV17	0.200452	0.568166	695.385	0.293852	0.141568	ENSGALG00000026239|MPV17
SCYL2	0.200445	0.552857	741.355	0.30352	0.132141	ENSGALG00000011569|SCYL2
GPR137B	0.200323	0.466648	481.737	0.328655	0.092374	ENSGALG00000010843|GPR137B
SHF	0.200319	0.577849	570.111	0.287151	0.147226	ENSGALG00000038637|SHF
LRP5	0.200272	0.438025	539.654	0.335796	0.0811721	ENSGALG00000029533|LRP5
GPBP1L1	0.200234	0.527516	4630.08	0.159287	0.119008	ENSGALG00000010276|GPBP1L1
RPP30	0.200178	0.568982	811.569	0.296194	0.14208	ENSGALG00000006486|RPP30
ARHGAP26	0.200057	0.562846	1071.43	0.297096	0.137651	ENSGALG00000033938|ARHGAP26
SUPT3H	0.200006	0.595249	676.73	0.279175	0.156057	ENSGALG00000016705|SUPT3H
ACAT2	0.199918	0.554611	4512.86	0.169605	0.132827	ENSGALG00000011659|ACAT2
SLF1	0.1999	0.454977	737.909	0.331673	0.0880401	ENSGALG00000027932|SLF1
ENSGALG00000050210	0.199847	0.397977	135.481	0.342035	0.0683307	ENSGALG00000050210
AUH	0.199804	0.615559	1451.14	0.258349	0.168181	ENSGALG00000021843|AUH
RORA	0.199779	0.582232	1268.1	0.287065	0.149115	ENSGALG00000003759|RORA
ZFAND2A	0.199779	0.559032	582.582	0.300085	0.135536	ENSGALG00000003122|ZFAND2A
UCHL1	0.199703	0.589459	10980.8	0.18657	0.152979	ENSGALG00000014261|UCHL1
CHPF2	0.199649	0.55908	1340.72	0.300552	0.135763	ENSGALG00000036477|CHPF2
OTUD7A	0.199648	0.139887	107.641	0.374491	0.0115224	ENSGALG00000003802|OTUD7A
LDHA	0.199325	0.608836	5866.18	0.275333	0.164725	ENSGALG00000006300|LDHA
SMU1	0.199305	0.587584	5767.39	0.198389	0.152107	ENSGALG00000002014|SMU1
IP6K1	0.199136	0.591187	2009.54	0.281704	0.154182	ENSGALG00000002510|IP6K1
LMBRD1	0.199073	0.620802	2305.75	0.22682	0.171904	ENSGALG00000016174|LMBRD1
GLUL	0.198684	0.607931	1353.31	0.271438	0.16405	ENSGALG00000043754|GLUL
ENSGALG00000050831	0.198038	0.463365	557.765	0.328496	0.0910912	ENSGALG00000050831
RALYL	0.197998	0.157885	162.362	0.370626	0.0138899	ENSGALG00000036938|RALYL
ENSGALG00000005648	0.19787	0.5755	1071.13	0.294409	0.146213	ENSGALG00000005648
TCTN3	0.197758	0.579034	4096.66	0.178952	0.147894	ENSGALG00000010517|TCTN3
ZCCHC9	0.197462	0.487317	1276.54	0.323094	0.100471	ENSGALG00000015603|ZCCHC9
FKBP14	0.197446	0.570565	802.199	0.296031	0.14342	ENSGALG00000011181|FKBP14
KIAA0556	0.197296	0.225079	189.78	0.362686	0.0248952	ENSGALG00000043363|KIAA0556
GPN3	0.197084	0.603861	3607.11	0.191256	0.16083	ENSGALG00000003807|GPN3
EMC7	0.196973	0.554971	3173.74	0.164131	0.133122	ENSGALG00000009637|EMC7
HDAC7	0.196937	0.626313	1361.53	0.249227	0.175341	ENSGALG00000039710|HDAC7
HERC3	0.196716	0.622276	1408.15	0.257964	0.172726	ENSGALG00000010363|HERC3
ANOS1	0.196526	0.514011	569.567	0.315869	0.112706	ENSGALG00000035266|ANOS1
DESI1	0.196433	0.604443	5194.16	0.194222	0.161371	ENSGALG00000047248|DESI1
LTA4H	0.196394	0.595008	4471.15	0.189673	0.155897	ENSGALG00000033709|LTA4H
ENSGALG00000046235	0.196341	0.628494	790.38	0.246364	0.177274	ENSGALG00000046235
IFT52	0.196298	0.562702	4655.24	0.167232	0.137452	ENSGALG00000003523|IFT52
ARL1	0.196248	0.533286	4978.66	0.154424	0.121413	ENSGALG00000011651|ARL1
ENSGALG00000051929	0.196206	0.306336	122.482	0.351989	0.0425833	ENSGALG00000051929
INSR	0.196184	0.453856	1095.45	0.330293	0.0876156	ENSGALG00000040758|INSR
CUL1	0.196097	0.604443	4827.61	0.200083	0.161374	ENSGALG00000036941|CUL1
COG3	0.195944	0.520473	368.504	0.313868	0.116169	ENSGALG00000016980|COG3
ENSGALG00000004881	0.195789	0.627752	1960.04	0.250759	0.176512	ENSGALG00000004881
NUBP2	0.19559	0.596968	471.336	0.282937	0.157257	ENSGALG00000002316|NUBP2
DHX29	0.195246	0.632977	2126.32	0.231692	0.180365	ENSGALG00000014700|DHX29
RILPL2	0.195201	0.627752	2464.68	0.217797	0.176665	ENSGALG00000003321|RILPL2
TMEM267	0.19505	0.625429	733.054	0.258322	0.174752	ENSGALG00000014863|TMEM267
TOR1B	0.194894	0.631101	1228.91	0.21751	0.179054	ENSGALG00000004180|TOR1B
RNF26	0.194784	0.604455	886.342	0.280205	0.161646	ENSGALG00000044805|RNF26
MFAP2	0.194651	0.604939	977.172	0.277225	0.162018	ENSGALG00000030647|MFAP2
CLCC1	0.194633	0.615608	1762.29	0.267571	0.168532	ENSGALG00000002106|CLCC1
ZBTB49	0.194351	0.514969	384.056	0.314961	0.113199	ENSGALG00000015009|ZBTB49
ENSGALG00000042611	0.194345	0.534133	591.562	0.310842	0.121987	ENSGALG00000042611
SLC35E1	0.194213	0.627752	1334.06	0.259131	0.176407	ENSGALG00000003794|SLC35E1
NCKIPSD	0.194204	0.589762	1369.15	0.286428	0.153141	ENSGALG00000005713|NCKIPSD
UBIAD1	0.194158	0.634891	2334.78	0.231683	0.182685	ENSGALG00000003358|UBIAD1
TMEM18	0.194131	0.641353	2254.93	0.230717	0.186339	ENSGALG00000028744|TMEM18
TCAIM	0.194021	0.635145	1490.05	0.242374	0.182816	ENSGALG00000011498|TCAIM
GSTM2	0.193846	0.620652	388.313	0.265702	0.171731	ENSGALG00000032922|GSTM2
DUS4L	0.193815	0.571001	506.687	0.294124	0.143839	ENSGALG00000023661|DUS4L
ENSGALG00000046098	0.193779	0.487781	225.04	0.322057	0.101397	ENSGALG00000046098
CECR1	0.193609	0.46351	616.62	0.326694	0.0912919	ENSGALG00000013031|CECR1
AMD1	0.193591	0.627642	1875.94	0.20567	0.176114	ENSGALG00000039575|AMD1
PSME3	0.193239	0.579034	13641.3	0.167974	0.147938	ENSGALG00000002937|PSME3
SLC25A22	0.193172	0.633822	1706	0.245249	0.181732	ENSGALG00000039335|SLC25A22
NARFL	0.192694	0.64313	1300.03	0.235421	0.187486	ENSGALG00000005365|NARFL
TAF5	0.192667	0.615608	2713.06	0.19295	0.169025	ENSGALG00000008241|TAF5
AK6	0.192635	0.633822	1682.6	0.240014	0.18176	ENSGALG00000020534|AK6
KLHL18	0.192579	0.629724	1349.14	0.25319	0.178172	ENSGALG00000005582|KLHL18
SEPTIN11	0.1924	0.631713	1337.93	0.259677	0.179549	ENSGALG00000011476|SEPTIN11
ATP6V0D1	0.191944	0.627752	7716.07	0.200694	0.176663	ENSGALG00000002237|ATP6V0D1
SOCS4	0.191922	0.644657	2096.55	0.243191	0.189122	ENSGALG00000012179|SOCS4
GADD45G	0.191792	0.575925	954.502	0.294501	0.146421	ENSGALG00000028005|GADD45G
ENSGALG00000052896	0.191618	0.649111	1599.57	0.249506	0.192386	ENSGALG00000052896
USP47	0.191453	0.635433	2361.78	0.253141	0.183093	ENSGALG00000005569|USP47
ARHGAP5	0.191444	0.629346	4685.64	0.219021	0.177887	ENSGALG00000009992|ARHGAP5
COPS3	0.191428	0.585985	3724.63	0.170002	0.15083	ENSGALG00000004834|COPS3
EXOSC2	0.191081	0.607564	6644.51	0.18742	0.163325	ENSGALG00000040373|EXOSC2
LMAN2L	0.190895	0.643185	2173.34	0.232801	0.188022	ENSGALG00000046805|LMAN2L
KCNRG	0.190803	0.14269	132.639	0.363151	0.0118454	ENSGALG00000017012|KCNRG
IPO13	0.190776	0.604308	1618.89	0.282799	0.161091	ENSGALG00000010087|IPO13
GABRA1	0.190752	0.350784	396.837	0.341616	0.0544033	ENSGALG00000001698|GABRA1
OPA1	0.190682	0.633443	1865.43	0.259295	0.181374	ENSGALG00000007150|OPA1
SLC37A4	0.190565	0.579034	6029.99	0.165973	0.147888	ENSGALG00000007716|SLC37A4
ANKRD13D	0.190406	0.639699	1014.64	0.249562	0.185552	ENSGALG00000042297|ANKRD13D
ALG5	0.190198	0.626237	2283.66	0.195394	0.175275	ENSGALG00000017049|ALG5
FUT8	0.190063	0.512901	1031.04	0.31496	0.112227	ENSGALG00000036443|FUT8
ARPC5	0.190022	0.428396	13224.1	0.121149	0.0774694	ENSGALG00000020927|ARPC5
CAAP1	0.189938	0.557503	425.367	0.302033	0.134521	ENSGALG00000001765|CAAP1
C1H21ORF59	0.189556	0.643839	1728.42	0.219057	0.188473	ENSGALG00000037962|C1H21ORF59
HIF1AN	0.189531	0.609835	1920.07	0.278701	0.165498	ENSGALG00000005698|HIF1AN
ARSB	0.189496	0.487829	762.251	0.319303	0.101521	ENSGALG00000004438|ARSB
MANBA	0.189388	0.604455	885.136	0.282406	0.161717	ENSGALG00000012308|MANBA
MED16	0.189332	0.639699	1676.63	0.254057	0.185476	ENSGALG00000001978|MED16
HNRNPDL	0.189282	0.558817	16228	0.146086	0.135364	ENSGALG00000023199|HNRNPDL
CCDC90B	0.189111	0.628255	1852.83	0.269081	0.176976	ENSGALG00000037072|CCDC90B
PIAS2	0.188881	0.643185	2856.62	0.252688	0.187655	ENSGALG00000039434|PIAS2
DNAJB9	0.188881	0.651912	1963.65	0.241198	0.19475	ENSGALG00000009492|DNAJB9
ENSGALG00000038635	0.18876	0.507388	7129.53	0.13759	0.109645	ENSGALG00000038635
ENSGALG00000003235	0.188664	0.627752	1294.16	0.278998	0.176546	ENSGALG00000003235
GADD45A	0.188549	0.583013	3593.61	0.165152	0.149569	ENSGALG00000025977|GADD45A
ARGLU1	0.188542	0.604308	10964.3	0.162466	0.161249	ENSGALG00000016855|ARGLU1
ENSGALG00000050294	0.188455	0.344811	123.313	0.340798	0.0524495	ENSGALG00000050294
YIPF4	0.188266	0.638194	12776.6	0.259105	0.184599	ENSGALG00000010547|YIPF4
PHKA1	0.188029	0.605358	1060.8	0.284117	0.162264	ENSGALG00000004801|PHKA1
ENSGALG00000049903	0.187734	0.420676	218.209	0.330796	0.0750076	ENSGALG00000049903
ENSGALG00000020523	0.187621	0.44057	1120.65	0.328845	0.0821751	ENSGALG00000020523
SLC10A7	0.187529	0.650024	2202.62	0.216661	0.193416	ENSGALG00000010006|SLC10A7
EPDR1	0.187443	0.55908	867.386	0.301887	0.135815	ENSGALG00000042063|EPDR1
VPS45	0.187263	0.636381	2541.65	0.262112	0.183577	ENSGALG00000013899|VPS45
TENM4	0.187089	0.591187	791.093	0.291818	0.15406	ENSGALG00000033966|TENM4
GUF1	0.186706	0.570873	739.439	0.296685	0.143538	ENSGALG00000014217|GUF1
GTF2H5	0.186656	0.538831	8442.03	0.145051	0.12451	ENSGALG00000013733|GTF2H5
ACTB	0.186305	0.241419	266825	0.0943571	0.0277879	ENSGALG00000009621|ACTB
PDCD2	0.18623	0.596968	4238.35	0.164115	0.157149	ENSGALG00000011169|PDCD2
SOX10	0.186116	0.657416	14710.9	0.214523	0.199058	ENSGALG00000012290|SOX10
ENSGALG00000051340	0.186082	0.362599	585.072	0.336966	0.0573929	ENSGALG00000051340
CTSD	0.186047	0.571001	40609.5	0.157437	0.143754	ENSGALG00000006613|CTSD
TPRG1L	0.185779	0.566183	6099.31	0.153863	0.139873	ENSGALG00000001024|TPRG1L
GAPDH	0.185723	0.627504	152084	0.182871	0.175998	ENSGALG00000014442|GAPDH
ENSGALG00000015701	0.185281	0.654391	1897.48	0.225867	0.197054	ENSGALG00000015701
RUSC1	0.185148	0.658948	1103.85	0.227109	0.200022	ENSGALG00000046464|RUSC1
SKP1	0.185075	0.48681	24079	0.12494	0.100277	ENSGALG00000006474|SKP1
FCHSD1	0.184986	0.182865	220.681	0.353	0.0177481	ENSGALG00000002622|FCHSD1
GNAL	0.184733	0.567486	401.375	0.298928	0.140996	ENSGALG00000013785|GNAL
BTBD1	0.184276	0.633926	4400.88	0.196948	0.182021	ENSGALG00000006020|BTBD1
CRIPT	0.184242	0.619289	2664.17	0.173852	0.170845	ENSGALG00000010014|CRIPT
PIH1D2	0.184169	0.592721	709.214	0.290406	0.154667	ENSGALG00000047403|PIH1D2
KCNIP4	0.183954	0.593836	1006.31	0.290218	0.155316	ENSGALG00000034621|KCNIP4
ENSGALG00000052213	0.183944	0.47134	479.513	0.32095	0.0941676	ENSGALG00000052213
ENSGALG00000045111	0.183882	0.577387	2362.63	0.298198	0.147053	ENSGALG00000045111
NEK9	0.183876	0.641449	5019.45	0.196979	0.186541	ENSGALG00000010314|NEK9
ZDHHC12	0.183588	0.663112	1079.98	0.230451	0.202778	ENSGALG00000050757|ZDHHC12
ENSGALG00000047524	0.183572	0.593431	296.564	0.289514	0.154936	ENSGALG00000047524
TRA2A	0.183559	0.454139	8389.53	0.122034	0.0877668	ENSGALG00000010973|TRA2A
SLIT1	0.18342	0.60112	449.759	0.287789	0.159416	ENSGALG00000042871|SLIT1
EVI5	0.183396	0.656191	1803.58	0.247527	0.198137	ENSGALG00000029582|EVI5
IRS1	0.183082	0.65964	961.366	0.241646	0.200536	ENSGALG00000004959|IRS1
PARP12	0.182791	0.41556	900.629	0.328431	0.0732942	ENSGALG00000046187|PARP12
FKBP6	0.182579	0.436966	137.073	0.325303	0.080852	ENSGALG00000029211|FKBP6
SPPL2C	0.182417	0.658932	1770.77	0.247386	0.199945	ENSGALG00000000430|SPPL2C
CERCAM	0.182407	0.633278	1178.09	0.271877	0.181109	ENSGALG00000004986|CERCAM
IQGAP1	0.182325	0.666259	2051.8	0.230195	0.205405	ENSGALG00000030162|IQGAP1
ALG10	0.181862	0.66172	2126.26	0.246825	0.201779	ENSGALG00000040272|ALG10
ENSGALG00000051251	0.181834	0.582639	245.951	0.29416	0.149308	ENSGALG00000051251
CSGALNACT2	0.181758	0.446247	732.819	0.323595	0.0847166	ENSGALG00000002543|CSGALNACT2
ARRDC1	0.181722	0.608858	1185.81	0.286722	0.164839	ENSGALG00000008475|ARRDC1
NXPE3	0.181441	0.458157	330.108	0.321609	0.0891383	ENSGALG00000015344|NXPE3
GORASP2	0.181377	0.611672	4906.6	0.164878	0.166599	ENSGALG00000009583|GORASP2
YBX3	0.181348	0.486685	40768.7	0.126302	0.10008	ENSGALG00000031890|YBX3
SAR1B	0.181214	0.64655	3197.42	0.197112	0.190135	ENSGALG00000038753|SAR1B
ENSGALG00000009292	0.18121	0.265542	405.221	0.342769	0.0325922	ENSGALG00000009292
AASDHPPT	0.180992	0.618272	349.263	0.279741	0.170219	ENSGALG00000027981|AASDHPPT
EIF4E3	0.180964	0.626036	686.447	0.277174	0.175171	ENSGALG00000007780|EIF4E3
CYP2J23	0.180799	0.624702	517.665	0.278683	0.174026	ENSGALG00000051992|CYP2J23
CREBRF	0.180601	0.55063	882.433	0.304877	0.130792	ENSGALG00000002878|CREBRF
STAT1	0.180572	0.612184	1330.54	0.284302	0.166825	ENSGALG00000007651|STAT1
ENSGALG00000013809	0.18056	0.665577	4443.12	0.238833	0.204515	ENSGALG00000013809
SMARCA5	0.18052	0.505673	11709.5	0.129946	0.108704	ENSGALG00000009913|SMARCA5
EIF4A2	0.180413	0.439277	36353	0.11697	0.0815513	ENSGALG00000008684|EIF4A2
ENSGALG00000015626	0.180388	0.287356	214.84	0.339697	0.037803	ENSGALG00000015626
CRLF3	0.180326	0.644374	3118.98	0.184565	0.188781	ENSGALG00000003284|CRLF3
TNS1	0.180167	0.653423	823.368	0.258293	0.195987	ENSGALG00000041013|TNS1
PDCD6IP	0.180089	0.671709	2878.74	0.230758	0.209521	ENSGALG00000033500|PDCD6IP
AP4E1	0.179965	0.603079	942.753	0.288255	0.160422	ENSGALG00000038286|AP4E1
ENSGALG00000051062	0.179886	0.639634	488.733	0.269989	0.185333	ENSGALG00000051062
ENSGALG00000054038	0.179772	0.638811	487.851	0.270148	0.185004	ENSGALG00000054038
MAPK8	0.179535	0.669606	1200.75	0.236083	0.207465	ENSGALG00000006109|MAPK8
IGDCC3	0.179479	0.666259	1316.74	0.25051	0.205155	ENSGALG00000007371|IGDCC3
ENSGALG00000054931	0.179408	0.619926	791.832	0.281531	0.171249	ENSGALG00000054931
CCDC47	0.179379	0.595606	4913.43	0.158851	0.15638	ENSGALG00000000564|CCDC47
SEMA6B	0.179354	0.452724	517.473	0.32106	0.087076	ENSGALG00000001171|SEMA6B
TTC30B	0.179286	0.661229	1164.62	0.255261	0.201482	ENSGALG00000009224|TTC30B
KLF3	0.179265	0.512901	933.238	0.313571	0.112271	ENSGALG00000041717|KLF3
ENSGALG00000020342	0.179247	0.661229	1829.35	0.238728	0.201447	ENSGALG00000020342
CLIC6	0.178784	0.666259	2131.6	0.242116	0.205401	ENSGALG00000016020|CLIC6
HIST1H2B7	0.178595	0.584468	257.504	0.294094	0.150285	ENSGALG00000050350|HIST1H2B7
MORC4	0.178589	0.666259	2210.07	0.205856	0.205113	ENSGALG00000036556|MORC4
RRP12	0.178539	0.64655	5110	0.191734	0.190099	ENSGALG00000041331|RRP12
PLPP5	0.178389	0.656127	1416.43	0.259572	0.198072	ENSGALG00000044574|PLPP5
COPE	0.178335	0.439362	12572.9	0.114531	0.0817005	ENSGALG00000003153|COPE
ODC1	0.178141	0.633443	5223.91	0.172212	0.181279	ENSGALG00000016444|ODC1
TAF8	0.17765	0.675057	1616.09	0.238396	0.213537	ENSGALG00000003498|TAF8
P2RX6	0.177627	0.652291	583.38	0.264974	0.195168	ENSGALG00000026902|P2RX6
RANBP9	0.177614	0.671709	2071.89	0.244157	0.209706	ENSGALG00000012696|RANBP9
HAUS6	0.177584	0.675085	1182.43	0.239443	0.213613	ENSGALG00000015091|HAUS6
MAMLD1	0.177555	0.638811	841.746	0.272089	0.184945	ENSGALG00000009098|MAMLD1
DICER1	0.177552	0.664066	3538.03	0.199587	0.203672	ENSGALG00000010999|DICER1
BUD13	0.177499	0.668917	1901.6	0.207615	0.207011	ENSGALG00000025882|BUD13
C1D	0.177479	0.671709	1938.3	0.204047	0.209171	ENSGALG00000008765|C1D
ATG101	0.177399	0.633922	2631.47	0.171462	0.181834	ENSGALG00000042016|ATG101
DHRS7	0.177213	0.660722	5782.51	0.188916	0.201053	ENSGALG00000011921|DHRS7
ALG3	0.1769	0.675397	1199.27	0.212822	0.213952	ENSGALG00000008503|ALG3
REEP3	0.176882	0.649111	4607.41	0.179549	0.192363	ENSGALG00000002904|REEP3
TSPAN14	0.176647	0.668634	1112.82	0.252519	0.206807	ENSGALG00000002414|TSPAN14
ENSGALG00000048144	0.17659	0.644657	4089.43	0.1753	0.189246	ENSGALG00000048144
USP43	0.176546	0.487614	182.593	0.314611	0.101049	ENSGALG00000037812|USP43
PPP2R5C	0.176393	0.58612	4023.34	0.151453	0.151164	ENSGALG00000029996|PPP2R5C
CHCHD4	0.176374	0.67838	2868.94	0.210401	0.216148	ENSGALG00000006328|CHCHD4
GTF2E1	0.176249	0.67032	2037.46	0.196994	0.208195	ENSGALG00000042320|GTF2E1
LRRC61	0.176191	0.475953	149.674	0.316286	0.0956732	ENSGALG00000053116|LRRC61
FBXW2	0.176165	0.667343	2126.59	0.25974	0.205938	ENSGALG00000000864|FBXW2
SLC39A13	0.176149	0.662932	2607.2	0.187819	0.202431	ENSGALG00000008122|SLC39A13
C13H5orf15	0.176071	0.474594	10833.3	0.121837	0.0952219	ENSGALG00000006506|C13H5orf15
ZNF767	0.176068	0.674821	1951.47	0.241511	0.213147	ENSGALG00000036870|ZNF767
GDPD5	0.176007	0.441324	634.548	0.320987	0.0826429	ENSGALG00000034967|GDPD5
ST3GAL1	0.175766	0.676238	4114.09	0.240701	0.214506	ENSGALG00000037773|ST3GAL1
SGSH	0.175666	0.666259	2659.72	0.194372	0.205432	ENSGALG00000007027|SGSH
SRPRB	0.175653	0.64745	6899.73	0.17803	0.190813	ENSGALG00000026302|SRPRB
CHMP5	0.175509	0.654391	5228.54	0.180653	0.197265	ENSGALG00000013160|CHMP5
MELK	0.175377	0.681902	1728.84	0.230098	0.218216	ENSGALG00000016438|MELK
SESTD1	0.175361	0.672306	3693.77	0.195247	0.210158	ENSGALG00000009031|SESTD1
CDK5	0.175359	0.682167	1346.35	0.217605	0.218644	ENSGALG00000051479|CDK5
BACE1	0.1753	0.673999	1106.3	0.245175	0.212361	ENSGALG00000007298|BACE1
CPT1A	0.175242	0.657416	4402.59	0.184578	0.198975	ENSGALG00000007077|CPT1A
DDB1	0.175065	0.684708	5490.27	0.216041	0.219864	ENSGALG00000042333|DDB1
OGFOD2	0.175031	0.654391	971.496	0.266358	0.197269	ENSGALG00000003687|OGFOD2
SUN2	0.175016	0.611672	360.293	0.285893	0.166474	ENSGALG00000028230|SUN2
LEPROTL1	0.174766	0.650797	2897.58	0.17164	0.194062	ENSGALG00000024482|LEPROTL1
MKLN1	0.1745	0.684191	2492.59	0.224015	0.21965	ENSGALG00000006356|MKLN1
DDTL	0.174498	0.615608	6508.26	0.159586	0.168586	ENSGALG00000006350|DDTL
AQR	0.174417	0.675342	1919.39	0.250005	0.213791	ENSGALG00000009838|AQR
ENSGALG00000035047	0.174276	0.555291	141.757	0.300733	0.133435	ENSGALG00000035047
TMSB15B	0.174261	0.675604	7874.42	0.205806	0.214163	ENSGALG00000031593|TMSB15B
VPS29	0.174157	0.487829	8350.07	0.120175	0.101457	ENSGALG00000004529|VPS29
GBE1	0.173641	0.551728	1066.07	0.302724	0.131366	ENSGALG00000042771|GBE1
ENSGALG00000034918	0.173545	0.677957	426.986	0.249666	0.215965	ENSGALG00000034918
ENSGALG00000043765	0.173351	0.615608	968.605	0.280666	0.168672	ENSGALG00000043765
DNAJC15	0.173289	0.686628	1545.59	0.211939	0.221796	ENSGALG00000016965|DNAJC15
TMEM101	0.173173	0.644657	2696.55	0.169171	0.18932	ENSGALG00000043148|TMEM101
CNOT7	0.173152	0.633167	7288.09	0.164248	0.180739	ENSGALG00000013649|CNOT7
NMRAL1	0.173097	0.698552	1657.26	0.223266	0.231793	ENSGALG00000029820|NMRAL1
ENSGALG00000045738	0.173088	0.622159	302.423	0.283646	0.172501	ENSGALG00000045738
TRAM1L1	0.172844	0.590344	11155.7	0.14556	0.153578	ENSGALG00000041112|TRAM1L1
ENSGALG00000044064	0.172806	0.287208	789.963	0.333157	0.0377374	ENSGALG00000044064
CAMSAP2	0.172668	0.721244	2521.38	0.229412	0.251117	ENSGALG00000002145|CAMSAP2
PRKAR1A	0.172646	0.478791	17623.7	0.119396	0.0968113	ENSGALG00000004237|PRKAR1A
APTX	0.17264	0.690318	1370.55	0.227563	0.224394	ENSGALG00000001954|APTX
CDK5RAP1	0.172568	0.532644	1213.57	0.305967	0.121116	ENSGALG00000006738|CDK5RAP1
IDNK	0.172532	0.595606	860.37	0.291554	0.156426	ENSGALG00000012583|IDNK
VAV2	0.172306	0.619941	633.444	0.284042	0.171358	ENSGALG00000002699|VAV2
FBXO25	0.17217	0.508161	836.949	0.310447	0.110321	ENSGALG00000016359|FBXO25
SREK1IP1	0.172029	0.666259	432.416	0.261061	0.205421	ENSGALG00000026028|SREK1IP1
ENSGALG00000051428	0.171892	0.673999	651.182	0.25494	0.212361	ENSGALG00000051428
SOGA1	0.171724	0.551399	954.435	0.302607	0.131092	ENSGALG00000003409|SOGA1
KDM2B	0.171723	0.685575	1057.64	0.243065	0.220868	ENSGALG00000004225|KDM2B
VASN	0.171709	0.651041	572.038	0.270753	0.194181	ENSGALG00000047356|VASN
LARS2	0.171599	0.64902	1392.89	0.271726	0.191736	ENSGALG00000036309|LARS2
GPX4	0.171569	0.63185	34007.1	0.159189	0.179782	ENSGALG00000002595|GPX4
ENSGALG00000003819	0.17155	0.534133	385.629	0.305107	0.121998	ENSGALG00000003819
FBN2	0.171245	0.684086	1046.75	0.247301	0.219519	ENSGALG00000014686|FBN2
GRAMD2B	0.171204	0.636331	1009.41	0.277382	0.183518	ENSGALG00000008237|GRAMD2B
DIAPH2	0.171194	0.695578	1707.45	0.231946	0.228734	ENSGALG00000030791|DIAPH2
RIMKLB	0.171047	0.693947	1038.59	0.203005	0.227638	ENSGALG00000040184|RIMKLB
ABCE1	0.171018	0.637649	12422.3	0.182369	0.184305	ENSGALG00000009961|ABCE1
ENSGALG00000034358	0.170808	0.65127	1027.02	0.270572	0.194341	ENSGALG00000034358
TMBIM1	0.170487	0.546497	586.628	0.302751	0.12834	ENSGALG00000011436|TMBIM1
ENSGALG00000033769	0.170438	0.626671	428.983	0.28219	0.175672	ENSGALG00000033769
MYLK3	0.170264	0.275338	185.417	0.331691	0.0347713	ENSGALG00000004334|MYLK3
PPM1H	0.170195	0.62357	747.7	0.283603	0.173357	ENSGALG00000009805|PPM1H
RIOK2	0.170185	0.643185	2494.91	0.276153	0.18766	ENSGALG00000015288|RIOK2
ARID3A	0.169969	0.643185	764.765	0.275832	0.187954	ENSGALG00000026231|ARID3A
BOK	0.169849	0.561439	235.081	0.300713	0.136705	ENSGALG00000005772|BOK
ENSGALG00000004412	0.169842	0.697345	3748.57	0.201188	0.229845	ENSGALG00000004412
FAM120B	0.169768	0.67071	1017.24	0.261908	0.208422	ENSGALG00000011180|FAM120B
PLXNB2	0.169734	0.697685	824.879	0.226701	0.230763	ENSGALG00000039861|PLXNB2
GTPBP1	0.169569	0.663112	4237.63	0.168962	0.202801	ENSGALG00000030783|GTPBP1
CEP78	0.169465	0.641353	995.033	0.276028	0.186422	ENSGALG00000015179|CEP78
CLSTN3	0.169192	0.633443	1395.52	0.279803	0.181514	ENSGALG00000014674|CLSTN3
TECPR1	0.169148	0.586898	418.878	0.29321	0.151815	ENSGALG00000003507|TECPR1
MRPL42	0.169144	0.664566	2265.74	0.172774	0.20392	ENSGALG00000011293|MRPL42
YARS2	0.169116	0.695347	1485.06	0.231477	0.22858	ENSGALG00000012919|YARS2
ISCA2	0.168872	0.583004	4383.44	0.137498	0.149525	ENSGALG00000020417|ISCA2
PUDP	0.168796	0.68911	1201.49	0.247786	0.223184	ENSGALG00000040388|PUDP
ENSGALG00000030384	0.168762	0.700686	2178.19	0.223418	0.233147	ENSGALG00000030384
ENSGALG00000006723	0.168508	0.69694	2551.03	0.214253	0.229429	ENSGALG00000006723
ENSGALG00000002463	0.16846	0.671709	2840.22	0.179127	0.209768	ENSGALG00000002463
MGLL	0.168323	0.586551	3472.91	0.293855	0.151439	ENSGALG00000032736|MGLL
RBPMS	0.168183	0.671709	694.875	0.261896	0.209781	ENSGALG00000010291|RBPMS
ENSGALG00000048667	0.168131	0.39181	221.443	0.320841	0.0662872	ENSGALG00000048667
ENSGALG00000027418	0.167937	0.544577	142.663	0.302402	0.127162	ENSGALG00000027418
BCL11A	0.167704	0.682167	826.78	0.255375	0.218628	ENSGALG00000034048|BCL11A
ARPC5L	0.167643	0.693651	1056.75	0.24612	0.22665	ENSGALG00000001014|ARPC5L
AARSD1	0.167517	0.700488	1772.57	0.216381	0.232883	ENSGALG00000002880|AARSD1
CDS2	0.167413	0.651912	702.65	0.272526	0.19473	ENSGALG00000030406|CDS2
ARPC1A	0.167153	0.624702	5672.24	0.148784	0.174113	ENSGALG00000004693|ARPC1A
MAPK10	0.16702	0.461069	371.488	0.313553	0.0899956	ENSGALG00000011109|MAPK10
TXNRD1	0.166766	0.615608	561.5	0.286216	0.169014	ENSGALG00000035345|TXNRD1
LIMS2	0.166756	0.602628	240.854	0.290193	0.160084	ENSGALG00000001995|LIMS2
TIPARP	0.166756	0.67275	467.871	0.262648	0.210778	ENSGALG00000010256|TIPARP
VCPKMT	0.166415	0.678812	796.49	0.260578	0.216369	ENSGALG00000012269|VCPKMT
PIGM	0.166235	0.658932	762.473	0.270697	0.199827	ENSGALG00000010768|PIGM
TMEM165	0.166207	0.649111	4948.82	0.158823	0.192458	ENSGALG00000027886|TMEM165
ECHDC3	0.166023	0.693028	2568.92	0.186675	0.226076	ENSGALG00000006690|ECHDC3
GARNL3	0.165841	0.699064	2246.07	0.241258	0.23203	ENSGALG00000000847|GARNL3
DDX51	0.165807	0.707169	3820.16	0.213763	0.238862	ENSGALG00000032690|DDX51
ENSGALG00000003378	0.165684	0.728443	1036.31	0.242461	0.256751	ENSGALG00000003378
NARS2	0.165633	0.642075	1185.72	0.277958	0.186868	ENSGALG00000017262|NARS2
SLCO3A1	0.165569	0.304079	425.988	0.325119	0.0418526	ENSGALG00000006871|SLCO3A1
PDK4	0.165512	0.412471	1579.46	0.317158	0.0723114	ENSGALG00000009700|PDK4
CIT	0.165481	0.545829	509.953	0.301757	0.127792	ENSGALG00000007354|CIT
HDAC3	0.165474	0.712824	3016.93	0.22179	0.244064	ENSGALG00000002634|HDAC3
FIG4	0.165412	0.693651	1108.13	0.252798	0.226711	ENSGALG00000015070|FIG4
NFIB	0.165385	0.625871	1654.9	0.283429	0.174995	ENSGALG00000005441|NFIB
ENSGALG00000013590	0.165317	0.671902	4416.3	0.172198	0.209984	ENSGALG00000013590
RPS19BP1	0.165266	0.693788	1633.3	0.18817	0.227166	ENSGALG00000029810|RPS19BP1
STAT5A	0.165125	0.649614	1297.63	0.27515	0.193235	ENSGALG00000003282|STAT5A
TBC1D22B	0.165044	0.725478	1556.72	0.21822	0.254266	ENSGALG00000039130|TBC1D22B
TPP2	0.165031	0.705107	1910.65	0.204864	0.23642	ENSGALG00000016865|TPP2
RANBP10	0.164818	0.679146	551.079	0.260535	0.216729	ENSGALG00000001439|RANBP10
VAX1	0.164725	0.177886	449.639	0.332484	0.0168358	ENSGALG00000009261|VAX1
C1H2ORF49	0.164592	0.712495	1686.54	0.214533	0.243092	ENSGALG00000016796|C1H2ORF49
ENSGALG00000049564	0.164426	0.612184	462.303	0.287308	0.166813	ENSGALG00000049564
NUB1	0.164334	0.652676	1290.42	0.275153	0.195455	ENSGALG00000006181|NUB1
AGL	0.163876	0.566255	436.534	0.297281	0.140177	ENSGALG00000005407|AGL
APC	0.163399	0.701097	3904.64	0.196084	0.233794	ENSGALG00000000220|APC
TENT2	0.163309	0.633443	1965.87	0.280811	0.181383	ENSGALG00000014810|TENT2
C2CD5	0.163276	0.714966	2266.57	0.226587	0.245959	ENSGALG00000013210|C2CD5
AOPEP	0.163124	0.477053	406.492	0.309598	0.0962026	ENSGALG00000040796|AOPEP
RABGAP1L	0.163083	0.513896	547.488	0.304621	0.112623	ENSGALG00000004578|RABGAP1L
ENSGALG00000007350	0.163064	0.630813	5494.29	0.152938	0.178839	ENSGALG00000007350
DPYSL2	0.162985	0.690318	8837.07	0.176299	0.224124	ENSGALG00000000227|DPYSL2
ADAM22	0.162925	0.0780208	81.6494	0.335781	0.00496521	ENSGALG00000008976|ADAM22
ENSGALG00000047143	0.162839	0.644657	433.3	0.278044	0.18919	ENSGALG00000047143
ARG2	0.162724	0.673525	20911.6	0.182278	0.211794	ENSGALG00000009519|ARG2
MAD2L2	0.162648	0.690318	2638.21	0.173851	0.224192	ENSGALG00000004640|MAD2L2
ZNF639	0.162528	0.710555	2637.75	0.186768	0.242146	ENSGALG00000005944|ZNF639
IRF2	0.162515	0.67275	990.605	0.266875	0.211299	ENSGALG00000010642|IRF2
ASXL1	0.162415	0.633926	1170.65	0.280978	0.18206	ENSGALG00000006612|ASXL1
RIOK1	0.162394	0.726448	3070.02	0.210538	0.254811	ENSGALG00000012795|RIOK1
ZNF330	0.162378	0.715622	1347.96	0.227419	0.247082	ENSGALG00000009868|ZNF330
RINT1	0.162372	0.706071	1376.01	0.242525	0.237945	ENSGALG00000008123|RINT1
NIPA1	0.162277	0.681902	1457.16	0.262149	0.218286	ENSGALG00000039811|NIPA1
ENSA	0.162235	0.713552	2956.71	0.229428	0.244792	ENSGALG00000037480|ENSA
SDCBP	0.162158	0.608858	39840.1	0.137329	0.164963	ENSGALG00000015436|SDCBP
HGSNAT	0.162138	0.380455	431.15	0.317672	0.0627568	ENSGALG00000010136|HGSNAT
PFKL	0.162103	0.697833	5295.9	0.173774	0.23106	ENSGALG00000006543|PFKL
GCH1	0.162078	0.288106	181.162	0.32375	0.0380909	ENSGALG00000012200|GCH1
GFER	0.162038	0.63691	1131.52	0.278715	0.183911	ENSGALG00000005579|GFER
MRS2	0.162017	0.693651	633.49	0.25653	0.226654	ENSGALG00000040084|MRS2
PPCDC	0.161948	0.599634	750.486	0.289598	0.158768	ENSGALG00000001711|PPCDC
ERBB2	0.16188	0.714119	2040.45	0.199737	0.245189	ENSGALG00000031529|ERBB2
HPS1	0.16174	0.716899	1684.43	0.228003	0.247901	ENSGALG00000017419|HPS1
COX19	0.161623	0.67275	2559.29	0.161347	0.210961	ENSGALG00000027698|COX19
ENSGALG00000053875	0.161514	0.701995	963.25	0.250847	0.23443	ENSGALG00000053875
AMOT	0.16126	0.714966	1919.73	0.220037	0.245997	ENSGALG00000007952|AMOT
C15H12orf49	0.161185	0.685648	4842.29	0.171306	0.221173	ENSGALG00000031821|C15H12orf49
COL18A1	0.161117	0.707169	5296.5	0.186873	0.238872	ENSGALG00000038311|COL18A1
ARHGAP10	0.161079	0.70489	1797.21	0.249691	0.236147	ENSGALG00000010031|ARHGAP10
MXD1	0.160963	0.7221	2710.73	0.221461	0.251851	ENSGALG00000013882|MXD1
ASCC2	0.16085	0.694592	1256.56	0.256491	0.228148	ENSGALG00000008059|ASCC2
EXD3	0.160816	0.545438	405.755	0.300247	0.127469	ENSGALG00000052646|EXD3
TUFT1	0.160799	0.586551	355.367	0.292121	0.151668	ENSGALG00000032955|TUFT1
ENSGALG00000038330	0.160748	0.485147	316.929	0.307569	0.0994733	ENSGALG00000038330
RBMXL1	0.160733	0.643374	14849.6	0.144448	0.188214	ENSGALG00000006457|RBMXL1
ENSGALG00000049379	0.160577	0.533642	161.456	0.301498	0.12157	ENSGALG00000049379
CERS6	0.160384	0.629205	730.907	0.282553	0.177758	ENSGALG00000010902|CERS6
KDM1A	0.16019	0.725386	2149.38	0.215543	0.253932	ENSGALG00000033469|KDM1A
FAHD1	0.160123	0.728268	1356.08	0.219911	0.256141	ENSGALG00000024041|FAHD1
SERINC5	0.159951	0.643185	248.374	0.279431	0.187563	ENSGALG00000014798|SERINC5
ITM2A	0.159824	0.515636	29684.1	0.117299	0.113535	ENSGALG00000004107|ITM2A
CLTA	0.159785	0.724048	12847.9	0.191162	0.253064	ENSGALG00000015326|CLTA
IFT27	0.159678	0.649084	566.634	0.278277	0.191952	ENSGALG00000042990|IFT27
FOXJ2	0.159561	0.567601	411.226	0.295692	0.141306	ENSGALG00000014329|FOXJ2
FAM219A	0.159549	0.559032	187.037	0.29725	0.135609	ENSGALG00000005821|FAM219A
SLC25A33	0.159535	0.732313	1680.9	0.222777	0.259301	ENSGALG00000002519|SLC25A33
MAFK	0.159438	0.552857	121.259	0.298227	0.132118	ENSGALG00000004189|MAFK
FZD9	0.158928	0.566338	599.594	0.295926	0.140269	ENSGALG00000041927|FZD9
ENSGALG00000033009	0.158906	0.718374	1531.6	0.237538	0.248972	ENSGALG00000033009
USP22	0.158876	0.694592	2713.33	0.171486	0.22808	ENSGALG00000029817|USP22
ABTB1	0.158565	0.676504	1586.21	0.26756	0.21483	ENSGALG00000005999|ABTB1
RNF170	0.15853	0.626583	204.356	0.284348	0.175568	ENSGALG00000015386|RNF170
PHACTR2	0.158524	0.653423	374.919	0.276749	0.196073	ENSGALG00000013768|PHACTR2
EIF6	0.158475	0.685648	8751.29	0.176546	0.221211	ENSGALG00000033993|EIF6
XYLB	0.158444	0.639227	663.986	0.281359	0.185169	ENSGALG00000006173|XYLB
ISOC1	0.158319	0.710371	1112.96	0.247397	0.241682	ENSGALG00000000161|ISOC1
MON1A	0.158318	0.660968	535.894	0.273539	0.201174	ENSGALG00000002919|MON1A
CORO2B	0.158255	0.68159	3348.47	0.265851	0.217966	ENSGALG00000008043|CORO2B
PUS1	0.158148	0.728443	2167.39	0.200351	0.256424	ENSGALG00000002354|PUS1
CPSF3	0.158135	0.705585	5147.96	0.189731	0.237005	ENSGALG00000016424|CPSF3
IPPK	0.157984	0.710131	1595.95	0.249888	0.241376	ENSGALG00000004684|IPPK
SRSF5A	0.157948	0.637615	7417.07	0.139754	0.184238	ENSGALG00000033259|SRSF5A
ITFG1	0.157937	0.704862	5176.28	0.175232	0.236087	ENSGALG00000004049|ITFG1
HIST1H2B5	0.157887	0.596968	173.046	0.290423	0.157224	ENSGALG00000052649|HIST1H2B5
ABCC6	0.157704	0.68477	462.486	0.26527	0.220341	ENSGALG00000038152|ABCC6
POMP	0.157546	0.631178	10184.6	0.138375	0.179297	ENSGALG00000017090|POMP
KCNMA1	0.157439	0.634354	1053.42	0.282052	0.182408	ENSGALG00000004980|KCNMA1
ASB8	0.157377	0.719708	1531.97	0.244495	0.249996	ENSGALG00000037396|ASB8
ENSGALG00000045611	0.15735	0.69694	634.469	0.259206	0.229421	ENSGALG00000045611
PREP	0.157233	0.715331	5523.94	0.19385	0.246547	ENSGALG00000015405|PREP
MIB2	0.157178	0.650797	776.621	0.277408	0.194053	ENSGALG00000001473|MIB2
NOA1	0.157168	0.715622	2292.93	0.246313	0.246813	ENSGALG00000038585|NOA1
CASP3	0.156946	0.683774	5113.99	0.162605	0.219273	ENSGALG00000010638|CASP3
LEPROT	0.156672	0.721558	6560.57	0.180677	0.25156	ENSGALG00000011047|LEPROT
RAX2	0.156416	0.506653	414.294	0.303298	0.109023	ENSGALG00000013431|RAX2
WDR34	0.156375	0.518384	443.899	0.301693	0.114875	ENSGALG00000004702|WDR34
ENSGALG00000042748	0.156315	0.552178	178.975	0.297304	0.131648	ENSGALG00000042748
RPS6KC1	0.156275	0.706112	1050.03	0.253354	0.238167	ENSGALG00000009796|RPS6KC1
PTCD3	0.156206	0.735238	2738.28	0.202024	0.263632	ENSGALG00000015773|PTCD3
ENSGALG00000021611	0.156162	0.698185	921.615	0.258894	0.231622	ENSGALG00000021611
ENSGALG00000006430	0.156134	0.661482	635.155	0.274909	0.201612	ENSGALG00000006430
DEGS1	0.156103	0.704862	5542.73	0.169489	0.236037	ENSGALG00000009330|DEGS1
COL9A3	0.155971	0.67275	1159.13	0.268781	0.211252	ENSGALG00000005628|COL9A3
AP5Z1	0.155969	0.73565	1737.05	0.218881	0.264486	ENSGALG00000040528|AP5Z1
UBE2G1	0.155962	0.666701	9602.61	0.145036	0.205655	ENSGALG00000001441|UBE2G1
ENSGALG00000049774	0.155954	0.597068	198.278	0.289913	0.157401	ENSGALG00000049774
EXT1	0.155945	0.714766	1418.14	0.249865	0.245744	ENSGALG00000039013|EXT1
FAM114A1	0.155944	0.630813	486.839	0.282551	0.178837	ENSGALG00000013583|FAM114A1
CRAMP1	0.155895	0.672461	695.754	0.270379	0.21034	ENSGALG00000009341|CRAMP1
FAM219B	0.155874	0.644374	192.812	0.279165	0.188826	ENSGALG00000053823|FAM219B
UBA2	0.155863	0.735323	5724.94	0.201386	0.263819	ENSGALG00000005006|UBA2
TM9SF3	0.155756	0.558641	14747.7	0.116383	0.135163	ENSGALG00000005534|TM9SF3
DECR1	0.155619	0.73565	3856.5	0.196826	0.264366	ENSGALG00000036990|DECR1
ENSGALG00000054657	0.155618	0.477053	187.977	0.305613	0.0962568	ENSGALG00000054657
TDRD7	0.155359	0.701995	787.874	0.259057	0.234424	ENSGALG00000012350|TDRD7
DCTN4	0.155215	0.705789	2912.29	0.209296	0.2377	ENSGALG00000004534|DCTN4
CFL2	0.155188	0.619255	8978.64	0.131347	0.170729	ENSGALG00000010027|CFL2
SMPD4	0.15495	0.698081	1227.39	0.260609	0.231481	ENSGALG00000006455|SMPD4
ENSGALG00000052154	0.154614	0.738553	1732.59	0.214395	0.267912	ENSGALG00000052154
FAM184A	0.154437	0.619289	464.686	0.285361	0.170934	ENSGALG00000014881|FAM184A
ENSGALG00000047847	0.154433	0.346925	134.597	0.314207	0.0534356	ENSGALG00000047847
ENSGALG00000035369	0.15435	0.712824	841.549	0.252678	0.243955	ENSGALG00000035369
RNF165	0.15433	0.631178	397.113	0.282998	0.179265	ENSGALG00000031018|RNF165
USE1	0.154279	0.733928	1880.53	0.192905	0.261027	ENSGALG00000003703|USE1
ZBTB43	0.154238	0.639699	421.974	0.280858	0.185747	ENSGALG00000000934|ZBTB43
NPHP1	0.153968	0.738187	1704.77	0.225151	0.267323	ENSGALG00000008195|NPHP1
ENSGALG00000017558	0.153937	0.736912	1269.55	0.229081	0.266167	ENSGALG00000017558
TRAF3	0.153823	0.406977	210.658	0.310177	0.0711451	ENSGALG00000011389|TRAF3
PCMTD2	0.153702	0.704862	1235.54	0.259745	0.236065	ENSGALG00000005901|PCMTD2
MAP1LC3B	0.153649	0.705585	10967.3	0.165295	0.236905	ENSGALG00000055010|MAP1LC3B
ARSI	0.153647	0.635433	450.406	0.28178	0.183124	ENSGALG00000005616|ARSI
ORMDL3	0.153571	0.663112	1094.38	0.275746	0.202683	ENSGALG00000029142|ORMDL3
TAB3	0.153559	0.717239	1481.4	0.173846	0.248327	ENSGALG00000016284|TAB3
TESC	0.153539	0.740186	2943.43	0.21689	0.270028	ENSGALG00000008206|TESC
MAP1A	0.15347	0.736912	3013.87	0.214881	0.265971	ENSGALG00000008425|MAP1A
HSPB9	0.153298	0.375322	227.921	0.311908	0.061234	ENSGALG00000023818|HSPB9
LRRC59	0.153198	0.735876	4182.24	0.212121	0.264801	ENSGALG00000007673|LRRC59
CASP9	0.153081	0.633278	960.75	0.282643	0.180916	ENSGALG00000001366|CASP9
OSBPL11	0.15303	0.707512	724.339	0.257341	0.239513	ENSGALG00000012059|OSBPL11
USP12-like	0.152913	0.740904	754.445	0.224767	0.270511	ENSGALG00000034769|USP12-like
AACS	0.152767	0.739987	2820.94	0.230562	0.26922	ENSGALG00000002899|AACS
UNC50	0.152713	0.724048	2833.34	0.176556	0.253087	ENSGALG00000036076|UNC50
HK2	0.15268	0.633022	271.91	0.282915	0.180453	ENSGALG00000034855|HK2
GMPPB	0.152657	0.742968	3423.64	0.226775	0.272044	ENSGALG00000002500|GMPPB
G3BP1	0.152643	0.654314	13934.4	0.135595	0.196732	ENSGALG00000004160|G3BP1
ECH1	0.152626	0.740131	1872.69	0.201333	0.2695	ENSGALG00000030164|ECH1
HSBP1	0.152486	0.577849	12694.1	0.118715	0.14726	ENSGALG00000043039|HSBP1
FAM46A	0.152483	0.643129	818.928	0.281116	0.187258	ENSGALG00000035903|FAM46A
CAMKMT	0.152392	0.675604	749.818	0.270536	0.21414	ENSGALG00000035800|CAMKMT
CTNND1	0.152218	0.729931	2077.92	0.244539	0.25757	ENSGALG00000007330|CTNND1
NCK1	0.152174	0.738187	2372.84	0.19004	0.267416	ENSGALG00000016799|NCK1
MEA1	0.152072	0.746029	1736.23	0.221563	0.27432	ENSGALG00000033894|MEA1
ENSGALG00000044069	0.151974	0.566183	301.773	0.293976	0.139864	ENSGALG00000044069
IER5L	0.151972	0.541975	150.676	0.298436	0.126237	ENSGALG00000053552|IER5L
MIP	0.151793	0.0713564	63.792	0.324697	0.0043734	ENSGALG00000042119|MIP
DENND5A	0.151649	0.526994	447.058	0.298059	0.118706	ENSGALG00000005840|DENND5A
ENSGALG00000035807	0.151601	0.441324	343.671	0.306324	0.0825658	ENSGALG00000035807
PPP3CB	0.151595	0.747496	1803.48	0.20945	0.276533	ENSGALG00000005243|PPP3CB
WDR24	0.151574	0.734813	1735.08	0.243773	0.263136	ENSGALG00000002450|WDR24
NECAP2	0.151248	0.750856	2559.32	0.213359	0.27994	ENSGALG00000003745|NECAP2
RFTN1	0.151215	0.344363	245.367	0.312208	0.052308	ENSGALG00000011241|RFTN1
CNPY3	0.15118	0.658932	1609.15	0.275606	0.19967	ENSGALG00000028471|CNPY3
TMEM41A	0.151094	0.738187	3138.68	0.183527	0.267238	ENSGALG00000006649|TMEM41A
PICALM	0.150965	0.76639	1674.36	0.213686	0.296388	ENSGALG00000039037|PICALM
MCL1	0.15095	0.748226	2820.38	0.205732	0.277128	ENSGALG00000044383|MCL1
TFB1M	0.15086	0.740904	750.647	0.233163	0.270551	ENSGALG00000013647|TFB1M
JUP	0.150837	0.738553	3223.17	0.241916	0.267862	ENSGALG00000017414|JUP
YAE1	0.150797	0.725449	706.311	0.250102	0.2541	ENSGALG00000043636|YAE1
HSBP1L1	0.150792	0.565887	117.164	0.29352	0.139474	ENSGALG00000039326|HSBP1L1
UBN2	0.15069	0.643185	540.293	0.280516	0.187763	ENSGALG00000011854|UBN2
STK25	0.150676	0.749869	3163.41	0.199981	0.278497	ENSGALG00000037739|STK25
ENSGALG00000040371	0.150308	0.74672	2762.72	0.20309	0.275272	ENSGALG00000040371
NUDC	0.150302	0.746704	7887.62	0.192672	0.27517	ENSGALG00000000895|NUDC
NSMAF	0.150029	0.746389	3709.2	0.199208	0.27462	ENSGALG00000038838|NSMAF
CYBRD1	0.14999	0.471031	300.944	0.302906	0.094007	ENSGALG00000030703|CYBRD1
RSPRY1	0.149987	0.713203	1299.38	0.257514	0.244245	ENSGALG00000001350|RSPRY1
PSMD13	0.149932	0.700747	7291.45	0.155581	0.233295	ENSGALG00000043684|PSMD13
ARL6IP4	0.149904	0.751229	2413.08	0.200683	0.280398	ENSGALG00000003682|ARL6IP4
IPMK	0.149889	0.675057	347.912	0.27163	0.213556	ENSGALG00000002710|IPMK
PTPRN2	0.149827	0.615816	312.99	0.285938	0.169213	ENSGALG00000030054|PTPRN2
KIN	0.149728	0.716101	736.288	0.255898	0.247429	ENSGALG00000030702|KIN
MTSS1	0.14972	0.431103	549.998	0.306242	0.078299	ENSGALG00000041969|MTSS1
KAT2B	0.149701	0.608251	747.045	0.287252	0.164415	ENSGALG00000011278|KAT2B
ARL11	0.149541	0.500559	175.624	0.300321	0.106788	ENSGALG00000022733|ARL11
SLC35F1	0.149531	0.745259	627.432	0.233763	0.273811	ENSGALG00000029011|SLC35F1
DOCK7	0.149468	0.741131	2442.34	0.239166	0.27074	ENSGALG00000010967|DOCK7
FBXL17	0.149444	0.65071	280.629	0.279471	0.193899	ENSGALG00000000276|FBXL17
MPI	0.149385	0.734354	4546.74	0.182953	0.262332	ENSGALG00000029296|MPI
ARPP21	0.14935	0.60983	233.818	0.286938	0.165448	ENSGALG00000043240|ARPP21
KCNA3	0.149195	0.721244	730.85	0.254113	0.251204	ENSGALG00000036942|KCNA3
ENSGALG00000053703	0.149125	0.751086	398.705	0.244773	0.280194	ENSGALG00000053703
MTAP	0.149028	0.744371	2257.93	0.236151	0.272929	ENSGALG00000008174|MTAP
LYRM1	0.149006	0.754027	1154.03	0.205609	0.283154	ENSGALG00000002273|LYRM1
NSL1	0.148931	0.700759	434.024	0.263732	0.23362	ENSGALG00000009814|NSL1
NUP155	0.148905	0.73425	3176.25	0.256667	0.26166	ENSGALG00000003688|NUP155
MGAT4A	0.148728	0.548043	503.339	0.295256	0.129383	ENSGALG00000030780|MGAT4A
PRR5	0.148682	0.73425	2556.11	0.240227	0.261905	ENSGALG00000014213|PRR5
FYN	0.148591	0.753677	3504.47	0.221996	0.28281	ENSGALG00000015022|FYN
VPS4B	0.14844	0.754047	3121.05	0.20542	0.284234	ENSGALG00000012879|VPS4B
SMPD2	0.148229	0.736114	1042.32	0.24728	0.264938	ENSGALG00000033245|SMPD2
TNFAIP3	0.148208	0.441324	240.454	0.304391	0.0827749	ENSGALG00000013861|TNFAIP3
FDXACB1	0.148024	0.242749	413.558	0.314684	0.028121	ENSGALG00000007967|FDXACB1
NXNL1	0.148002	0.508016	129.376	0.298896	0.110212	ENSGALG00000038506|NXNL1
LAMA5	0.147847	0.738787	1707.73	0.248825	0.268207	ENSGALG00000005321|LAMA5
SLC9A3R2	0.147845	0.654391	981.47	0.277484	0.197098	ENSGALG00000005608|SLC9A3R2
gga-let-7d	0.147636	0.571852	104.782	0.29153	0.144515	ENSGALG00000018264|gga-let-7d
SARAF	0.147587	0.750063	2922.16	0.188803	0.278745	ENSGALG00000011395|SARAF
SLC25A1	0.147433	0.762898	3324.72	0.212559	0.29336	ENSGALG00000047077|SLC25A1
NAGLU	0.147409	0.749869	995.595	0.235912	0.278405	ENSGALG00000032610|NAGLU
IFT140	0.147355	0.657416	981.59	0.277017	0.199082	ENSGALG00000009318|IFT140
TMEM33	0.147262	0.736374	6423.1	0.172236	0.265152	ENSGALG00000014248|TMEM33
AASDH	0.147154	0.69737	742.147	0.266179	0.230214	ENSGALG00000013764|AASDH
FKBP10	0.147106	0.754047	3565.28	0.191964	0.283801	ENSGALG00000025764|FKBP10
FAM175A	0.146987	0.741532	1659.28	0.245204	0.270992	ENSGALG00000011210|FAM175A
SFXN1	0.146985	0.760195	2082.01	0.215227	0.290272	ENSGALG00000033956|SFXN1
RBSN	0.146985	0.742968	1223.95	0.188964	0.271961	ENSGALG00000008500|RBSN
EZH2	0.146767	0.762432	3275.56	0.211015	0.292952	ENSGALG00000043399|EZH2
PPP2R5D	0.146652	0.697745	466.662	0.265498	0.230981	ENSGALG00000040005|PPP2R5D
GOT1	0.146612	0.646797	6006.09	0.141333	0.190253	ENSGALG00000007484|GOT1
OARD1	0.146396	0.760168	1705.68	0.206756	0.290207	ENSGALG00000003228|OARD1
BID	0.146356	0.760057	5231.32	0.200613	0.290111	ENSGALG00000013039|BID
GNG4	0.146321	0.464701	170.683	0.301629	0.0916437	ENSGALG00000010986|GNG4
FUCA1	0.146288	0.74888	1277.54	0.237003	0.277612	ENSGALG00000004112|FUCA1
TCEANC	0.146254	0.737134	795.602	0.251091	0.266413	ENSGALG00000016581|TCEANC
ENSGALG00000050578	0.146201	0.279301	121.679	0.31158	0.0357474	ENSGALG00000050578
ENSGALG00000007954	0.146181	0.693788	385.528	0.26842	0.22731	ENSGALG00000007954
HINFP	0.145993	0.725386	903.707	0.255687	0.253927	ENSGALG00000006806|HINFP
POLDIP3	0.145863	0.738553	4394.62	0.183378	0.267865	ENSGALG00000011863|POLDIP3
GLRA4	0.145834	0.626583	538.076	0.283824	0.175594	ENSGALG00000004936|GLRA4
ENSGALG00000037052	0.145781	0.63691	357.064	0.28133	0.183801	ENSGALG00000037052
BIK	0.14568	0.733889	406.602	0.252867	0.260825	ENSGALG00000014164|BIK
TTC26	0.145636	0.754549	629.273	0.231457	0.285134	ENSGALG00000011847|TTC26
ENO2	0.145617	0.144641	250.137	0.316476	0.0120987	ENSGALG00000014528|ENO2
ADAM12	0.145525	0.325415	221.145	0.309128	0.0470399	ENSGALG00000041255|ADAM12
PHYH	0.145449	0.725161	629.928	0.256468	0.253639	ENSGALG00000035636|PHYH
HACD3	0.145307	0.76309	4817.98	0.209889	0.293867	ENSGALG00000007481|HACD3
MAP1LC3A	0.14516	0.73565	2171.53	0.166416	0.264407	ENSGALG00000038721|MAP1LC3A
AAMDC	0.144893	0.76315	1483.54	0.221535	0.293944	ENSGALG00000041949|AAMDC
PIGC	0.144887	0.746581	893.494	0.243745	0.275009	ENSGALG00000027608|PIGC
POLK	0.144762	0.53769	236.618	0.294802	0.12378	ENSGALG00000014956|POLK
ENSGALG00000009608	0.144746	0.689936	459.484	0.269675	0.223746	ENSGALG00000009608
NDUFA10	0.1446	0.642075	14692.2	0.12557	0.186867	ENSGALG00000004302|NDUFA10
HIST1H46L2	0.144536	0.727074	371.359	0.25626	0.255446	ENSGALG00000053680|HIST1H46L2
SPG11	0.144277	0.761605	2126.99	0.191842	0.291903	ENSGALG00000008180|SPG11
GNB1	0.144209	0.665958	20115.3	0.135522	0.204779	ENSGALG00000001334|GNB1
ENSGALG00000004975	0.144204	0.713552	999.704	0.2647	0.24482	ENSGALG00000004975
CD320	0.144089	0.766737	1366.19	0.198403	0.296882	ENSGALG00000021688|CD320
CBX8	0.14398	0.633443	338.734	0.281511	0.181517	ENSGALG00000050692|CBX8
RNF217	0.143861	0.706112	285.708	0.264419	0.238043	ENSGALG00000013651|RNF217
ACTR1A	0.143777	0.710131	11008.3	0.147051	0.241379	ENSGALG00000008086|ACTR1A
CA13	0.143651	0.524289	153.583	0.295423	0.117579	ENSGALG00000033428|CA13
ENSGALG00000049411	0.143642	0.579034	140.391	0.289579	0.148006	ENSGALG00000049411
ENSGALG00000007291	0.143545	0.749851	1273.8	0.245279	0.278341	ENSGALG00000007291
MAP2K5	0.143471	0.73425	2868.49	0.163367	0.261843	ENSGALG00000007930|MAP2K5
MPDZ	0.143412	0.744549	3052.02	0.243951	0.273185	ENSGALG00000005846|MPDZ
TMEM135	0.143346	0.762432	1988.53	0.217238	0.292964	ENSGALG00000047269|TMEM135
ENSGALG00000010030	0.143287	0.712586	1020.14	0.262622	0.243174	ENSGALG00000010030
TDG	0.143282	0.767359	6278.88	0.19581	0.297743	ENSGALG00000031457|TDG
P4HB	0.143094	0.70559	37180.6	0.145726	0.237442	ENSGALG00000038290|P4HB
FOXK1	0.143088	0.712599	445.816	0.262542	0.243531	ENSGALG00000004460|FOXK1
ASH1L	0.142972	0.740131	1865.68	0.254425	0.269502	ENSGALG00000014638|ASH1L
ABHD2	0.142937	0.436544	320.596	0.301538	0.0807164	ENSGALG00000006689|ABHD2
FGD3	0.142786	0.752639	3897.07	0.233387	0.281862	ENSGALG00000005237|FGD3
RBM12	0.142717	0.775767	2892.59	0.209442	0.306674	ENSGALG00000030253|RBM12
HSF2	0.142632	0.76577	3411.84	0.189322	0.29604	ENSGALG00000038420|HSF2
OAZ1	0.142542	0.740904	4360.31	0.16097	0.270526	ENSGALG00000000812|OAZ1
FN3K	0.142526	0.412471	448.546	0.302882	0.0723398	ENSGALG00000001531|FN3K
ENSGALG00000004646	0.142484	0.562846	344.371	0.291248	0.137681	ENSGALG00000004646
ENSGALG00000006724	0.142471	0.715566	604.798	0.261604	0.246701	ENSGALG00000006724
IMPA1	0.142305	0.771582	7034.55	0.216743	0.301363	ENSGALG00000034487|IMPA1
SPOP	0.142232	0.768018	1201.88	0.223269	0.298489	ENSGALG00000009939|SPOP
USP46	0.142194	0.758668	1772.29	0.193012	0.288616	ENSGALG00000037496|USP46
CEP19	0.14209	0.727074	671.941	0.257812	0.255495	ENSGALG00000006405|CEP19
ZC3H14	0.141995	0.75866	3231.56	0.193478	0.288319	ENSGALG00000010622|ZC3H14
SMURF2	0.141814	0.673999	320.083	0.273755	0.212229	ENSGALG00000003566|SMURF2
LSG1	0.141776	0.764791	2014.18	0.199817	0.295354	ENSGALG00000007058|LSG1
ENSGALG00000053885	0.14174	0.747299	310.598	0.245856	0.276175	ENSGALG00000053885
MAGI2	0.141679	0.663112	1390.52	0.276894	0.202941	ENSGALG00000038834|MAGI2
LIPA	0.141641	0.756544	4907.05	0.176233	0.286945	ENSGALG00000006378|LIPA
ENSGALG00000018819	0.141572	0.180671	75.9657	0.311649	0.0173557	ENSGALG00000018819
PXDC1	0.141504	0.734418	1519.64	0.254934	0.262583	ENSGALG00000012814|PXDC1
SULT1B1	0.14134	0.750856	981.981	0.247013	0.279741	ENSGALG00000023120|SULT1B1
NADSYN1	0.141295	0.755824	1372.54	0.241535	0.286263	ENSGALG00000004153|NADSYN1
SLC25A13	0.141185	0.746618	5283.51	0.169998	0.275076	ENSGALG00000009728|SLC25A13
RNF149	0.14118	0.762275	680.645	0.252017	0.292688	ENSGALG00000016779|RNF149
GATSL2	0.140972	0.779278	1667.6	0.213869	0.309776	ENSGALG00000036742|GATSL2
DCUN1D5	0.140967	0.781289	1425.11	0.212305	0.313387	ENSGALG00000017181|DCUN1D5
ENSGALG00000047813	0.140901	0.664066	1196.01	0.276614	0.203631	ENSGALG00000047813
SNX25	0.1409	0.538599	546.691	0.29329	0.124393	ENSGALG00000010610|SNX25
FBXO22	0.140872	0.775962	3482.33	0.194392	0.307373	ENSGALG00000039897|FBXO22
ENSGALG00000034939	0.140803	0.715331	284.458	0.262445	0.246381	ENSGALG00000034939
SETD6	0.14077	0.766737	2225.21	0.233217	0.297153	ENSGALG00000002247|SETD6
SATB1	0.140707	0.775984	2251.8	0.207062	0.307696	ENSGALG00000011254|SATB1
PYCR1	0.140672	0.775721	3417.09	0.211599	0.305758	ENSGALG00000007300|PYCR1
ENTPD7	0.140584	0.750856	545.316	0.246657	0.279827	ENSGALG00000023691|ENTPD7
OBSL1	0.14025	0.723733	344.04	0.260409	0.252677	ENSGALG00000011242|OBSL1
ACAD9	0.140161	0.695347	9615.71	0.136464	0.228608	ENSGALG00000005034|ACAD9
ECSIT	0.140062	0.754047	1243.64	0.244886	0.283392	ENSGALG00000043823|ECSIT
CYCS	0.140015	0.717239	18156.6	0.146166	0.248353	ENSGALG00000011020|CYCS
CENPK	0.139998	0.747113	1881.94	0.249627	0.275699	ENSGALG00000014753|CENPK
MOSPD1	0.139876	0.770428	2978.08	0.181178	0.300085	ENSGALG00000006132|MOSPD1
EPS15L1	0.139794	0.735323	917.813	0.255383	0.263789	ENSGALG00000021601|EPS15L1
ARHGAP15	0.139685	0.63185	1432.89	0.282281	0.179805	ENSGALG00000012421|ARHGAP15
UMAD1	0.13956	0.750856	1151.2	0.247967	0.279861	ENSGALG00000023189|UMAD1
RSL24D1	0.139408	0.755824	4512.14	0.150789	0.286353	ENSGALG00000032858|RSL24D1
SYT11	0.139384	0.712599	9809.78	0.140695	0.243568	ENSGALG00000014646|SYT11
ENSGALG00000043257	0.139259	0.653399	141.623	0.279107	0.195765	ENSGALG00000043257
NXT2	0.139247	0.774747	2529.12	0.194785	0.30455	ENSGALG00000008092|NXT2
NDST1	0.139193	0.767446	603.719	0.237181	0.297994	ENSGALG00000004581|NDST1
RPL37	0.139143	0.621543	32371.8	0.119838	0.172242	ENSGALG00000014833|RPL37
ENSGALG00000008752	0.139096	0.639699	408.032	0.280432	0.185534	ENSGALG00000008752
ENSGALG00000031002	0.139084	0.77944	645.267	0.199488	0.310648	ENSGALG00000031002
CCDC88A	0.138864	0.767682	7895.64	0.215175	0.298195	ENSGALG00000043587|CCDC88A
PSMG2	0.138836	0.781289	3120.4	0.207532	0.31287	ENSGALG00000013863|PSMG2
MAPK1IP1L	0.138773	0.770282	2723.57	0.179745	0.299956	ENSGALG00000035490|MAPK1IP1L
FAM168B	0.138766	0.77944	3476.46	0.19298	0.31013	ENSGALG00000002172|FAM168B
TAF1C	0.138753	0.593618	125.131	0.286771	0.155111	ENSGALG00000025868|TAF1C
GPR107	0.1387	0.781289	2286.57	0.217098	0.313458	ENSGALG00000004052|GPR107
PDXDC1	0.138699	0.771769	1254.88	0.232811	0.301918	ENSGALG00000034829|PDXDC1
SPTSSA	0.138598	0.761493	3744.04	0.168637	0.291743	ENSGALG00000025755|SPTSSA
HUNK	0.138381	0.714966	451.035	0.263879	0.246066	ENSGALG00000015879|HUNK
RAB35	0.138257	0.77957	2283.16	0.22173	0.311164	ENSGALG00000007308|RAB35
AZI2	0.138172	0.766737	2640	0.175096	0.296729	ENSGALG00000011428|AZI2
PRMT9	0.138132	0.775767	2581.12	0.185102	0.306599	ENSGALG00000010022|PRMT9
AGBL5	0.137904	0.715622	530.615	0.263628	0.246928	ENSGALG00000038639|AGBL5
GMPPA	0.137823	0.784438	1625.77	0.20513	0.315457	ENSGALG00000002417|GMPPA
MYL12A	0.137801	0.567207	8890.58	0.101993	0.140766	ENSGALG00000014854|MYL12A
COMMD6	0.137723	0.717593	386.22	0.263235	0.248548	ENSGALG00000016922|COMMD6
[truncated: 14,636 more rows]
