# Supplementary material for: Transcriptome Profiling of Embryonic Retinal Pigment Epithelium Reprogramming
Source: Genes (Basel). 2021 May 29;12(6):840. doi: 10.3390/genes12060840 (PMC8226911; doi:10.3390/genes12060840)
Supplement: Supplementary file 1 [file genes-12-00840-s001.zip › FileS3_DEG-testing_rRPE_vs_t-rRPE.xlsx]

## Sheet: FGFvRET_shrunk
Gene_name	log2FoldChange	padj	baseMean	lfcSE	pvalue	Gene_ID
ENSGALG00000003747	11.208	4.30171e-10	100.493	2.93354	3.66233e-13	ENSGALG00000003747
KRT23	10.6599	0.000421164	97.6139	3.57796	2.21115e-06	ENSGALG00000039447|KRT23
VTN	9.68299	1.58034e-06	90.2609	2.88283	4.14845e-09	ENSGALG00000003589|VTN
ENSGALG00000050414	9.59471	0.00207946	44.5644	3.64032	1.53433e-05	ENSGALG00000050414
TACR1	9.552	0.00309694	45.3959	3.71245	2.51878e-05	ENSGALG00000036638|TACR1
ENSGALG00000010169	9.29964	4.71803e-05	79.2778	2.99578	2.00838e-07	ENSGALG00000010169
GJC2	8.97559	5.67602e-06	138.866	2.78565	1.77961e-08	ENSGALG00000005331|GJC2
PLA2G4F	8.95097	0.00398437	34.9972	3.53964	3.42042e-05	ENSGALG00000043591|PLA2G4F
CYP26B1	8.59198	0.000287459	41.0618	2.98085	1.448e-06	ENSGALG00000016102|CYP26B1
AVD	7.51585	0.00352996	50.5242	2.31325	2.9552e-05	ENSGALG00000025945|AVD
TRIM39.2	7.34242	0.00131332	87.1083	2.02707	8.80264e-06	ENSGALG00000037170|TRIM39.2
CCDC157	5.51047	0.00526948	68.6237	1.77142	4.79713e-05	ENSGALG00000007907|CCDC157
ENSGALG00000007646	5.40314	0.000557142	175.143	1.40094	3.0041e-06	ENSGALG00000007646
POSTN	5.0117	0.00563495	63.8105	1.60048	5.31488e-05	ENSGALG00000017046|POSTN
ENSGALG00000048024	4.63715	1.40438e-05	220.516	0.945599	5.18109e-08	ENSGALG00000048024
ASIC1	4.11453	0.000714649	475.22	1.07555	4.259e-06	ENSGALG00000034025|ASIC1
ENSGALG00000042388	4.07822	0.000252162	131.719	0.98056	1.21736e-06	ENSGALG00000042388
ENSGALG00000026299	3.90302	0.0180132	164.461	1.53292	0.000259431	ENSGALG00000026299
CXCL14	3.58194	4.03215e-06	1189.14	0.696629	1.2301e-08	ENSGALG00000006346|CXCL14
CD200	3.56765	0.0136637	441.322	1.34244	0.000180494	ENSGALG00000015396|CD200
RGS10	3.00207	1.11247e-15	1086.82	0.345399	1.57853e-19	ENSGALG00000009422|RGS10
PTPRO	2.98418	0.00068769	891.79	0.768597	3.90317e-06	ENSGALG00000013085|PTPRO
NUFIP2	2.96239	0.00137097	149.813	0.812554	9.33755e-06	ENSGALG00000004042|NUFIP2
ENSGALG00000030930	2.76834	0.055826	107.968	1.61953	0.00132683	ENSGALG00000030930
IL1RAP	2.66561	9.31501e-07	1357.23	0.488464	2.04871e-09	ENSGALG00000007253|IL1RAP
LAPTM4B	2.62407	0.00618015	1050.66	0.846693	6.05081e-05	ENSGALG00000045196|LAPTM4B
ENSGALG00000035912	2.60107	0.00680979	116.674	0.849157	6.90883e-05	ENSGALG00000035912
ENSGALG00000043725	2.51647	1.36009e-06	402.415	0.469341	3.4738e-09	ENSGALG00000043725
PLEKHF1	2.46204	0.0022336	705.441	0.706077	1.71145e-05	ENSGALG00000004474|PLEKHF1
ENSGALG00000042587	2.34665	0.00672838	732.342	0.756957	6.77851e-05	ENSGALG00000042587
AFAP1L1	2.31183	1.39596e-05	791.057	0.476232	5.05099e-08	ENSGALG00000039628|AFAP1L1
SLC9A3R1	2.29424	3.90316e-14	4785.28	0.279331	1.00122e-17	ENSGALG00000007650|SLC9A3R1
ITGA4	2.22729	0.0990124	1559.58	3.45545	0.00311145	ENSGALG00000041577|ITGA4
S100A6	2.19755	0.0364318	110.376	1.00554	0.000692708	ENSGALG00000041826|S100A6
DUSP1	2.07484	0.0408102	3880.61	0.981091	0.000825106	ENSGALG00000040360|DUSP1
TRIM54	2.05821	0.00188334	937.252	0.576302	1.34953e-05	ENSGALG00000033203|TRIM54
FOS	2.03259	0.0127	379.25	0.727302	0.000163987	ENSGALG00000028037|FOS
EZR	1.90952	0.00019148	2504.9	0.448689	8.8302e-07	ENSGALG00000013742|EZR
SPRY2	1.84298	0.000690372	744.445	0.475525	3.96737e-06	ENSGALG00000016906|SPRY2
ENSGALG00000046425	1.77459	0.0803866	78.1698	1.14715	0.00220143	ENSGALG00000046425
NDRG1	1.74662	0.00971851	624.056	0.595704	0.000114457	ENSGALG00000054783|NDRG1
NUDT15	1.72689	0.000596858	355.291	0.437996	3.30294e-06	ENSGALG00000016994|NUDT15
CACNG5	1.71712	1.36653e-05	1018.86	0.351784	4.84755e-08	ENSGALG00000003911|CACNG5
CTSK	1.70607	0.0614819	413.047	0.948807	0.00152669	ENSGALG00000028147|CTSK
SIX6	1.70528	0.019528	1059.99	0.654693	0.000293717	ENSGALG00000020359|SIX6
TSC22D1	1.68274	2.42492e-08	9495.5	0.273314	3.78491e-11	ENSGALG00000051442|TSC22D1
SLC26A5	1.67927	0.0390258	576.979	0.771267	0.000779321	ENSGALG00000008222|SLC26A5
VSX2	1.67709	0.000366514	3868.52	0.410666	1.87223e-06	ENSGALG00000033517|VSX2
SLC18A3	1.67493	0.0144629	361.027	0.608847	0.000194174	ENSGALG00000041103|SLC18A3
ENSGALG00000047208	1.66029	0.0101053	270.174	0.569874	0.000121163	ENSGALG00000047208
MAST3	1.63119	0.0364318	397.427	0.729104	0.00069157	ENSGALG00000003499|MAST3
HES4	1.62495	0.0129917	1364.79	0.580825	0.000169598	ENSGALG00000002055|HES4
TRAF5	1.61543	0.0694409	165.888	0.953982	0.00184749	ENSGALG00000009864|TRAF5
PDP1	1.60758	0.00467482	1303.48	0.492633	4.17898e-05	ENSGALG00000034876|PDP1
TGFB3	1.60277	1.69629e-08	1860.42	0.257561	2.52729e-11	ENSGALG00000010346|TGFB3
ARPC1B	1.58181	0.0113101	1006.66	0.550114	0.000139621	ENSGALG00000032588|ARPC1B
SLC24A3	1.55416	0.0901799	349.841	1.08589	0.00262318	ENSGALG00000008445|SLC24A3
TSC22D4	1.54874	0.0687935	210.586	0.897416	0.00180586	ENSGALG00000027069|TSC22D4
ENSGALG00000003805	1.53787	0.0193271	255.952	0.588177	0.000286581	ENSGALG00000003805
ELMOD1	1.52782	0.0228232	919.768	0.608635	0.000378903	ENSGALG00000017169|ELMOD1
SOCS1	1.50823	0.107724	209.226	1.39016	0.00351126	ENSGALG00000007158|SOCS1
RBM15	1.49782	0.0208758	590.28	0.58281	0.000334723	ENSGALG00000000401|RBM15
CHSY1	1.49425	0.00204145	1822.27	0.418597	1.4918e-05	ENSGALG00000026468|CHSY1
PRKAG2	1.46271	1.05254e-05	3484.02	0.295154	3.50972e-08	ENSGALG00000006219|PRKAG2
TUBB6	1.40919	1.18808e-09	5869.14	0.210885	1.11294e-12	ENSGALG00000031275|TUBB6
BEND3	1.38635	0.000789351	868.437	0.358229	4.76019e-06	ENSGALG00000015314|BEND3
PLIN2	1.3515	0.0019929	3534.06	0.377007	1.44218e-05	ENSGALG00000015090|PLIN2
STX17	1.34285	0.0203403	835.326	0.516587	0.000319312	ENSGALG00000013462|STX17
ENSGALG00000009608	1.33371	0.0300868	459.484	0.558575	0.000542181	ENSGALG00000009608
ENSGALG00000008803	1.32738	2.38653e-05	2443.38	0.278637	9.31247e-08	ENSGALG00000008803
CMTR1	1.32387	0.00405788	611.058	0.397429	3.54111e-05	ENSGALG00000010149|CMTR1
KLF6	1.28801	0.0386875	619.74	0.573631	0.000757556	ENSGALG00000033178|KLF6
CXCR4	1.27162	0.0198049	1849.94	0.482583	0.000304907	ENSGALG00000012357|CXCR4
ANKH	1.26197	0.0198968	1076.21	0.479391	0.000309145	ENSGALG00000012964|ANKH
PLSCR1	1.24312	0.00405752	4155.03	0.369967	3.51201e-05	ENSGALG00000006805|PLSCR1
E2F1	1.22342	0.0390258	477.495	0.546182	0.000779606	ENSGALG00000003045|E2F1
ETV1	1.20202	0.0332798	885.886	0.506136	0.000616249	ENSGALG00000035504|ETV1
SNAI1	1.20147	0.0211676	1376.65	0.464974	0.000345483	ENSGALG00000008018|SNAI1
RHOU	1.19246	0.00309694	4075.49	0.346091	2.54874e-05	ENSGALG00000025738|RHOU
SMO	1.19193	0.049529	1140.98	0.568016	0.00108581	ENSGALG00000036114|SMO
PCDH19	1.18777	0.124082	243.591	2.84621	0.00468811	ENSGALG00000006822|PCDH19
ENSGALG00000051897	1.18696	0.0108773	708.591	0.40399	0.000132735	ENSGALG00000051897
PIM1	1.18204	0.0847218	761.443	0.723648	0.00239229	ENSGALG00000038902|PIM1
HTRA1	1.17074	0.00794767	2096.88	0.381392	9.02184e-05	ENSGALG00000041140|HTRA1
ENSGALG00000009298	1.1636	0.051971	1266.92	0.562951	0.00116515	ENSGALG00000009298
FGFR1	1.16279	2.48779e-06	15104.6	0.220449	7.06007e-09	ENSGALG00000039786|FGFR1
IGSF3	1.16252	0.0578797	574.624	0.589584	0.00139617	ENSGALG00000036738|IGSF3
SQSTM1	1.12756	0.00309694	2747.1	0.326777	2.51942e-05	ENSGALG00000035804|SQSTM1
FSCN1	1.12497	4.57656e-13	10989.6	0.142737	1.69706e-16	ENSGALG00000021128|FSCN1
P4HA2	1.11661	0.115728	606.316	0.944465	0.00403539	ENSGALG00000006677|P4HA2
MYO1E	1.10808	0.0245352	1104.98	0.433893	0.000416028	ENSGALG00000004150|MYO1E
DUSP7	1.10492	0.000440681	2165.83	0.271817	2.34488e-06	ENSGALG00000041650|DUSP7
ENSGALG00000003345	1.10128	0.00757941	1134.17	0.353783	8.18788e-05	ENSGALG00000003345
SMAD6	1.09474	0.00702028	1477.52	0.347928	7.30226e-05	ENSGALG00000025898|SMAD6
GADD45B	1.09067	0.0149522	638.109	0.392243	0.000204114	ENSGALG00000029968|GADD45B
LGR5	1.09031	0.074041	974.004	0.607108	0.00198563	ENSGALG00000010163|LGR5
ERGIC1	1.07785	0.00440212	6432.05	0.323548	3.90398e-05	ENSGALG00000002863|ERGIC1
TMEM50B	1.07496	0.0061622	2411.85	0.335578	5.94579e-05	ENSGALG00000034396|TMEM50B
ACTN1	1.07412	1.86938e-05	3478.5	0.222015	7.02923e-08	ENSGALG00000042458|ACTN1
CHMP4C	1.07024	0.0633315	280.886	0.557943	0.00159957	ENSGALG00000043573|CHMP4C
TRAM2	1.06799	0.0284404	831.369	0.431344	0.000501484	ENSGALG00000016673|TRAM2
CYP1B1	1.06396	0.0379372	33415.4	0.428208	0.00073256	ENSGALG00000025822|CYP1B1
ARL4C	1.05926	0.0190485	1328.69	0.389707	0.000279747	ENSGALG00000052743|ARL4C
KCNK1	1.05923	0.107724	899.751	0.775121	0.00352577	ENSGALG00000011005|KCNK1
ENSGALG00000013007	1.04987	0.0990124	964.374	0.703748	0.00309979	ENSGALG00000013007
ENSGALG00000032373	1.04218	0.125472	261.313	1.07844	0.00477142	ENSGALG00000032373
GNPDA1	1.02341	3.33469e-05	3201.42	0.21703	1.34855e-07	ENSGALG00000040594|GNPDA1
SCG2	1.01379	0.127128	1007.28	1.02836	0.0048524	ENSGALG00000029819|SCG2
MTFMT	1.00635	0.0126567	921.554	0.347602	0.000162531	ENSGALG00000007353|MTFMT
CYR61	1.00458	0.0382201	959.974	0.431658	0.00074298	ENSGALG00000008661|CYR61
CDCA7L	0.996422	0.00664413	3914.72	0.31298	6.62688e-05	ENSGALG00000035978|CDCA7L
HMOX1	0.987476	0.0186509	2170.85	0.363154	0.000271261	ENSGALG00000012550|HMOX1
EARS2	0.980275	0.0691764	452.004	0.522411	0.00183302	ENSGALG00000006122|EARS2
IFRD1	0.970345	8.42306e-06	5122.59	0.192493	2.74892e-08	ENSGALG00000009448|IFRD1
SRFBP1	0.954535	0.0181402	1403.97	0.348998	0.000262547	ENSGALG00000005316|SRFBP1
GRTP1	0.951762	0.10249	1204.46	0.634322	0.00328667	ENSGALG00000016828|GRTP1
WDR36	0.948335	0.000280153	2354.53	0.225288	1.39132e-06	ENSGALG00000000247|WDR36
ENSGALG00000020488	0.942941	0.000709406	985.503	0.238774	4.12709e-06	ENSGALG00000020488
ENSGALG00000004814	0.927775	0.0737042	474.375	0.499123	0.00197137	ENSGALG00000004814
TMEM41B	0.924884	0.0302052	1987.37	0.374892	0.000548601	ENSGALG00000005815|TMEM41B
SMAD3	0.923583	0.0492726	845.357	0.424853	0.0010732	ENSGALG00000035701|SMAD3
DUSP5	0.91495	0.00715222	8442.89	0.288026	7.5607e-05	ENSGALG00000032618|DUSP5
PHLDA2	0.908739	0.0211676	915.699	0.342704	0.000345599	ENSGALG00000032687|PHLDA2
AMD1	0.902586	0.00309694	1875.94	0.258231	2.54616e-05	ENSGALG00000039575|AMD1
PODXL	0.886587	0.00108333	4718.49	0.231624	6.99418e-06	ENSGALG00000006409|PODXL
OAF	0.879434	0.00664413	3969.61	0.274072	6.64649e-05	ENSGALG00000006715|OAF
PTPN12	0.872188	0.0594135	717.677	0.425439	0.00145425	ENSGALG00000051957|PTPN12
TCAIM	0.870002	0.028968	1490.05	0.34685	0.000515854	ENSGALG00000011498|TCAIM
ENSGALG00000026970	0.869936	0.0967017	814.449	0.533128	0.00296383	ENSGALG00000026970
GCLC	0.865738	0.0843927	757.744	0.485907	0.00235581	ENSGALG00000016313|GCLC
RAB29	0.860907	0.0511517	2707.06	0.398373	0.00113844	ENSGALG00000000712|RAB29
GRAMD4	0.857049	0.0144629	1344.69	0.298275	0.000195779	ENSGALG00000034274|GRAMD4
TPST1	0.850502	0.00285275	5187.85	0.241415	2.24658e-05	ENSGALG00000002598|TPST1
UACA	0.846596	0.0652634	2763.86	0.416775	0.00168377	ENSGALG00000034100|UACA
ELK3	0.843872	0.0186586	3393.37	0.306029	0.000272698	ENSGALG00000043701|ELK3
RASSF3	0.843066	0.118429	571.521	0.623299	0.00425152	ENSGALG00000009842|RASSF3
RACGAP1	0.829414	0.0124294	4428.28	0.281073	0.000156966	ENSGALG00000033231|RACGAP1
CKB	0.815134	0.00211234	36207.6	0.224363	1.57687e-05	ENSGALG00000011511|CKB
DPP8	0.806628	0.128853	799.053	0.663298	0.00498225	ENSGALG00000007437|DPP8
MCM2	0.802009	0.0269937	3025.62	0.311273	0.000467291	ENSGALG00000006037|MCM2
RASA2	0.800341	0.123869	710.897	0.607828	0.00465772	ENSGALG00000002850|RASA2
MID1IP1	0.794518	0.0069821	1931.06	0.248841	7.13318e-05	ENSGALG00000041078|MID1IP1
SLC10A7	0.785396	0.0232791	2202.62	0.290499	0.00038964	ENSGALG00000010006|SLC10A7
SLC39A8	0.781444	0.148028	464.954	0.973682	0.0062737	ENSGALG00000012298|SLC39A8
LRP12	0.776229	0.131749	1979.49	0.61586	0.00517836	ENSGALG00000033630|LRP12
MYBBP1A	0.766631	0.0515405	2911.86	0.34715	0.00115185	ENSGALG00000001363|MYBBP1A
TIPARP	0.762977	0.117496	467.871	0.521247	0.00412909	ENSGALG00000010256|TIPARP
SMARCA5	0.759254	3.08104e-06	11709.5	0.142739	9.18083e-09	ENSGALG00000009913|SMARCA5
NEDD4	0.756935	0.117496	1267.63	0.511369	0.00413507	ENSGALG00000004347|NEDD4
TTYH3	0.754132	0.000626143	7574.75	0.184752	3.50942e-06	ENSGALG00000004310|TTYH3
CDON	0.752368	0.059071	1143.18	0.355228	0.00144061	ENSGALG00000035419|CDON
ENSGALG00000052154	0.750953	0.0391361	1732.59	0.313811	0.000785775	ENSGALG00000052154
REEP1	0.745512	0.0617896	2663.49	0.359166	0.00153871	ENSGALG00000050058|REEP1
SWAP70	0.744395	0.107166	981.318	0.457569	0.00347464	ENSGALG00000005750|SWAP70
ANKMY2	0.742434	0.119055	875.072	0.513372	0.00433311	ENSGALG00000010804|ANKMY2
TAX1BP3	0.74013	0.00103006	6124.11	0.190796	6.43103e-06	ENSGALG00000004618|TAX1BP3
PFKP	0.73436	0.00211234	4122.78	0.200977	1.58856e-05	ENSGALG00000006939|PFKP
UAP1	0.729478	0.088136	897.584	0.397324	0.00254497	ENSGALG00000002725|UAP1
CHPF	0.726353	0.142067	735.739	0.617224	0.00584586	ENSGALG00000032915|CHPF
FGFR1OP	0.723427	0.0938536	1537.75	0.410599	0.00282327	ENSGALG00000011423|FGFR1OP
RP2	0.720887	0.046761	3077.5	0.311956	0.000995267	ENSGALG00000016728|RP2
C1D	0.719182	0.0247008	1938.3	0.270684	0.000420589	ENSGALG00000008765|C1D
ORC6	0.711675	0.0536526	1857.81	0.318507	0.00123818	ENSGALG00000004342|ORC6
WDR43	0.70734	3.77302e-05	7080.14	0.148441	1.57934e-07	ENSGALG00000032529|WDR43
MYC	0.705564	0.11654	804.942	0.45882	0.00408448	ENSGALG00000033631|MYC
PISD	0.698457	0.0681052	2937.9	0.340269	0.00177813	ENSGALG00000006872|PISD
PAXIP1	0.694762	0.107724	625.806	0.4192	0.00351773	ENSGALG00000036064|PAXIP1
SCAP	0.693056	0.0571596	1338.57	0.318325	0.0013707	ENSGALG00000035768|SCAP
SEPTIN11	0.687653	0.116282	1337.93	0.439413	0.00406719	ENSGALG00000011476|SEPTIN11
GPC4	0.683118	0.0972365	2781.3	0.379936	0.00298712	ENSGALG00000006080|GPC4
CHCHD4	0.681851	0.0450942	2868.94	0.289198	0.000946994	ENSGALG00000006328|CHCHD4
NPM3	0.674213	0.112516	2815.92	0.413097	0.00377582	ENSGALG00000032329|NPM3
QDPR	0.673131	0.0272574	3210.39	0.252546	0.00047379	ENSGALG00000030070|QDPR
RIC3	0.673098	0.0846841	483.181	0.351023	0.0023851	ENSGALG00000005971|RIC3
ENSGALG00000014902	0.671687	0.0858171	1397.52	0.353674	0.00244148	ENSGALG00000014902
ETV6	0.66912	0.114973	786.782	0.416691	0.00393984	ENSGALG00000012921|ETV6
ENSGALG00000047636	0.658162	0.0103658	3591.54	0.213001	0.000125758	ENSGALG00000047636
DACH1	0.653406	0.132431	881.94	0.464482	0.00521997	ENSGALG00000037015|DACH1
BAG3	0.646756	0.10966	4518.45	0.382224	0.0036333	ENSGALG00000009433|BAG3
ASAP2	0.646229	0.15356	1629.27	0.574753	0.00666823	ENSGALG00000016419|ASAP2
PDE3B	0.645736	0.14606	734.969	0.512945	0.00610355	ENSGALG00000006035|PDE3B
ANXA6	0.645135	0.133034	1031.69	0.460621	0.00528551	ENSGALG00000004357|ANXA6
C1GALT1	0.643958	0.0840052	3685.7	0.329238	0.00233033	ENSGALG00000009752|C1GALT1
GPSM2	0.641526	0.0835628	4096.47	0.32625	0.00231213	ENSGALG00000002090|GPSM2
CD99	0.631257	0.104884	7464.23	0.348192	0.0033932	ENSGALG00000024488|CD99
NSUN2	0.629201	0.117871	2211.73	0.386078	0.00420638	ENSGALG00000013064|NSUN2
TSKU	0.611177	0.118889	1733.3	0.385774	0.00429845	ENSGALG00000000761|TSKU
ELF2	0.609801	0.05329	2757.48	0.264836	0.00120985	ENSGALG00000009774|ELF2
PPP2R3C	0.608368	0.129263	1005.44	0.400651	0.0050348	ENSGALG00000010052|PPP2R3C
ACOT9	0.605499	0.129041	1840.35	0.413051	0.00500783	ENSGALG00000016351|ACOT9
LIMA1	0.596978	0.15356	1592.38	0.471264	0.00668035	ENSGALG00000034742|LIMA1
RHOGL	0.577204	0.0156788	2448.14	0.194912	0.000219135	ENSGALG00000005475|RHOGL
HIRA	0.576519	0.0921812	1667.27	0.295528	0.00271792	ENSGALG00000033598|HIRA
PTPN9	0.575526	0.117496	1517.33	0.340181	0.00414835	ENSGALG00000001664|PTPN9
YWHAH	0.572427	0.148172	5427.82	0.405885	0.00630745	ENSGALG00000006743|YWHAH
POLA1	0.56895	0.135898	1486.55	0.373986	0.00544749	ENSGALG00000016312|POLA1
IFI30	0.565603	0.146078	1672.22	0.396375	0.00613654	ENSGALG00000033694|IFI30
NFKBIA	0.565449	0.128213	1321.32	0.351723	0.00493023	ENSGALG00000027864|NFKBIA
ANAPC4	0.565108	0.159594	1179.07	0.41965	0.00710408	ENSGALG00000014378|ANAPC4
COTL1	0.564956	0.0937433	5007.71	0.289217	0.00280665	ENSGALG00000017644|COTL1
NINJ1	0.55901	0.113913	3107.39	0.312287	0.00384693	ENSGALG00000026891|NINJ1
HIST1H103	0.558807	0.0908194	7080.43	0.281685	0.00266756	ENSGALG00000037167|HIST1H103
PREP	0.55812	0.0799687	5523.94	0.266116	0.00217864	ENSGALG00000015405|PREP
TSPAN6	0.546281	0.0620724	3717.39	0.242155	0.00155016	ENSGALG00000006808|TSPAN6
FAM60A	0.546167	0.18841	4272.83	0.691664	0.00940259	ENSGALG00000012946|FAM60A
SLC25A43	0.543464	0.176888	865.442	0.482576	0.00846249	ENSGALG00000008682|SLC25A43
NIPA1	0.542314	0.189017	1457.16	0.678367	0.00946635	ENSGALG00000039811|NIPA1
ENSGALG00000013239	0.540659	0.161586	1587.61	0.413969	0.00725675	ENSGALG00000013239
ENSGALG00000041422	0.540447	0.0218782	5265.61	0.188956	0.000360109	ENSGALG00000041422
HSPH1	0.539915	0.118889	3768.2	0.311762	0.00430314	ENSGALG00000017077|HSPH1
IL6ST	0.538895	0.178622	777.17	0.470689	0.00871884	ENSGALG00000014716|IL6ST
TTI1	0.53608	0.191753	600.503	0.711988	0.00968627	ENSGALG00000006791|TTI1
MMD	0.533563	0.115728	12112	0.298335	0.00403961	ENSGALG00000003078|MMD
UCK2	0.52833	0.179368	1079.76	0.440661	0.00876797	ENSGALG00000003510|UCK2
HIGD1C	0.52521	0.141342	1967.89	0.333904	0.00575596	ENSGALG00000030775|HIGD1C
ARL1	0.516318	0.0210579	4978.66	0.178245	0.000339138	ENSGALG00000011651|ARL1
SEC23IP	0.515057	0.146078	1410.11	0.334526	0.00613814	ENSGALG00000009466|SEC23IP
NOL11	0.513463	0.104769	3499.05	0.260479	0.00338204	ENSGALG00000003650|NOL11
ENSGALG00000016808	0.513383	0.120352	3040.02	0.289904	0.00439739	ENSGALG00000016808
DIS3	0.513164	0.0607046	2484.02	0.222342	0.00149905	ENSGALG00000016930|DIS3
FKBP5	0.508664	0.161701	3252.65	0.355076	0.0073066	ENSGALG00000042148|FKBP5
PDIA4	0.507474	0.00794767	13404.9	0.154158	8.98706e-05	ENSGALG00000043006|PDIA4
ENSGALG00000053559	0.505829	0.0566504	4525.35	0.214922	0.00135394	ENSGALG00000053559
IGDCC3	0.49476	0.1971	1316.74	0.48113	0.0101582	ENSGALG00000007371|IGDCC3
TIMP2	0.489595	0.0379372	12351.2	0.185082	0.000734789	ENSGALG00000027070|TIMP2
CIAPIN1	0.486553	0.0331164	17158.5	0.179703	0.000606175	ENSGALG00000029268|CIAPIN1
RCAN1	0.486234	0.163589	5909.99	0.331531	0.00743954	ENSGALG00000016014|RCAN1
MSRA	0.484635	0.193039	820.32	0.410304	0.00978488	ENSGALG00000028032|MSRA
VASH1	0.482576	0.207717	496.311	0.63146	0.0110674	ENSGALG00000043036|VASH1
ENSGALG00000041463	0.481785	0.0198968	5606.57	0.164352	0.000308372	ENSGALG00000041463
CFC1	0.481259	0.211267	3777.52	0.490898	0.0113697	ENSGALG00000012623|CFC1
EXOSC8	0.479361	0.0946938	2280.9	0.232764	0.00288885	ENSGALG00000017048|EXOSC8
ENSGALG00000011528	0.478401	0.210307	842.463	0.681807	0.0112851	ENSGALG00000011528
PNPT1	0.477989	0.17776	2144.92	0.35146	0.00857412	ENSGALG00000043545|PNPT1
SKP2	0.476783	0.0201891	3518.42	0.162687	0.000315119	ENSGALG00000003547|SKP2
IFNAR2	0.473312	0.142067	1801.35	0.284423	0.00584948	ENSGALG00000041867|IFNAR2
LUC7L2	0.47096	0.0647457	5075.77	0.194469	0.00165867	ENSGALG00000036238|LUC7L2
TFRC	0.469908	0.0480931	4514.64	0.186855	0.00103727	ENSGALG00000007485|TFRC
LAP3	0.469656	0.114044	3005.8	0.24229	0.00385945	ENSGALG00000006334|LAP3
CROT	0.468383	0.0566504	5655.5	0.192807	0.00135446	ENSGALG00000008813|CROT
THYN1	0.467285	0.0989289	2164.51	0.227744	0.00306016	ENSGALG00000001529|THYN1
CRMP1	0.465977	0.132966	4876.56	0.261662	0.00526392	ENSGALG00000041203|CRMP1
EXOSC9	0.465735	0.165846	1981.62	0.309365	0.00762384	ENSGALG00000011884|EXOSC9
RPAP3	0.463463	0.155717	2869.47	0.288859	0.00682748	ENSGALG00000009743|RPAP3
C10orf2	0.463316	0.170082	3927.02	0.312382	0.00793997	ENSGALG00000017627|C10orf2
UTP6	0.462871	0.0865	3127.05	0.214257	0.00246704	ENSGALG00000003260|UTP6
FEN1	0.460619	0.156193	3816.2	0.285803	0.00685941	ENSGALG00000033781|FEN1
KIF5C	0.459553	0.21771	938.391	0.665387	0.0121398	ENSGALG00000012462|KIF5C
ALG12	0.455992	0.0943234	6423.2	0.216702	0.00285747	ENSGALG00000008539|ALG12
MT3	0.455829	0.21771	1490.05	0.499074	0.0121714	ENSGALG00000014616|MT3
SRM	0.454974	0.172184	2535.91	0.30664	0.00807345	ENSGALG00000003039|SRM
ATP6V1E1	0.452028	0.028183	5265.83	0.162144	0.000491878	ENSGALG00000013036|ATP6V1E1
DDX18	0.449397	0.211267	2836.47	0.392762	0.0113765	ENSGALG00000012147|DDX18
HBS1L	0.447462	0.189158	2854.3	0.322185	0.00951121	ENSGALG00000013962|HBS1L
PALD1	0.445827	0.164008	4429.63	0.281688	0.00748189	ENSGALG00000004465|PALD1
SMARCD2	0.443821	0.137999	2641.08	0.252334	0.00555131	ENSGALG00000029304|SMARCD2
ATP2C1	0.443735	0.18316	4914.99	0.297872	0.0090703	ENSGALG00000034340|ATP2C1
WFS1	0.443565	0.222842	1499.03	0.639519	0.0128219	ENSGALG00000015529|WFS1
IBA57	0.441009	0.184326	1974.1	0.310005	0.00914109	ENSGALG00000005328|IBA57
POMP	0.438691	0.0344791	10184.6	0.159713	0.000643349	ENSGALG00000017090|POMP
PAK2	0.437991	0.219115	928.028	0.411482	0.0123587	ENSGALG00000006426|PAK2
RHOB	0.436164	0.21771	2016.14	0.382988	0.0120971	ENSGALG00000016485|RHOB
FOCAD	0.432984	0.215795	1815.65	0.366798	0.0119096	ENSGALG00000015071|FOCAD
BLOC1S6	0.431637	0.230757	1296.05	0.468591	0.0135222	ENSGALG00000049204|BLOC1S6
OLA1	0.430593	0.0194676	5625.36	0.142537	0.000290046	ENSGALG00000009325|OLA1
GPC1	0.430392	0.115167	4255.59	0.216498	0.00400116	ENSGALG00000040316|GPC1
ENSGALG00000037807	0.430268	0.193039	4558.68	0.301805	0.00981972	ENSGALG00000037807
CHERP	0.427922	0.220174	3111.89	0.366349	0.0124861	ENSGALG00000003824|CHERP
LTA4H	0.427099	0.14689	4471.15	0.242754	0.00621117	ENSGALG00000033709|LTA4H
HSP90B1	0.426211	0.0580105	56283.7	0.173637	0.00140756	ENSGALG00000033789|HSP90B1
HOOK1	0.425827	0.215473	2006.21	0.939416	0.0118476	ENSGALG00000010889|HOOK1
SLC25A24	0.424338	0.232755	2536.57	0.521413	0.013673	ENSGALG00000001938|SLC25A24
LHFPL6	0.422977	0.21771	1238.81	0.351887	0.0121611	ENSGALG00000017036|LHFPL6
LRRC57	0.422723	0.17396	1169.58	0.267919	0.00822334	ENSGALG00000009112|LRRC57
RBM12	0.417622	0.219017	2892.59	0.338662	0.0123234	ENSGALG00000030253|RBM12
ATP2B1	0.415002	0.23706	1758.42	0.427931	0.0141109	ENSGALG00000030550|ATP2B1
FTH1	0.414559	0.00527033	86852.4	0.116719	4.86089e-05	ENSGALG00000007220|FTH1
RBPJ	0.414535	0.23703	626.496	0.423134	0.0140923	ENSGALG00000014365|RBPJ
AP1S3	0.41348	0.240273	2701.56	0.607342	0.0144215	ENSGALG00000005171|AP1S3
SOD2	0.413425	0.159594	3366.67	0.242542	0.00711068	ENSGALG00000011661|SOD2
BDH1A	0.406461	0.128865	5041.86	0.211573	0.00499188	ENSGALG00000006947|BDH1A
CD99L2	0.405266	0.211745	1145.18	0.295635	0.0114552	ENSGALG00000009075|CD99L2
ENSGALG00000007882	0.401809	0.197738	1273.99	0.272885	0.0102271	ENSGALG00000007882
FAM171B	0.395535	0.250041	510.96	0.446324	0.0155337	ENSGALG00000002646|FAM171B
SH3BGRL	0.393499	0.215795	7599.02	0.280304	0.0119418	ENSGALG00000007128|SH3BGRL
TIPRL	0.392991	0.170332	3878.75	0.234338	0.00796375	ENSGALG00000015246|TIPRL
SLC52A3	0.392074	0.251345	1248.42	0.405827	0.015728	ENSGALG00000006194|SLC52A3
ERGIC2	0.390923	0.137577	4626.98	0.200386	0.00552456	ENSGALG00000007183|ERGIC2
WDR12	0.38918	0.194661	3600.5	0.252177	0.00995747	ENSGALG00000008470|WDR12
SRI	0.385019	0.245879	5175.59	0.286444	0.0150035	ENSGALG00000008985|SRI
WDR3	0.383289	0.154583	2996.12	0.210067	0.00676677	ENSGALG00000014791|WDR3
LOXL1	0.382067	0.220174	2409.69	0.274529	0.0125081	ENSGALG00000038458|LOXL1
ASB9	0.379143	0.260114	1624.15	0.450353	0.0167196	ENSGALG00000016563|ASB9
BID	0.37665	0.243929	5231.32	0.300105	0.0147794	ENSGALG00000013039|BID
HEXB	0.369077	0.267063	16274	0.372158	0.0176723	ENSGALG00000014933|HEXB
DNAJA1	0.367637	0.130366	7203.78	0.180433	0.0051055	ENSGALG00000023066|DNAJA1
CLIC4	0.364652	0.189017	2473.99	0.216977	0.00946763	ENSGALG00000001262|CLIC4
VASN	0.36305	0.223878	572.038	0.836152	0.0129833	ENSGALG00000047356|VASN
SUB1	0.362979	0.121227	10476.8	0.172918	0.00444656	ENSGALG00000003248|SUB1
HAUS6	0.359552	0.273061	1182.43	0.419145	0.0184818	ENSGALG00000015091|HAUS6
PCNA	0.359244	0.2687	4894.61	0.318947	0.017926	ENSGALG00000029292|PCNA
DNAJB9	0.358948	0.273833	1963.65	0.403805	0.01867	ENSGALG00000009492|DNAJB9
NT5C3A	0.358671	0.150504	3785.89	0.18886	0.00647078	ENSGALG00000031397|NT5C3A
FZD4	0.358321	0.267802	885.083	0.487698	0.0177637	ENSGALG00000017242|FZD4
PPCS	0.357595	0.255712	1804.6	0.275648	0.016219	ENSGALG00000004882|PPCS
PIGA	0.354807	0.246718	1939.89	0.275691	0.0151759	ENSGALG00000016559|PIGA
ENSGALG00000036854	0.354661	0.221382	1239.53	0.233579	0.0126845	ENSGALG00000036854
RSL1D1	0.354576	0.277862	4896.9	0.281709	0.0190039	ENSGALG00000033690|RSL1D1
LDHA	0.352442	0.257001	5866.18	0.599724	0.0163555	ENSGALG00000006300|LDHA
NSFL1C	0.351964	0.267041	3748.76	0.290464	0.0176196	ENSGALG00000006182|NSFL1C
GLIPR2	0.351897	0.261136	5999.59	0.272579	0.0168795	ENSGALG00000028821|GLIPR2
BCHE	0.349935	0.281005	2452.55	0.450072	0.019327	ENSGALG00000034860|BCHE
RAE1	0.347876	0.20969	3529.19	0.21461	0.0112172	ENSGALG00000007653|RAE1
ZWILCH	0.347431	0.282843	1542.86	0.340102	0.019711	ENSGALG00000007736|ZWILCH
UPF1	0.347268	0.211745	1853.51	0.214938	0.0114901	ENSGALG00000003220|UPF1
KIAA0907	0.346779	0.2768	1354.16	0.463401	0.0189116	ENSGALG00000014652|KIAA0907
PGK2	0.346775	0.167091	20147.4	0.186616	0.00774105	ENSGALG00000007936|PGK2
MINDY1	0.346357	0.250733	1766.71	0.250062	0.0156185	ENSGALG00000028499|MINDY1
FBXO8	0.345909	0.218778	490.61	0.899244	0.0122931	ENSGALG00000010764|FBXO8
CPSF2	0.345822	0.282843	3088.7	0.373441	0.0197058	ENSGALG00000010783|CPSF2
GRHPR	0.343502	0.28595	1241.01	0.329253	0.0201924	ENSGALG00000005423|GRHPR
MCTS1	0.343102	0.211745	4606.46	0.194376	0.0115253	ENSGALG00000008517|MCTS1
FARSB	0.339761	0.267027	5006.63	0.259963	0.0175901	ENSGALG00000005236|FARSB
ADAMTS3	0.335324	0.282843	2730.94	0.299951	0.0197257	ENSGALG00000011623|ADAMTS3
TSSC1	0.334498	0.27253	1656.48	0.257825	0.0183491	ENSGALG00000016385|TSSC1
TES	0.333981	0.296814	1685.07	0.324742	0.0213951	ENSGALG00000031934|TES
LARGE2	0.333068	0.210307	4006.28	0.197008	0.0112828	ENSGALG00000008418|LARGE2
SART3	0.331782	0.281005	1478.98	0.268362	0.0193126	ENSGALG00000039472|SART3
ASF1A	0.331714	0.23883	3836.55	0.215907	0.0143021	ENSGALG00000014887|ASF1A
MSH6	0.331351	0.266042	2301.04	0.249463	0.0174782	ENSGALG00000008957|MSH6
GUSB	0.330697	0.245879	6797.09	0.219054	0.0149921	ENSGALG00000002542|GUSB
TPM2	0.329807	0.1971	6185.31	0.186267	0.0101666	ENSGALG00000025842|TPM2
BTF3	0.327955	0.145053	15149.7	0.160084	0.00604089	ENSGALG00000013512|BTF3
RECQL5	0.326926	0.311914	1172.02	0.367935	0.0234572	ENSGALG00000002424|RECQL5
MIER1	0.326625	0.303237	1077.8	0.377135	0.022383	ENSGALG00000011118|MIER1
SEC11C	0.325351	0.251179	1410.39	0.217279	0.0156806	ENSGALG00000031663|SEC11C
SEC61A1	0.325218	0.0946938	16735.1	0.137249	0.00288789	ENSGALG00000005966|SEC61A1
BICD2	0.325197	0.281309	5667.03	0.250225	0.01948	ENSGALG00000005249|BICD2
AKAP17A	0.32139	0.303237	1366.34	0.288332	0.0223524	ENSGALG00000016686|AKAP17A
CDC42EP3	0.320962	0.267802	5699.44	0.572537	0.0177648	ENSGALG00000010551|CDC42EP3
THG1L	0.320368	0.281309	2045.99	0.240578	0.0195589	ENSGALG00000003722|THG1L
PSMD14	0.319652	0.0990124	5826.75	0.138128	0.00310391	ENSGALG00000011128|PSMD14
HSPA5	0.318792	0.252589	24869.2	0.209597	0.0159313	ENSGALG00000001000|HSPA5
MAFF	0.318134	0.279717	955.008	0.504653	0.0191505	ENSGALG00000012277|MAFF
KIRREL1	0.31756	0.181474	3360.07	0.168866	0.00896103	ENSGALG00000029528|KIRREL1
SNAP23	0.314964	0.291247	3787.28	0.241252	0.0206838	ENSGALG00000009097|SNAP23
ECD	0.31388	0.319025	1690.26	0.296107	0.0243994	ENSGALG00000002686|ECD
RSL24D1	0.313287	0.215795	4512.14	0.180281	0.0118926	ENSGALG00000032858|RSL24D1
GNG12	0.312001	0.301073	1894.78	0.239538	0.0219106	ENSGALG00000026591|GNG12
CYB5R1	0.311576	0.310456	3752.72	0.250904	0.0231493	ENSGALG00000014122|CYB5R1
RRP12	0.310805	0.319025	5110	0.246198	0.0243927	ENSGALG00000041331|RRP12
NANS	0.310622	0.250041	4089.91	0.198058	0.01554	ENSGALG00000015320|NANS
NUDC	0.310372	0.314703	7887.62	0.263277	0.0237458	ENSGALG00000000895|NUDC
ENSGALG00000051598	0.310278	0.223609	16030.4	0.17825	0.0129136	ENSGALG00000051598
ALG2	0.309827	0.320144	973.222	0.37232	0.0245758	ENSGALG00000013573|ALG2
PRMT3	0.309466	0.311914	1387.36	0.25655	0.0234504	ENSGALG00000003958|PRMT3
NF2	0.307867	0.319025	4379.96	0.264006	0.0243624	ENSGALG00000008073|NF2
ID1	0.307538	0.289747	1714.2	0.482506	0.0205567	ENSGALG00000034661|ID1
RAP1GDS1	0.307275	0.28595	4295.5	0.221334	0.0202062	ENSGALG00000012222|RAP1GDS1
ACSL1	0.306958	0.329092	1958.62	0.328228	0.0259033	ENSGALG00000010628|ACSL1
CNBP	0.306171	0.0990124	30780.9	0.136433	0.00312955	ENSGALG00000005001|CNBP
MCUR1	0.305855	0.30226	1358.31	0.445814	0.0221307	ENSGALG00000012699|MCUR1
KIF2A	0.305624	0.303237	3733.08	0.240796	0.0223624	ENSGALG00000014737|KIF2A
DYNC1LI1	0.305568	0.234207	4176	0.178033	0.0137853	ENSGALG00000011491|DYNC1LI1
ELF1	0.305306	0.262688	979.177	0.568457	0.0170871	ENSGALG00000016947|ELF1
SAP30BP	0.304357	0.331246	2503.5	0.289174	0.0262202	ENSGALG00000002415|SAP30BP
COPS3	0.304314	0.2687	3724.63	0.201111	0.0179018	ENSGALG00000004834|COPS3
SKIL	0.302662	0.219438	421.006	0.733459	0.0124	ENSGALG00000009356|SKIL
TBL3	0.299707	0.180936	4311.22	0.153879	0.00889597	ENSGALG00000005558|TBL3
HSPA14	0.299461	0.338391	1679.07	0.303573	0.0277556	ENSGALG00000035201|HSPA14
YWHAG	0.298139	0.0990124	6228.16	0.123892	0.00312789	ENSGALG00000017358|YWHAG
SMAP2	0.298072	0.23434	5511.02	0.173222	0.013816	ENSGALG00000029244|SMAP2
ARFGAP1	0.297686	0.331565	2528.49	0.255577	0.0263464	ENSGALG00000005781|ARFGAP1
ENSGALG00000016236	0.297497	0.267063	2493.85	0.191464	0.0176779	ENSGALG00000016236
HYOU1	0.297474	0.252166	11567.2	0.179374	0.015851	ENSGALG00000007659|HYOU1
CHST14	0.297369	0.335641	1640.57	0.28409	0.0272585	ENSGALG00000049181|CHST14
KCTD20	0.296494	0.321686	1681.01	0.235596	0.0247854	ENSGALG00000000511|KCTD20
GPX3	0.296192	0.284905	583.719	0.495146	0.0200791	ENSGALG00000004521|GPX3
ENSGALG00000033498	0.295034	0.335597	4166.05	0.25834	0.027168	ENSGALG00000033498
ATP2A2	0.294168	0.281309	5086.45	0.196364	0.0195493	ENSGALG00000032287|ATP2A2
CRELD2	0.294032	0.340169	3203.77	0.3242	0.028261	ENSGALG00000008551|CRELD2
TMED7	0.293826	0.100743	10759.4	0.123405	0.00321634	ENSGALG00000028484|TMED7
SERPINH1	0.293144	0.336097	14407	0.250287	0.0273332	ENSGALG00000011214|SERPINH1
QARS	0.293025	0.345089	5195.64	0.303003	0.0288411	ENSGALG00000029980|QARS
CTNND2	0.292717	0.339619	1621.13	0.26494	0.0281429	ENSGALG00000013001|CTNND2
NAT10	0.291926	0.339037	2548.86	0.31629	0.0280707	ENSGALG00000014573|NAT10
GORASP2	0.291208	0.283288	4906.6	0.193399	0.0198975	ENSGALG00000009583|GORASP2
PRDX1	0.286812	0.211745	65769.6	0.153772	0.0114495	ENSGALG00000010243|PRDX1
LIPA	0.285912	0.335641	4907.05	0.224151	0.027239	ENSGALG00000006378|LIPA
PARVB	0.285755	0.346654	1529.81	0.339579	0.029201	ENSGALG00000014201|PARVB
SEC61G	0.284913	0.332862	4740.31	0.231355	0.0267864	ENSGALG00000037863|SEC61G
CDCA4	0.284883	0.314703	2360.32	0.203624	0.0238196	ENSGALG00000011692|CDCA4
TMEM263	0.284793	0.351508	2644.07	0.325779	0.0299012	ENSGALG00000012640|TMEM263
HSPA8	0.284483	0.17437	116830	0.139685	0.00826384	ENSGALG00000006512|HSPA8
PRELID3B	0.283575	0.261661	5153.87	0.169652	0.0169491	ENSGALG00000007439|PRELID3B
DHCR24	0.282305	0.1971	1074.03	0.72461	0.0101505	ENSGALG00000010798|DHCR24
NVL	0.282186	0.361621	1220	0.282071	0.0313003	ENSGALG00000009322|NVL
ENSGALG00000042254	0.28164	0.34898	7315.09	0.238883	0.0295376	ENSGALG00000042254
MARCH6	0.279585	0.367697	2066.82	0.286602	0.0320871	ENSGALG00000035699|MARCH6
MED30	0.279319	0.341305	1365.51	0.220638	0.0284037	ENSGALG00000030862|MED30
LFNG	0.278771	0.35435	4167.42	0.242502	0.0302687	ENSGALG00000038515|LFNG
SLC5A6	0.278332	0.371734	765.207	0.310779	0.0325185	ENSGALG00000040541|SLC5A6
EIF5	0.277946	0.220174	24923.7	0.149344	0.0124737	ENSGALG00000011464|EIF5
WDR1	0.277067	0.2687	7322.9	0.16499	0.0179753	ENSGALG00000014957|WDR1
OCIAD1	0.276841	0.221534	4953.2	0.14988	0.0127309	ENSGALG00000014081|OCIAD1
ANXA11	0.271862	0.359103	1739.48	0.341486	0.0310313	ENSGALG00000043826|ANXA11
ENSGALG00000002089	0.271387	0.37952	3381.17	0.26902	0.0343305	ENSGALG00000002089
ENSGALG00000012591	0.271323	0.377143	9536.05	0.218528	0.0339653	ENSGALG00000012591
IDH1	0.269022	0.380261	9611.11	0.24561	0.0344515	ENSGALG00000008818|IDH1
UCHL5	0.268985	0.377143	4193.89	0.270598	0.0339817	ENSGALG00000002524|UCHL5
HSP90AA1	0.268947	0.332447	85639.8	0.190613	0.0266995	ENSGALG00000033212|HSP90AA1
ELOVL5	0.268504	0.248353	4537.66	0.150192	0.015332	ENSGALG00000016314|ELOVL5
NOCT	0.267417	0.35874	3732.63	0.214282	0.0308982	ENSGALG00000032957|NOCT
VMP1	0.266419	0.345477	3981.73	0.192697	0.028898	ENSGALG00000005160|VMP1
GEMIN5	0.26641	0.375198	2463.9	0.230969	0.0333806	ENSGALG00000003937|GEMIN5
ATAD3A	0.266199	0.373515	2836.63	0.222327	0.0330453	ENSGALG00000035869|ATAD3A
BCCIP	0.265532	0.328632	4042.43	0.184766	0.025787	ENSGALG00000006617|BCCIP
PTEN	0.264288	0.374123	1590.81	0.333684	0.0331256	ENSGALG00000003634|PTEN
ENSGALG00000033862	0.262713	0.384304	5270.47	0.30518	0.0354994	ENSGALG00000033862
ZNF143	0.261847	0.17396	909.773	0.652584	0.00821971	ENSGALG00000005787|ZNF143
DDX1	0.261741	0.396839	9033.42	0.244846	0.037699	ENSGALG00000016461|DDX1
KLHL28	0.261024	0.193039	473.867	0.608568	0.00981932	ENSGALG00000012489|KLHL28
FPGT	0.260249	0.383123	1564.75	0.318607	0.0348579	ENSGALG00000026958|FPGT
EIF3B	0.259455	0.259664	15365.6	0.140208	0.0166723	ENSGALG00000040999|EIF3B
MIF	0.259447	0.384271	22163.2	0.21504	0.0352854	ENSGALG00000006326|MIF
TNC	0.259401	0.353977	4724.55	0.372599	0.030203	ENSGALG00000039990|TNC
UFM1	0.259231	0.331565	6676.89	0.175241	0.0263036	ENSGALG00000017042|UFM1
YARS2	0.258703	0.372442	1485.06	0.3276	0.0327461	ENSGALG00000012919|YARS2
PPP1R2	0.257036	0.402802	2045.05	0.268845	0.0386822	ENSGALG00000029789|PPP1R2
DNAJC11	0.256861	0.40531	1887.71	0.263393	0.0392249	ENSGALG00000000627|DNAJC11
ENSGALG00000048104	0.2568	0.404221	3210.33	0.261496	0.0390886	ENSGALG00000048104
ENSGALG00000047673	0.256763	0.402802	1694.2	0.272635	0.0387073	ENSGALG00000047673
TSSC4	0.254103	0.412191	3478.79	0.251847	0.0403564	ENSGALG00000006530|TSSC4
SAR1A	0.254026	0.333948	6262.23	0.168631	0.0269386	ENSGALG00000004431|SAR1A
MCM6	0.253793	0.393067	3575.74	0.210793	0.0371733	ENSGALG00000012348|MCM6
ACO1	0.253739	0.303444	3618.93	0.155876	0.0224326	ENSGALG00000002162|ACO1
DHODH	0.253191	0.359103	1628.06	0.365445	0.0310111	ENSGALG00000000802|DHODH
MED23	0.252414	0.416431	2114.46	0.291144	0.0411336	ENSGALG00000040607|MED23
MAK16	0.250344	0.416431	2940.44	0.252772	0.0410771	ENSGALG00000001663|MAK16
ALDOC	0.250217	0.15787	23675.3	0.109225	0.00695391	ENSGALG00000026077|ALDOC
CYB5R4	0.249377	0.425282	1346.5	0.243641	0.0431769	ENSGALG00000052460|CYB5R4
SELENOK	0.249259	0.250075	3060.83	0.134253	0.0155599	ENSGALG00000005391|SELENOK
DNAJC15	0.247802	0.432327	1545.59	0.269261	0.045119	ENSGALG00000016965|DNAJC15
RBM19	0.246088	0.416431	4332.14	0.20643	0.0411028	ENSGALG00000008289|RBM19
CAPN11	0.24511	0.359103	4848.11	0.169238	0.031017	ENSGALG00000010186|CAPN11
TWISTNB	0.245015	0.372442	1015.89	0.348641	0.0327654	ENSGALG00000010863|TWISTNB
TARS	0.244508	0.384814	3570.32	0.349782	0.0357089	ENSGALG00000003288|TARS
COPG1	0.244424	0.292994	8320.63	0.145732	0.0209382	ENSGALG00000005869|COPG1
DYNLT1	0.244108	0.387941	3545.96	0.184626	0.0364134	ENSGALG00000019979|DYNLT1
ENSGALG00000006564	0.240574	0.331123	1750.78	0.395741	0.0261468	ENSGALG00000006564
S100A10	0.238781	0.355107	1747.49	0.363003	0.0303837	ENSGALG00000028774|S100A10
LYPLA2	0.238504	0.438963	4679.55	0.248219	0.0471197	ENSGALG00000004002|LYPLA2
JAM3	0.23796	0.432696	8579.57	0.213424	0.0453048	ENSGALG00000001472|JAM3
FOXP1	0.237854	0.362449	1109.65	0.357034	0.0313977	ENSGALG00000007769|FOXP1
UBE2D3	0.237073	0.305262	18168.7	0.138943	0.0226754	ENSGALG00000012311|UBE2D3
SGO1	0.236948	0.281005	1262.05	0.421987	0.0193583	ENSGALG00000011281|SGO1
PLCD1	0.236449	0.248353	2075.07	0.448599	0.0153715	ENSGALG00000005805|PLCD1
TRIB2	0.236279	0.425282	4886.09	0.253667	0.0431175	ENSGALG00000016457|TRIB2
ITGA1	0.235496	0.424469	2621.29	0.292075	0.0428174	ENSGALG00000014891|ITGA1
ACAT1	0.234441	0.402388	8412.13	0.179253	0.0385143	ENSGALG00000017163|ACAT1
ENSGALG00000008567	0.233624	0.44524	2671	0.254528	0.0483679	ENSGALG00000008567
GOLGB1	0.233558	0.438963	3466.6	0.209506	0.0469575	ENSGALG00000041494|GOLGB1
AP1B1	0.232067	0.45229	2207.58	0.238451	0.0499767	ENSGALG00000042213|AP1B1
UTP18	0.231807	0.444004	4160.55	0.218457	0.0480579	ENSGALG00000002985|UTP18
FCF1	0.231646	0.386982	2833.05	0.161233	0.035939	ENSGALG00000010275|FCF1
RNF14	0.231587	0.454121	1923.67	0.290906	0.0502932	ENSGALG00000043085|RNF14
CAB39	0.231321	0.43705	5793.55	0.193548	0.0463562	ENSGALG00000027262|CAB39
CASC4	0.231163	0.375354	9918.67	0.154922	0.0334686	ENSGALG00000008208|CASC4
RIPK1	0.230397	0.281215	1413.69	0.408429	0.0194127	ENSGALG00000012827|RIPK1
KLHL18	0.229991	0.393071	1349.14	0.322742	0.0372017	ENSGALG00000005582|KLHL18
SLC25A15	0.229759	0.451001	1922.41	0.232057	0.0493808	ENSGALG00000017032|SLC25A15
USP1	0.229651	0.451001	2836.13	0.263868	0.0496445	ENSGALG00000010957|USP1
KDM1A	0.229024	0.44524	2149.38	0.270141	0.0484252	ENSGALG00000033469|KDM1A
SSB	0.228449	0.34485	10398.5	0.141516	0.0287722	ENSGALG00000009677|SSB
UBQLN1	0.228153	0.420422	2636.5	0.306746	0.0418737	ENSGALG00000012585|UBQLN1
CCT5	0.228112	0.428316	25121.8	0.174387	0.0438118	ENSGALG00000013041|CCT5
RNF130	0.227634	0.396924	2048.41	0.321441	0.0377352	ENSGALG00000005820|RNF130
ATP6V0E1	0.226784	0.461419	2695.21	0.191586	0.0524175	ENSGALG00000049287|ATP6V0E1
MAP4K3	0.226642	0.434998	1526.87	0.274549	0.0459047	ENSGALG00000039720|MAP4K3
WDR53	0.226456	0.460802	2111.22	0.211468	0.0522101	ENSGALG00000006395|WDR53
ENSGALG00000012121	0.226081	0.238473	807.992	0.429857	0.0142627	ENSGALG00000012121
SQLE	0.225914	0.248353	1372.49	0.420622	0.0153962	ENSGALG00000036915|SQLE
GNE	0.225708	0.428316	2497.53	0.295384	0.0438923	ENSGALG00000015331|GNE
SLC22A23	0.225294	0.46961	1265.41	0.216942	0.0555046	ENSGALG00000012816|SLC22A23
KDM2B	0.224969	0.406887	1057.64	0.314541	0.0394907	ENSGALG00000004225|KDM2B
TOR1B	0.224777	0.462736	1228.91	0.251915	0.0529873	ENSGALG00000004180|TOR1B
EIF3D	0.224127	0.301441	13491.5	0.12628	0.0220066	ENSGALG00000012529|EIF3D
HPRT1	0.224097	0.459234	1199.97	0.271944	0.0518255	ENSGALG00000006098|HPRT1
NOC3L	0.223902	0.467486	2493.08	0.238184	0.0547584	ENSGALG00000035667|NOC3L
TPM4	0.223838	0.372442	2520.34	0.340322	0.032731	ENSGALG00000002563|TPM4
RRAGD	0.22356	0.459234	2501.39	0.231149	0.051621	ENSGALG00000026971|RRAGD
SKA3	0.222832	0.425504	1640.61	0.29666	0.04325	ENSGALG00000017128|SKA3
AKR1D1	0.222657	0.2934	1949.5	0.385531	0.0210448	ENSGALG00000012834|AKR1D1
PAAF1	0.222334	0.458691	696.415	0.269498	0.0511589	ENSGALG00000017318|PAAF1
SHTN1	0.220804	0.168589	725	0.453049	0.00783441	ENSGALG00000030276|SHTN1
ZEB1	0.22043	0.471194	2009.77	0.25389	0.0561866	ENSGALG00000007260|ZEB1
IFNAR1	0.220055	0.363175	643.898	0.355174	0.0315121	ENSGALG00000030363|IFNAR1
MED17	0.219744	0.466844	3283.25	0.196034	0.0545761	ENSGALG00000017218|MED17
ENSGALG00000007291	0.219726	0.349413	1273.8	0.343137	0.0296239	ENSGALG00000007291
BTG2	0.21945	0.467703	4587.87	0.240492	0.0548572	ENSGALG00000052763|BTG2
FKBP1B	0.219408	0.460523	1078.4	0.260798	0.052144	ENSGALG00000016500|FKBP1B
CCT2	0.219179	0.442211	18892.9	0.168794	0.0476879	ENSGALG00000009975|CCT2
PNO1	0.218771	0.475943	2897.71	0.212816	0.0583505	ENSGALG00000009093|PNO1
PUS7	0.218637	0.438963	2203.63	0.286357	0.0470468	ENSGALG00000008132|PUS7
BMS1	0.21849	0.468481	4085.47	0.202964	0.0551075	ENSGALG00000002624|BMS1
STK26	0.218173	0.459234	3415.61	0.26981	0.0518192	ENSGALG00000006049|STK26
GTF2H3	0.217402	0.475943	4153.74	0.20989	0.0583129	ENSGALG00000023682|GTF2H3
PPIC	0.217108	0.444004	1097.15	0.292355	0.0480702	ENSGALG00000005346|PPIC
ENSGALG00000005924	0.215677	0.176888	644.016	0.432581	0.00847158	ENSGALG00000005924
WDFY1	0.215361	0.479509	3849.17	0.224397	0.0598409	ENSGALG00000005158|WDFY1
ELP1	0.214889	0.417407	2955.2	0.306333	0.0413409	ENSGALG00000001947|ELP1
AP1M1	0.214616	0.422776	8050.73	0.149867	0.0425618	ENSGALG00000003959|AP1M1
GMPS	0.214594	0.451001	2465.02	0.286019	0.0496645	ENSGALG00000010284|GMPS
PUM3	0.21458	0.478599	3528.96	0.251794	0.0596299	ENSGALG00000010178|PUM3
SNX12	0.214098	0.478151	5963.34	0.197092	0.0590947	ENSGALG00000005659|SNX12
DESI2	0.213724	0.48985	3244.48	0.247801	0.0631808	ENSGALG00000010678|DESI2
BTBD1	0.213189	0.488969	4400.88	0.21866	0.0626819	ENSGALG00000006020|BTBD1
TFDP1	0.212885	0.483169	3786.54	0.232633	0.0604689	ENSGALG00000016823|TFDP1
NFKB1	0.212668	0.486015	1635.08	0.260183	0.0615787	ENSGALG00000012304|NFKB1
PSMA6	0.21236	0.475943	11498.7	0.183369	0.0583654	ENSGALG00000010060|PSMA6
RBIS	0.211856	0.486464	1908.35	0.197709	0.0617442	ENSGALG00000052650|RBIS
GPR89A	0.211718	0.449893	606.274	0.283868	0.049116	ENSGALG00000015491|GPR89A
YIPF4	0.211178	0.406711	12776.6	0.310697	0.0394448	ENSGALG00000010547|YIPF4
IRF2BPL	0.210849	0.485184	1201.18	0.231639	0.0612064	ENSGALG00000041616|IRF2BPL
LIG3	0.210558	0.488969	2862.93	0.200549	0.0626826	ENSGALG00000002288|LIG3
C9orf64	0.209988	0.475943	1690.43	0.249941	0.0583452	ENSGALG00000012589|C9orf64
BACE1	0.209385	0.432208	1106.3	0.295005	0.0450454	ENSGALG00000007298|BACE1
MCM4	0.209153	0.400503	2680.68	0.312397	0.038246	ENSGALG00000012915|MCM4
COPS7B	0.209075	0.488969	1601.79	0.201966	0.0626881	ENSGALG00000007752|COPS7B
RAB39B	0.208898	0.475327	3657.27	0.256973	0.0570957	ENSGALG00000040784|RAB39B
ZC3H15	0.20875	0.439372	5092.25	0.149782	0.0471947	ENSGALG00000041857|ZC3H15
PHF10	0.207853	0.48989	2041.2	0.22627	0.0634997	ENSGALG00000011192|PHF10
NOP56	0.207729	0.48985	7610.37	0.199644	0.0632166	ENSGALG00000032730|NOP56
AQR	0.207441	0.420538	1919.39	0.301215	0.042188	ENSGALG00000009838|AQR
CD276	0.207353	0.464538	4189.31	0.161901	0.0535233	ENSGALG00000001729|CD276
RPP30	0.207254	0.297809	811.569	0.356614	0.0215513	ENSGALG00000006486|RPP30
RAB14	0.207173	0.435956	9019.74	0.145349	0.0460855	ENSGALG00000001474|RAB14
LMO1	0.207038	0.386982	957.784	0.323407	0.0359857	ENSGALG00000035679|LMO1
ENSGALG00000037040	0.207033	0.441496	988.446	0.286658	0.0475731	ENSGALG00000037040
CNN2	0.206778	0.384271	1418.93	0.321268	0.0351195	ENSGALG00000027777|CNN2
SRPRA	0.206685	0.486015	7256	0.181505	0.0615838	ENSGALG00000030759|SRPRA
SSBP3	0.206573	0.432696	5487.75	0.14457	0.0453893	ENSGALG00000010774|SSBP3
SPOPL	0.20646	0.326813	440.789	0.343231	0.0254124	ENSGALG00000012380|SPOPL
RWDD4	0.205889	0.496542	1573.36	0.218626	0.0654545	ENSGALG00000010658|RWDD4
CCDC59	0.205592	0.437045	1696.58	0.296006	0.0463209	ENSGALG00000028648|CCDC59
UPRT	0.20523	0.462589	1179.99	0.271544	0.0529048	ENSGALG00000007793|UPRT
HNRNPU	0.205152	0.387941	13575	0.131171	0.0364129	ENSGALG00000010671|HNRNPU
WBP2	0.205149	0.499222	1695.66	0.218638	0.0660731	ENSGALG00000002219|WBP2
STAT3	0.204849	0.497201	5802.46	0.230905	0.0656468	ENSGALG00000003267|STAT3
EZH2	0.204182	0.490869	3275.56	0.248456	0.0639053	ENSGALG00000043399|EZH2
HHLA2	0.204046	0.335597	2860.09	0.328602	0.0271501	ENSGALG00000022871|HHLA2
PLPP1	0.204021	0.428547	739.488	0.283398	0.0440557	ENSGALG00000014711|PLPP1
LRRN1	0.203427	0.387807	2477.08	0.30985	0.036329	ENSGALG00000035099|LRRN1
PARP1	0.202512	0.425282	11611.1	0.127099	0.0431694	ENSGALG00000009228|PARP1
PTN	0.202011	0.457653	10530.8	0.278922	0.0508792	ENSGALG00000040493|PTN
KTN1	0.201576	0.505728	5132.68	0.188578	0.0686715	ENSGALG00000012137|KTN1
OLFML3	0.201303	0.475943	1903.85	0.260737	0.0582588	ENSGALG00000001956|OLFML3
CCDC90B	0.200888	0.402388	1852.83	0.309913	0.0385414	ENSGALG00000037072|CCDC90B
SAMHD1	0.200409	0.331246	1148.57	0.332644	0.0262004	ENSGALG00000001231|SAMHD1
SNAPC5	0.200243	0.512691	2917.26	0.213203	0.0711247	ENSGALG00000007695|SNAPC5
ROR1	0.200025	0.486464	2134.64	0.251747	0.0616776	ENSGALG00000011019|ROR1
UBA2	0.199701	0.528603	5724.94	0.226928	0.0763184	ENSGALG00000005006|UBA2
ARPC1A	0.199	0.496065	5672.24	0.156714	0.0652609	ENSGALG00000004693|ARPC1A
CSNK2A1	0.198619	0.520213	2811.21	0.192092	0.0739823	ENSGALG00000006197|CSNK2A1
IVNS1ABP	0.198577	0.500509	3847.74	0.238937	0.066596	ENSGALG00000045555|IVNS1ABP
ARF4	0.198385	0.334464	20877	0.107762	0.0270039	ENSGALG00000005622|ARF4
SF3A1	0.19832	0.507236	4188.52	0.17822	0.0699226	ENSGALG00000007937|SF3A1
GPR27	0.198241	0.51316	1300.38	0.220925	0.0713324	ENSGALG00000054150|GPR27
TUBB4B	0.197942	0.495941	23132.8	0.18529	0.0651941	ENSGALG00000008586|TUBB4B
ENSGALG00000036935	0.197897	0.507232	3944.78	0.202528	0.0698753	ENSGALG00000036935
FEM1B	0.197738	0.510718	3142.95	0.220111	0.0705476	ENSGALG00000028906|FEM1B
GLRX5	0.197625	0.494164	6792	0.164277	0.0646497	ENSGALG00000011079|GLRX5
EED	0.197445	0.428316	910.974	0.292822	0.0438664	ENSGALG00000014060|EED
BMT2	0.19738	0.487211	722.163	0.254195	0.0620118	ENSGALG00000009440|BMT2
ENSGALG00000029896	0.19692	0.46428	774.655	0.270002	0.0533946	ENSGALG00000029896
SEPT7	0.196391	0.421683	10849.1	0.12824	0.0423329	ENSGALG00000032830|SEPT7
VPS29	0.196211	0.432208	8350.07	0.123556	0.045006	ENSGALG00000004529|VPS29
SDF4	0.196191	0.466844	4026.04	0.140925	0.05432	ENSGALG00000001872|SDF4
SPC25	0.195963	0.464429	3003.91	0.263955	0.0534448	ENSGALG00000010900|SPC25
UBE2E3	0.195425	0.538885	3729.81	0.200062	0.0801268	ENSGALG00000020793|UBE2E3
RANBP1	0.195322	0.485184	11743.4	0.151124	0.0611058	ENSGALG00000002107|RANBP1
LMNB1	0.193927	0.480072	3581.19	0.267383	0.0599451	ENSGALG00000014692|LMNB1
HEATR6	0.193659	0.534396	1327.85	0.20563	0.0785954	ENSGALG00000005516|HEATR6
PSMC1	0.192743	0.485555	8759.04	0.131588	0.061358	ENSGALG00000010675|PSMC1
LIMS2	0.192672	0.205294	240.854	0.355386	0.0108655	ENSGALG00000001995|LIMS2
TMED10	0.192305	0.421936	26734.7	0.116104	0.0423881	ENSGALG00000010318|TMED10
SNX16	0.19184	0.495941	1961.75	0.254163	0.0651989	ENSGALG00000029678|SNX16
TMED8	0.191681	0.179949	298.163	0.35889	0.00882192	ENSGALG00000020410|TMED8
ENSGALG00000041423	0.191646	0.51743	1951.98	0.189412	0.0729431	ENSGALG00000041423
EFCAB14	0.191501	0.527694	1121.77	0.218672	0.0758608	ENSGALG00000010446|EFCAB14
RBM18	0.191469	0.531863	4356.42	0.198507	0.0775437	ENSGALG00000028167|RBM18
RAB18	0.191448	0.484698	6372.88	0.144987	0.0608892	ENSGALG00000007435|RAB18
TEX10	0.191042	0.507232	3501.54	0.24104	0.0697549	ENSGALG00000013438|TEX10
CYCS	0.190985	0.494981	18156.6	0.154644	0.0649322	ENSGALG00000011020|CYCS
VPS18	0.190981	0.514448	1635.54	0.224737	0.0716103	ENSGALG00000008496|VPS18
ACP1	0.190739	0.471194	4483.61	0.136576	0.0562354	ENSGALG00000016363|ACP1
TGIF1	0.190691	0.500509	2190.85	0.246639	0.0664802	ENSGALG00000014795|TGIF1
NKAPL	0.190646	0.478067	1568.83	0.262199	0.0590178	ENSGALG00000020262|NKAPL
METAP1	0.190458	0.511897	1592.08	0.2389	0.0707995	ENSGALG00000012239|METAP1
GCLM	0.19043	0.432696	12584.1	0.140188	0.0453344	ENSGALG00000005782|GCLM
PDCD5	0.189785	0.487847	9829.27	0.135053	0.0622658	ENSGALG00000004648|PDCD5
FAM45A	0.189777	0.505728	2478.26	0.23372	0.0685259	ENSGALG00000009336|FAM45A
GORASP1	0.189599	0.582695	2572.92	0.190825	0.0978117	ENSGALG00000006033|GORASP1
TAGLN	0.189553	0.198508	535.06	0.350905	0.0102951	ENSGALG00000011902|TAGLN
YAE1	0.18949	0.407545	706.311	0.293606	0.0395834	ENSGALG00000043636|YAE1
ZFP36L1	0.189322	0.211745	305.398	0.346014	0.0114991	ENSGALG00000039228|ZFP36L1
CTTN	0.18845	0.54135	6356.61	0.183867	0.0811445	ENSGALG00000007700|CTTN
DDTL	0.188338	0.527934	6508.26	0.16526	0.0761219	ENSGALG00000006350|DDTL
RRP15	0.18827	0.516335	2189.33	0.230741	0.0723529	ENSGALG00000009615|RRP15
NAPG	0.187848	0.527694	2764.41	0.232628	0.0758277	ENSGALG00000013932|NAPG
FDX1	0.187789	0.478067	1871.23	0.266309	0.0590504	ENSGALG00000026507|FDX1
ADSS	0.187682	0.54135	5605.16	0.16936	0.0816955	ENSGALG00000010702|ADSS
ENSGALG00000013943	0.187487	0.518005	1634.29	0.246888	0.0733876	ENSGALG00000013943
RPS6	0.187044	0.538024	46798.9	0.170115	0.0795223	ENSGALG00000015082|RPS6
EIF2S2	0.186749	0.522972	10310.1	0.156775	0.0746148	ENSGALG00000033196|EIF2S2
DDX47	0.186469	0.507232	3148.63	0.243289	0.0692936	ENSGALG00000011794|DDX47
CSRP1	0.186375	0.458203	447.589	0.275481	0.0509728	ENSGALG00000000318|CSRP1
C3orf38	0.186017	0.518005	1040.37	0.235077	0.0733918	ENSGALG00000015402|C3orf38
TTC26	0.185871	0.471194	629.273	0.263083	0.0560995	ENSGALG00000011847|TTC26
TMEM184C	0.185787	0.550428	6583.55	0.193568	0.0848872	ENSGALG00000010019|TMEM184C
NDUFB9	0.185755	0.415787	7972.54	0.113913	0.0407675	ENSGALG00000042242|NDUFB9
TSC22D2	0.18546	0.409366	980.351	0.289974	0.039918	ENSGALG00000027591|TSC22D2
RHOBTB2	0.185096	0.562536	4851.61	0.197887	0.0901175	ENSGALG00000034020|RHOBTB2
CLPTM1L	0.185081	0.554373	5860.32	0.191329	0.0865702	ENSGALG00000013187|CLPTM1L
PSAP	0.184872	0.512691	11611.7	0.148079	0.0712013	ENSGALG00000004769|PSAP
ENSGALG00000043676	0.184695	0.53285	1123.88	0.228297	0.0781263	ENSGALG00000043676
TMED5	0.184093	0.462038	12658	0.13231	0.0527107	ENSGALG00000005904|TMED5
CD47	0.1839	0.538885	4804.57	0.235002	0.079989	ENSGALG00000015355|CD47
UBE2V2	0.183724	0.542154	4241.37	0.166951	0.0821213	ENSGALG00000028133|UBE2V2
PHIP	0.183555	0.530197	2362.45	0.23012	0.0768093	ENSGALG00000015889|PHIP
S100A11	0.183276	0.268748	377.906	0.320642	0.0180182	ENSGALG00000036711|S100A11
ENSGALG00000004110	0.183025	0.538024	2012.59	0.223165	0.0795489	ENSGALG00000004110
MTPN	0.18288	0.572264	20670.3	0.180115	0.0939902	ENSGALG00000041619|MTPN
KLHL12	0.182396	0.550428	1422.69	0.210206	0.0847957	ENSGALG00000000518|KLHL12
HSDL1	0.182244	0.504009	1517.71	0.247964	0.0675033	ENSGALG00000003273|HSDL1
ENSGALG00000046258	0.182098	0.521046	2158.23	0.244774	0.0742661	ENSGALG00000046258
PRELID3A	0.18101	0.484698	825.14	0.257753	0.060901	ENSGALG00000013830|PRELID3A
P4HB	0.180177	0.54135	37180.6	0.151205	0.0813197	ENSGALG00000038290|P4HB
ENSGALG00000047664	0.179015	0.469796	611.408	0.262835	0.0557622	ENSGALG00000047664
CWC22	0.178867	0.478599	2606.85	0.259048	0.059327	ENSGALG00000009001|CWC22
ENSGALG00000036964	0.178835	0.346654	1409.68	0.298191	0.0291973	ENSGALG00000036964
BTBD10	0.178667	0.562536	7288.36	0.209937	0.0901076	ENSGALG00000005369|BTBD10
TMA16	0.178164	0.559048	1249.2	0.209193	0.0885853	ENSGALG00000009501|TMA16
GTF2E1	0.1779	0.564944	2037.46	0.20165	0.0911445	ENSGALG00000042320|GTF2E1
DARS	0.17726	0.572339	8512.13	0.168352	0.0941011	ENSGALG00000012355|DARS
UBR7	0.176883	0.487211	12035.8	0.127253	0.0619603	ENSGALG00000010842|UBR7
ITGB3	0.176607	0.498625	2433.88	0.253673	0.0659055	ENSGALG00000000379|ITGB3
HEY1	0.17655	0.554373	1319.69	0.213054	0.0869869	ENSGALG00000035031|HEY1
CHD1Z	0.176417	0.466281	2632.6	0.254926	0.054121	ENSGALG00000014642|CHD1Z
NDRG3	0.176396	0.564335	2098.22	0.162763	0.0904457	ENSGALG00000001492|NDRG3
DCUN1D5	0.176375	0.541858	1425.11	0.229085	0.0820379	ENSGALG00000017181|DCUN1D5
NUCB2	0.175697	0.575161	6859.28	0.182618	0.0952934	ENSGALG00000006147|NUCB2
NSMCE1	0.17496	0.538024	1481.83	0.233429	0.0794743	ENSGALG00000006307|NSMCE1
DCTD	0.174634	0.561657	2312.14	0.21693	0.0897177	ENSGALG00000010674|DCTD
ENSGALG00000043421	0.174441	0.48985	1647.7	0.259248	0.0631229	ENSGALG00000043421
CTBPL	0.174423	0.554373	8314	0.149763	0.0870399	ENSGALG00000007642|CTBPL
FAM234B	0.173142	0.534396	1517.39	0.235831	0.0787277	ENSGALG00000011800|FAM234B
ENSGALG00000017706	0.172915	0.459054	1581.59	0.258343	0.0514909	ENSGALG00000017706
UQCRB	0.172065	0.589924	8972.46	0.157077	0.100323	ENSGALG00000029319|UQCRB
HDAC7	0.171899	0.516335	1361.53	0.24267	0.0723369	ENSGALG00000039710|HDAC7
AIFM1	0.171587	0.505728	6597.32	0.124283	0.0683048	ENSGALG00000004003|AIFM1
TSNAX	0.171573	0.576219	2005.27	0.213723	0.0959058	ENSGALG00000037177|TSNAX
MED4	0.171521	0.548082	1111.59	0.233863	0.0837969	ENSGALG00000016995|MED4
NUP50	0.171313	0.596613	4708.34	0.187088	0.103568	ENSGALG00000014222|NUP50
SLC16A6	0.171274	0.350302	464.571	0.287144	0.0297241	ENSGALG00000004162|SLC16A6
HIP1	0.171121	0.176888	1148.04	0.313365	0.00844245	ENSGALG00000040908|HIP1
LEPROTL1	0.171039	0.592412	2897.58	0.172261	0.101082	ENSGALG00000024482|LEPROTL1
TXN	0.170907	0.554373	28709.8	0.198159	0.0868218	ENSGALG00000015704|TXN
EFHD1	0.170885	0.559048	5947.63	0.232514	0.0886264	ENSGALG00000001428|EFHD1
TIMM44	0.170765	0.569822	5945.9	0.147712	0.0929827	ENSGALG00000000352|TIMM44
PCYT1A	0.169647	0.432208	998.762	0.267284	0.045025	ENSGALG00000007474|PCYT1A
FAM114A1	0.169216	0.248353	486.839	0.299512	0.0153771	ENSGALG00000013583|FAM114A1
PPIG	0.169056	0.528617	6245.6	0.127218	0.0763638	ENSGALG00000009839|PPIG
SDC4	0.16894	0.52752	3396.15	0.242258	0.0757129	ENSGALG00000003932|SDC4
USP15	0.168563	0.600258	2635.23	0.201638	0.1057	ENSGALG00000030024|USP15
TMEM97	0.168253	0.580839	3817.9	0.197324	0.0971293	ENSGALG00000005702|TMEM97
TRAPPC2	0.168144	0.60229	2882.01	0.190283	0.106613	ENSGALG00000016578|TRAPPC2
HSPA4	0.167701	0.584704	8458.82	0.151113	0.0983978	ENSGALG00000040882|HSPA4
FKBP4	0.167156	0.568426	12783.5	0.131365	0.0926339	ENSGALG00000014331|FKBP4
ERLIN2	0.167139	0.596613	3826.69	0.200191	0.103746	ENSGALG00000003092|ERLIN2
ENSGALG00000051082	0.167057	0.579733	3248.13	0.211728	0.0967502	ENSGALG00000051082
ENSGALG00000029238	0.166304	0.604339	2372.82	0.198477	0.108314	ENSGALG00000029238
MTHFD2	0.166248	0.384271	892.712	0.274262	0.0352785	ENSGALG00000034344|MTHFD2
NOB1	0.166103	0.604339	3808.57	0.17478	0.108482	ENSGALG00000000693|NOB1
ARF1	0.165789	0.530926	22414.1	0.121954	0.0769928	ENSGALG00000005393|ARF1
CAST	0.165642	0.540449	1665.98	0.232962	0.0808277	ENSGALG00000014682|CAST
PTP4A2	0.16564	0.603288	7135.66	0.17482	0.107367	ENSGALG00000003265|PTP4A2
THUMPD3	0.165513	0.604207	7223	0.146301	0.108024	ENSGALG00000044813|THUMPD3
GXYLT2	0.165477	0.572339	1788.66	0.218315	0.0941243	ENSGALG00000007804|GXYLT2
VPS36	0.165448	0.52752	1794.01	0.239051	0.0756806	ENSGALG00000017026|VPS36
GPBP1L1	0.165378	0.596613	4630.08	0.155152	0.103511	ENSGALG00000010276|GPBP1L1
LNPK	0.165102	0.604339	2424.64	0.188026	0.108344	ENSGALG00000037944|LNPK
ARCN1	0.165026	0.515094	9992.24	0.125791	0.0718955	ENSGALG00000007430|ARCN1
CHIC1	0.165013	0.384271	442.863	0.273974	0.0353873	ENSGALG00000040956|CHIC1
ENSGALG00000016732	0.164674	0.467486	688.037	0.256711	0.0547358	ENSGALG00000016732
PCYOX1L	0.164561	0.496542	1732.44	0.247402	0.0654928	ENSGALG00000040340|PCYOX1L
ENSGALG00000034218	0.164078	0.608454	8049.51	0.170667	0.110335	ENSGALG00000034218
PRKD3	0.163944	0.537185	1888.59	0.234566	0.0792244	ENSGALG00000010612|PRKD3
ATP6V1G1	0.163894	0.487553	9495.61	0.109665	0.0621194	ENSGALG00000007190|ATP6V1G1
TMOD3	0.163573	0.584362	2176.39	0.214906	0.0982988	ENSGALG00000004710|TMOD3
ORC4	0.162945	0.592378	3565.37	0.207834	0.100992	ENSGALG00000012448|ORC4
LYSMD2	0.162777	0.593992	2181.25	0.205964	0.101975	ENSGALG00000018976|LYSMD2
ARFGAP3	0.162727	0.605292	5669.82	0.157976	0.109335	ENSGALG00000014140|ARFGAP3
PSME3	0.162638	0.621619	13641.3	0.162998	0.119926	ENSGALG00000002937|PSME3
LTN1	0.162636	0.534232	1815.53	0.240423	0.0784198	ENSGALG00000015804|LTN1
HIF1A	0.162347	0.614424	4781.3	0.165484	0.114691	ENSGALG00000011870|HIF1A
GOLT1B	0.16229	0.61141	4244.71	0.190128	0.111989	ENSGALG00000033855|GOLT1B
EPHA2	0.162258	0.181474	347.979	0.295452	0.00895958	ENSGALG00000039895|EPHA2
MKLN1	0.162152	0.566006	2492.59	0.218167	0.0917282	ENSGALG00000006356|MKLN1
ENSGALG00000033570	0.161969	0.604339	1384.04	0.199411	0.108425	ENSGALG00000033570
ABCE1	0.16153	0.616544	12422.3	0.179006	0.11545	ENSGALG00000009961|ABCE1
NAA35	0.16103	0.487579	2990.05	0.247609	0.0621971	ENSGALG00000012598|NAA35
FBXO34	0.160846	0.611703	1304.3	0.182441	0.11322	ENSGALG00000032563|FBXO34
HELLS	0.160821	0.38477	2307.07	0.26759	0.035597	ENSGALG00000005451|HELLS
CCNA2	0.160799	0.505728	2017.69	0.243557	0.0683638	ENSGALG00000011881|CCNA2
YWHAQ	0.160684	0.338193	34433.3	0.0806173	0.0276839	ENSGALG00000016433|YWHAQ
ENSGALG00000029674	0.16003	0.473669	850.984	0.255529	0.0567932	ENSGALG00000029674
HSPG2	0.159919	0.621068	4142.75	0.170283	0.119134	ENSGALG00000035717|HSPG2
TCIM	0.159664	0.461419	561.511	0.255306	0.0524266	ENSGALG00000024083|TCIM
KHDRBS3	0.159492	0.581246	2285.45	0.217245	0.097321	ENSGALG00000031519|KHDRBS3
PRRX2	0.159252	0.220938	354.174	0.285862	0.0126127	ENSGALG00000028236|PRRX2
MAP3K7	0.159015	0.582494	3614.55	0.135149	0.097654	ENSGALG00000015596|MAP3K7
MTMR6	0.158831	0.547561	1392.1	0.230277	0.0836783	ENSGALG00000017112|MTMR6
MID1	0.158642	0.369554	486.232	0.268483	0.0322753	ENSGALG00000038504|MID1
ENSGALG00000004412	0.158178	0.617888	3748.57	0.195531	0.117119	ENSGALG00000004412
POLR3A	0.158157	0.416431	1218.26	0.261834	0.041065	ENSGALG00000004947|POLR3A
SMN	0.158065	0.620585	4248.99	0.185943	0.118672	ENSGALG00000002430|SMN
LMAN1L	0.157943	0.618492	10204.2	0.149714	0.117382	ENSGALG00000034821|LMAN1L
CPAMD8	0.157925	0.499222	2684.76	0.244419	0.0660362	ENSGALG00000003742|CPAMD8
NDFIP1	0.157782	0.622225	17227.3	0.146086	0.120384	ENSGALG00000043744|NDFIP1
G3BP1	0.15772	0.596045	13934.4	0.134834	0.103216	ENSGALG00000004160|G3BP1
GOSR1	0.157506	0.603288	1524.92	0.20035	0.107316	ENSGALG00000004326|GOSR1
HK2	0.157373	0.252706	271.91	0.279616	0.0159745	ENSGALG00000034855|HK2
RMND5A	0.157142	0.625349	2230.44	0.187338	0.12194	ENSGALG00000015815|RMND5A
MYL12A	0.156933	0.490525	8890.58	0.102189	0.0637571	ENSGALG00000014854|MYL12A
MRPS30	0.156891	0.504009	1736.53	0.237129	0.0674875	ENSGALG00000014874|MRPS30
BRMS1L	0.156832	0.553525	1805.02	0.227362	0.0861055	ENSGALG00000010093|BRMS1L
SRP54	0.156767	0.617888	4790.47	0.148497	0.117134	ENSGALG00000023135|SRP54
DDX51	0.156667	0.603288	3820.16	0.206904	0.107646	ENSGALG00000032690|DDX51
FAM135A	0.156655	0.617744	2299.51	0.195482	0.116624	ENSGALG00000015969|FAM135A
CCND1	0.156184	0.599779	3202.77	0.21306	0.10536	ENSGALG00000007555|CCND1
RRP9	0.156174	0.620682	3246.36	0.191503	0.118808	ENSGALG00000043359|RRP9
ARPP19	0.155703	0.632913	16794.8	0.157036	0.125548	ENSGALG00000017370|ARPP19
SLC18B1	0.155475	0.372442	740.368	0.264597	0.032728	ENSGALG00000019961|SLC18B1
HINT2	0.155445	0.604339	10008.8	0.197653	0.10831	ENSGALG00000048320|HINT2
KDM3B	0.155102	0.620585	1478.86	0.195217	0.118518	ENSGALG00000007663|KDM3B
COG3	0.154939	0.297134	368.504	0.271956	0.0214392	ENSGALG00000016980|COG3
TBC1D1	0.154785	0.46378	1737.43	0.250343	0.0532385	ENSGALG00000039380|TBC1D1
RIOK2	0.154723	0.420422	2494.91	0.257677	0.0419064	ENSGALG00000015288|RIOK2
PSMA2	0.154695	0.464666	11370.7	0.0949384	0.0537544	ENSGALG00000039387|PSMA2
COL2A1	0.154659	0.554373	16900.9	0.114773	0.0865142	ENSGALG00000030712|COL2A1
TTC33	0.154299	0.538885	547.353	0.23225	0.0802923	ENSGALG00000014826|TTC33
CDH2	0.15404	0.632012	4774.27	0.189302	0.124867	ENSGALG00000015132|CDH2
OGDH	0.153623	0.663231	1721.95	0.175709	0.140649	ENSGALG00000014155|OGDH
CTSH	0.153601	0.6703	3225.16	0.162449	0.143809	ENSGALG00000033557|CTSH
LOXL2	0.1536	0.617888	1700.51	0.205306	0.11708	ENSGALG00000000402|LOXL2
CCT8	0.153446	0.608503	18819.7	0.126701	0.110399	ENSGALG00000015821|CCT8
HSPA4L	0.153335	0.641548	4217.99	0.1631	0.130585	ENSGALG00000010185|HSPA4L
NRIP1	0.153198	0.591037	5636.53	0.207511	0.100638	ENSGALG00000015681|NRIP1
AASDHPPT	0.153181	0.438963	349.263	0.25289	0.0469443	ENSGALG00000027981|AASDHPPT
STXBP4	0.153147	0.420538	906.896	0.255775	0.0421881	ENSGALG00000003033|STXBP4
PPID	0.153078	0.600858	6252.3	0.209887	0.105976	ENSGALG00000009451|PPID
EIF4ENIF1	0.153029	0.211745	534.191	0.276979	0.0115375	ENSGALG00000006898|EIF4ENIF1
EIF5A2	0.152869	0.615734	9972.48	0.134351	0.115109	ENSGALG00000009309|EIF5A2
NUDCD3	0.152644	0.632913	2658.91	0.188484	0.12558	ENSGALG00000038299|NUDCD3
GARNL3	0.152503	0.568734	2246.07	0.227325	0.0927244	ENSGALG00000000847|GARNL3
HDAC1	0.152429	0.683384	4192.27	0.18554	0.151173	ENSGALG00000003297|HDAC1
ACTR8	0.152428	0.617888	2139.73	0.199752	0.117082	ENSGALG00000005385|ACTR8
ASNS	0.152296	0.514884	1519.76	0.23668	0.0717075	ENSGALG00000009748|ASNS
FZD7	0.152289	0.550428	1715.71	0.23688	0.084617	ENSGALG00000034973|FZD7
ENSGALG00000007954	0.152207	0.372809	385.528	0.260586	0.0328652	ENSGALG00000007954
GTF3C3	0.152207	0.600258	877.076	0.215117	0.105694	ENSGALG00000007958|GTF3C3
PIGB	0.151881	0.616544	1334.24	0.202596	0.115496	ENSGALG00000037734|PIGB
UTRN	0.151879	0.554373	2249.1	0.215396	0.0867071	ENSGALG00000012256|UTRN
NDEL1	0.15166	0.427187	1030.77	0.252892	0.0435825	ENSGALG00000001163|NDEL1
VTA1	0.151524	0.637051	4057.34	0.153238	0.127973	ENSGALG00000013810|VTA1
USP6NL	0.151207	0.466844	2074.2	0.247187	0.0545779	ENSGALG00000035563|USP6NL
MAPK1IP1L	0.151172	0.649052	2723.57	0.177538	0.134001	ENSGALG00000035490|MAPK1IP1L
VPS50	0.151127	0.596613	1586.32	0.21383	0.103495	ENSGALG00000009500|VPS50
ENSGALG00000034354	0.151121	0.632913	3144.16	0.190009	0.125469	ENSGALG00000034354
ENOX2	0.151031	0.617339	2652.46	0.205867	0.116056	ENSGALG00000004079|ENOX2
SEPTIN9	0.150924	0.464666	784.868	0.24692	0.0537842	ENSGALG00000040244|SEPTIN9
USP36	0.150854	0.54135	752.061	0.230036	0.0816494	ENSGALG00000037018|USP36
MED24	0.150672	0.647469	3922.97	0.155172	0.133215	ENSGALG00000013506|MED24
ENSGALG00000023546	0.150584	0.507232	1109.99	0.236415	0.0697396	ENSGALG00000023546
SMNDC1	0.15054	0.610591	5295.86	0.128619	0.11128	ENSGALG00000008561|SMNDC1
TOPBP1	0.150524	0.505728	569.867	0.23777	0.0684942	ENSGALG00000034461|TOPBP1
NOP58	0.150161	0.611703	8228.19	0.12891	0.113236	ENSGALG00000008454|NOP58
UBE2K	0.150115	0.604995	4627.75	0.126327	0.108989	ENSGALG00000014290|UBE2K
PRORSD1P	0.150108	0.678076	2199.09	0.169852	0.14887	ENSGALG00000051779|PRORSD1P
KPNB1	0.149946	0.666518	7112.49	0.172495	0.142477	ENSGALG00000036962|KPNB1
COLGALT1	0.149555	0.654881	2430.74	0.170391	0.136459	ENSGALG00000046896|COLGALT1
C1H21ORF59	0.14935	0.620682	1728.42	0.20005	0.118784	ENSGALG00000037962|C1H21ORF59
METTL6	0.14887	0.604375	1359.22	0.211374	0.108658	ENSGALG00000040665|METTL6
CYFIP1	0.148834	0.646618	6192.46	0.144622	0.132397	ENSGALG00000016736|CYFIP1
MCM5	0.148755	0.466844	3576.86	0.244837	0.0544915	ENSGALG00000012546|MCM5
MAEA	0.148709	0.635096	5508.3	0.137874	0.126839	ENSGALG00000013310|MAEA
ARNTL2	0.148674	0.578495	1780.14	0.217832	0.0964091	ENSGALG00000014096|ARNTL2
HMGCR	0.148453	0.574376	2890.55	0.219517	0.0949174	ENSGALG00000014948|HMGCR
CENPQ	0.148447	0.572089	1135.84	0.222454	0.0939209	ENSGALG00000016692|CENPQ
NSF	0.148333	0.604339	3210.41	0.212757	0.108468	ENSGALG00000001055|NSF
ENSGALG00000045199	0.148305	0.176888	426.022	0.27237	0.00849615	ENSGALG00000045199
ENSGALG00000001604	0.148204	0.608454	2423.83	0.209698	0.110338	ENSGALG00000001604
ENSGALG00000026154	0.148068	0.22056	451.933	0.268514	0.0125654	ENSGALG00000026154
ENSGALG00000015656	0.14782	0.425142	802.867	0.250165	0.0429213	ENSGALG00000015656
PRTG	0.147427	0.493958	846.292	0.238132	0.0645231	ENSGALG00000037336|PRTG
PFN2	0.147425	0.636803	18237.7	0.19462	0.127632	ENSGALG00000054686|PFN2
CEP78	0.147332	0.438963	995.033	0.24753	0.0467305	ENSGALG00000015179|CEP78
SPECC1L	0.147169	0.485555	1184.94	0.239557	0.0613876	ENSGALG00000006648|SPECC1L
TCF12	0.14699	0.663231	18487.3	0.142521	0.140702	ENSGALG00000004304|TCF12
THAP5	0.146951	0.641184	3535.02	0.19457	0.130375	ENSGALG00000009494|THAP5
SEL1L	0.146818	0.566853	857.977	0.222822	0.0922569	ENSGALG00000010581|SEL1L
NANOS1	0.146818	0.579733	5472.84	0.217633	0.0967511	ENSGALG00000027980|NANOS1
PLOD1	0.14671	0.611703	2017.7	0.208014	0.112445	ENSGALG00000004531|PLOD1
CCDC66	0.146646	0.618492	1356.14	0.204118	0.117467	ENSGALG00000005450|CCDC66
YIPF5	0.146469	0.426443	820.503	0.248512	0.0434315	ENSGALG00000007404|YIPF5
MCMBP	0.146408	0.680419	4266.37	0.165985	0.14989	ENSGALG00000009455|MCMBP
TRAPPC6A	0.146109	0.676134	2239.53	0.161335	0.147999	ENSGALG00000010157|TRAPPC6A
SRGAP3	0.146055	0.60396	1306.46	0.211437	0.107937	ENSGALG00000008378|SRGAP3
ENTPD7	0.145993	0.505617	545.316	0.234939	0.0679318	ENSGALG00000023691|ENTPD7
NR1H3	0.14584	0.588168	1858.32	0.217723	0.0993981	ENSGALG00000038059|NR1H3
FGFR2	0.145725	0.409366	2606.33	0.248778	0.0399279	ENSGALG00000009495|FGFR2
UHRF1	0.145596	0.475327	3198.28	0.241775	0.0574658	ENSGALG00000034271|UHRF1
BTF3L4	0.14553	0.681377	15990.1	0.131674	0.15035	ENSGALG00000010570|BTF3L4
RPA1	0.145346	0.634514	3985.89	0.192285	0.126453	ENSGALG00000003072|RPA1
VBP1	0.145152	0.665115	4769.24	0.181887	0.141625	ENSGALG00000008389|VBP1
PSMA7	0.144933	0.670444	11744.6	0.134155	0.143983	ENSGALG00000030411|PSMA7
PDCD2	0.144491	0.672531	4238.35	0.154333	0.14562	ENSGALG00000011169|PDCD2
HSD17B12	0.144065	0.620585	25557.5	0.205936	0.118277	ENSGALG00000036787|HSD17B12
ARRDC1	0.143882	0.438963	1185.81	0.244599	0.0468319	ENSGALG00000008475|ARRDC1
UBE2N	0.143842	0.670992	10297.5	0.131614	0.144567	ENSGALG00000030515|UBE2N
ALDH9A1	0.143692	0.636875	8838.33	0.12608	0.127699	ENSGALG00000003495|ALDH9A1
NDUFAF1	0.143168	0.678076	5718.87	0.175446	0.148893	ENSGALG00000008587|NDUFAF1
ENSGALG00000028340	0.143146	0.54135	430.391	0.227089	0.0817527	ENSGALG00000028340
ENSGALG00000047143	0.143091	0.403455	433.3	0.246554	0.0388714	ENSGALG00000047143
PPP1R9B	0.14304	0.632347	2538.33	0.200653	0.125017	ENSGALG00000042330|PPP1R9B
HNRNPLL	0.142534	0.681377	4238.99	0.174399	0.150391	ENSGALG00000008504|HNRNPLL
BRIX1	0.142507	0.641491	5692.9	0.20073	0.130483	ENSGALG00000003373|BRIX1
MYL4	0.14241	0.528617	819.205	0.229862	0.0763954	ENSGALG00000000585|MYL4
PPP3CA	0.142218	0.36689	628.03	0.249758	0.0318865	ENSGALG00000039498|PPP3CA
CLN6	0.142215	0.67608	2657.82	0.175672	0.147783	ENSGALG00000007981|CLN6
ADCY6	0.142019	0.327689	413.777	0.252469	0.0256897	ENSGALG00000031244|ADCY6
DYNC1H1	0.141896	0.642607	10898.3	0.126685	0.130892	ENSGALG00000011330|DYNC1H1
YWHAB	0.141753	0.66184	25611.8	0.13313	0.140047	ENSGALG00000004143|YWHAB
PDS5A	0.141733	0.620585	2565.52	0.206211	0.118472	ENSGALG00000014286|PDS5A
PARPBP	0.141572	0.17776	363.348	0.262023	0.00856185	ENSGALG00000012756|PARPBP
PITRM1	0.141488	0.649052	2573.16	0.187697	0.133998	ENSGALG00000007036|PITRM1
GNL3	0.141452	0.693885	6848.16	0.154371	0.158975	ENSGALG00000001613|GNL3
TRMT1L	0.141396	0.681377	3589.38	0.173343	0.150324	ENSGALG00000033077|TRMT1L
TAPT1	0.141254	0.663231	1967.19	0.188636	0.14089	ENSGALG00000014486|TAPT1
ENSGALG00000049751	0.141187	0.530445	604.797	0.228852	0.0768853	ENSGALG00000049751
ENSGALG00000013528	0.141	0.204421	251.306	0.259565	0.0107831	ENSGALG00000013528
NCOA4	0.140937	0.681912	7006.2	0.174793	0.150645	ENSGALG00000002066|NCOA4
TTC27	0.140888	0.663231	2437.31	0.195957	0.140741	ENSGALG00000010538|TTC27
YAF2	0.140669	0.685598	2045.66	0.171872	0.152136	ENSGALG00000009540|YAF2
GIT2	0.140641	0.624132	2475.93	0.198037	0.121063	ENSGALG00000040844|GIT2
LIMK2	0.14062	0.640746	2947.93	0.198719	0.129957	ENSGALG00000006950|LIMK2
ALG10	0.140258	0.599779	2126.26	0.214505	0.105111	ENSGALG00000040272|ALG10
SET	0.140188	0.649006	21296.1	0.118287	0.133899	ENSGALG00000004701|SET
NUP93	0.140003	0.638563	3980.28	0.199937	0.12889	ENSGALG00000003010|NUP93
DEPDC1B	0.139974	0.546741	903.03	0.224975	0.0833203	ENSGALG00000014729|DEPDC1B
ACTB	0.13981	0.519771	266825	0.0917841	0.0738262	ENSGALG00000009621|ACTB
CAND1	0.139703	0.676134	5342.78	0.198122	0.148035	ENSGALG00000033879|CAND1
IDH3A	0.139533	0.659415	3614.24	0.190674	0.13844	ENSGALG00000037401|IDH3A
GGPS1	0.1393	0.54847	1384.06	0.224404	0.0839781	ENSGALG00000042853|GGPS1
H1FX	0.139281	0.62099	1163.92	0.208219	0.118955	ENSGALG00000037991|H1FX
RBFOX2	0.139162	0.531031	813.205	0.228461	0.0771566	ENSGALG00000012540|RBFOX2
TM9SF4	0.139016	0.67821	1921.62	0.186285	0.149115	ENSGALG00000006568|TM9SF4
IGFBP7	0.138612	0.67608	4261.39	0.188685	0.147579	ENSGALG00000037332|IGFBP7
NDUFS4	0.138474	0.687968	5337.08	0.17573	0.154726	ENSGALG00000028026|NDUFS4
LYSMD3	0.138443	0.464666	1009.84	0.237783	0.0537101	ENSGALG00000014651|LYSMD3
IPO11	0.138387	0.505644	1874.61	0.230603	0.0680888	ENSGALG00000014740|IPO11
PLPP3	0.138328	0.689647	3096.98	0.170589	0.155956	ENSGALG00000010818|PLPP3
STRIP1	0.138296	0.617888	1911.84	0.194395	0.11713	ENSGALG00000037995|STRIP1
HYAL2	0.138287	0.648459	1561.82	0.188787	0.133694	ENSGALG00000002138|HYAL2
SSBP1	0.138223	0.665241	3977.09	0.129044	0.141969	ENSGALG00000012876|SSBP1
PSMD6	0.138156	0.690401	6761.66	0.158518	0.156742	ENSGALG00000007315|PSMD6
CISH	0.138156	0.292994	443.085	0.250425	0.0208822	ENSGALG00000002260|CISH
FER	0.137968	0.387581	833.844	0.243319	0.0362105	ENSGALG00000000273|FER
PRMT7	0.137722	0.61766	1038.45	0.205585	0.116521	ENSGALG00000038865|PRMT7
LYRM4	0.137615	0.620585	836.635	0.207087	0.118702	ENSGALG00000051665|LYRM4
AGAP3	0.13757	0.588301	868.462	0.22658	0.0994623	ENSGALG00000043576|AGAP3
RGR	0.137451	0.61203	12240.9	0.210574	0.113379	ENSGALG00000002299|RGR
ZBTB1	0.137322	0.693011	2535.93	0.172003	0.158341	ENSGALG00000011718|ZBTB1
SDR16C5	0.137295	0.659415	1451.7	0.206266	0.138517	ENSGALG00000015416|SDR16C5
NDFIP2	0.137206	0.681398	1332.12	0.184511	0.150444	ENSGALG00000051466|NDFIP2
GALE	0.137203	0.693011	2736.37	0.181186	0.158417	ENSGALG00000004047|GALE
MYH9	0.137195	0.663608	5865.18	0.185536	0.141149	ENSGALG00000043092|MYH9
TRAM1L1	0.136709	0.700683	11155.7	0.137783	0.162696	ENSGALG00000041112|TRAM1L1
TBCA	0.136522	0.712896	6227.13	0.181643	0.170377	ENSGALG00000004353|TBCA
TNFRSF10B	0.136309	0.243845	802.796	0.25102	0.0147291	ENSGALG00000000452|TNFRSF10B
ENSGALG00000042782	0.135855	0.376448	267.728	0.242064	0.0337415	ENSGALG00000042782
C10orf88	0.13579	0.700683	2587.27	0.162537	0.162661	ENSGALG00000000011|C10orf88
HSDL2	0.135641	0.660617	7358.63	0.188525	0.139289	ENSGALG00000015663|HSDL2
ACOT7	0.135576	0.685598	2514.21	0.192886	0.152802	ENSGALG00000000652|ACOT7
NUP188	0.135323	0.690882	3544.07	0.181549	0.157011	ENSGALG00000043394|NUP188
CLUAP1	0.135255	0.637119	962.559	0.201262	0.128331	ENSGALG00000030877|CLUAP1
ALDH7A1	0.135184	0.700683	7189.43	0.172634	0.162855	ENSGALG00000008229|ALDH7A1
VDAC1	0.135142	0.560988	1579.35	0.218959	0.0893521	ENSGALG00000006503|VDAC1
SLC25A32	0.135115	0.604527	1325.36	0.213438	0.108768	ENSGALG00000039882|SLC25A32
P3H1	0.135013	0.649942	2197.72	0.198653	0.134487	ENSGALG00000004833|P3H1
RNF122	0.134985	0.68805	1053.47	0.196766	0.154962	ENSGALG00000001640|RNF122
NDC1	0.134897	0.620585	4020.2	0.208551	0.118514	ENSGALG00000031606|NDC1
FLRT3	0.134831	0.611703	1964.11	0.210052	0.113205	ENSGALG00000008716|FLRT3
SLC2A1	0.13474	0.706919	50551.1	0.151834	0.167157	ENSGALG00000004889|SLC2A1
SNU13	0.13462	0.71859	10280.6	0.165673	0.174817	ENSGALG00000011931|SNU13
PPFIBP1	0.134508	0.699365	6077.64	0.182902	0.161755	ENSGALG00000014106|PPFIBP1
ARPC5L	0.134434	0.60171	1056.75	0.212894	0.106212	ENSGALG00000001014|ARPC5L
HDDC2	0.134387	0.706919	3565.46	0.147341	0.167239	ENSGALG00000014841|HDDC2
TNFRSF1A	0.13432	0.477485	1566.94	0.232909	0.0587252	ENSGALG00000039461|TNFRSF1A
SLC25A3	0.134225	0.604537	33331.8	0.105825	0.108812	ENSGALG00000011514|SLC25A3
EAF1	0.134206	0.538656	490.998	0.223821	0.0798717	ENSGALG00000033379|EAF1
EMILIN3	0.133994	0.302411	249.555	0.244562	0.0221788	ENSGALG00000030012|EMILIN3
PAM	0.133709	0.484296	1527.03	0.230558	0.0607131	ENSGALG00000015256|PAM
C20H20ORF24	0.133454	0.668324	6911.25	0.119771	0.143148	ENSGALG00000001054|C20H20ORF24
VEGFD	0.133376	0.685598	10575.4	0.187537	0.152914	ENSGALG00000016558|VEGFD
NAA10	0.133293	0.644808	1367.02	0.200083	0.131569	ENSGALG00000041676|NAA10
SIRT5	0.13321	0.684652	2696.56	0.125682	0.151682	ENSGALG00000012692|SIRT5
CACUL1	0.133056	0.621426	719.835	0.207122	0.119303	ENSGALG00000009314|CACUL1
MEIS1	0.132823	0.678567	2175.96	0.188155	0.149241	ENSGALG00000041626|MEIS1
VPS37C	0.132692	0.614424	1452.75	0.209104	0.114611	ENSGALG00000038541|VPS37C
CSTB	0.132629	0.483233	1365.54	0.227716	0.0605112	ENSGALG00000014410|CSTB
RAB3IL1	0.132535	0.71657	8341.31	0.145589	0.173097	ENSGALG00000007203|RAB3IL1
KPNA1	0.13227	0.4757	566.378	0.230132	0.0578393	ENSGALG00000014426|KPNA1
AP2A2	0.1321	0.705981	9792.85	0.137131	0.166381	ENSGALG00000006799|AP2A2
ENSGALG00000017376	0.132088	0.546966	528.286	0.221164	0.0834322	ENSGALG00000017376
RTN4	0.132066	0.674886	19588.3	0.120628	0.14687	ENSGALG00000029261|RTN4
CCT7	0.132006	0.701327	20521.2	0.13328	0.163303	ENSGALG00000016088|CCT7
ANGPTL1	0.131916	0.51773	378.204	0.224924	0.0732603	ENSGALG00000004290|ANGPTL1
PSMB1	0.131837	0.724379	8601.41	0.137497	0.177883	ENSGALG00000011174|PSMB1
RRBP1	0.131793	0.723082	8909.03	0.151788	0.176947	ENSGALG00000008676|RRBP1
DDX10	0.131793	0.67608	2301.41	0.195627	0.147759	ENSGALG00000017156|DDX10
MRPS17	0.131737	0.66184	5470.47	0.118475	0.140069	ENSGALG00000002379|MRPS17
XYLB	0.131647	0.416431	663.986	0.235469	0.041079	ENSGALG00000006173|XYLB
ABCF2	0.131621	0.69616	5237.88	0.178763	0.160173	ENSGALG00000034573|ABCF2
BLMH	0.131398	0.741482	9491.71	0.148094	0.192117	ENSGALG00000004259|BLMH
OTUD6A	0.131335	0.690882	6189.43	0.178241	0.157138	ENSGALG00000041337|OTUD6A
NUDCD2	0.131053	0.723082	4777.95	0.157767	0.176866	ENSGALG00000001726|NUDCD2
ANOS1	0.130863	0.383123	569.567	0.236564	0.0348739	ENSGALG00000035266|ANOS1
ERCC5	0.130853	0.604375	1065.41	0.209976	0.108697	ENSGALG00000016860|ERCC5
WDHD1	0.130724	0.574376	1096.96	0.215112	0.094989	ENSGALG00000012199|WDHD1
GNL2	0.130505	0.715584	3804.73	0.172109	0.172576	ENSGALG00000001973|GNL2
CDC123	0.130472	0.599779	940.947	0.213126	0.105048	ENSGALG00000014038|CDC123
PHLDB2	0.130427	0.243929	600.502	0.243654	0.0147661	ENSGALG00000015377|PHLDB2
ENSGALG00000037699	0.130412	0.504736	524.498	0.225502	0.0677518	ENSGALG00000037699
FOXN2	0.130364	0.54847	450.805	0.2205	0.0839536	ENSGALG00000008942|FOXN2
ZC3H14	0.130139	0.700683	3231.56	0.177902	0.162522	ENSGALG00000010622|ZC3H14
NFIL3	0.130055	0.54135	832.227	0.220951	0.0811058	ENSGALG00000015209|NFIL3
SLCO4A1	0.130053	0.625349	4483.96	0.205943	0.122097	ENSGALG00000005460|SLCO4A1
ENSGALG00000010611	0.129959	0.701327	977.279	0.182346	0.163207	ENSGALG00000010611
GDPD4	0.129891	0.636453	2757.95	0.203241	0.127338	ENSGALG00000000690|GDPD4
DYNLL2	0.129822	0.745393	16883.6	0.150124	0.195404	ENSGALG00000005522|DYNLL2
NDUFA8	0.129791	0.702653	8275.13	0.130029	0.163895	ENSGALG00000040987|NDUFA8
SELENOF	0.129581	0.725041	3090.74	0.131687	0.178939	ENSGALG00000006261|SELENOF
POLR2B	0.129488	0.717989	3510.18	0.180299	0.174258	ENSGALG00000011387|POLR2B
SMURF2	0.129456	0.384271	320.083	0.234917	0.0352104	ENSGALG00000003566|SMURF2
HEATR3	0.12928	0.715584	3234.91	0.182576	0.172261	ENSGALG00000041613|HEATR3
VCP	0.129216	0.750389	16495.6	0.170741	0.199216	ENSGALG00000001986|VCP
ITSN1	0.129209	0.741206	6926.31	0.128311	0.19111	ENSGALG00000036677|ITSN1
NBAS	0.12911	0.564944	1716.79	0.216677	0.0910382	ENSGALG00000042614|NBAS
ENSGALG00000001169	0.129021	0.486015	2481.09	0.223833	0.0615419	ENSGALG00000001169
CRIP1	0.128966	0.262688	225.416	0.240857	0.0170524	ENSGALG00000002771|CRIP1
ARIH2	0.128957	0.714104	1902.06	0.181187	0.171345	ENSGALG00000006956|ARIH2
SLC39A6	0.128919	0.605071	805.802	0.204822	0.109166	ENSGALG00000013209|SLC39A6
ARL14EP	0.128885	0.685598	2178.07	0.191211	0.152298	ENSGALG00000012139|ARL14EP
EIF1	0.128884	0.68805	19581.5	0.11926	0.154988	ENSGALG00000028517|EIF1
CEP135	0.128823	0.313919	607.706	0.238252	0.0236302	ENSGALG00000013776|CEP135
CKAP4	0.128759	0.724379	4445.3	0.169697	0.177965	ENSGALG00000012659|CKAP4
SLC16A1	0.128719	0.725178	60777.6	0.168222	0.179247	ENSGALG00000001717|SLC16A1
CMTM3	0.128605	0.741206	3925.93	0.161093	0.19118	ENSGALG00000000424|CMTM3
UNC119B	0.128597	0.700683	1528.97	0.184925	0.162667	ENSGALG00000026722|UNC119B
EXOSC2	0.128596	0.733857	6644.51	0.165261	0.183752	ENSGALG00000040373|EXOSC2
ENSGALG00000050552	0.128595	0.60203	685.551	0.211688	0.10644	ENSGALG00000050552
CDV3	0.128435	0.73017	7721.29	0.157743	0.181571	ENSGALG00000032316|CDV3
TMEM33	0.128226	0.742641	6423.1	0.159574	0.193171	ENSGALG00000014248|TMEM33
MRPS22	0.128172	0.736861	2415.6	0.169692	0.185932	ENSGALG00000005367|MRPS22
VCPIP1	0.128124	0.504046	938.495	0.223905	0.0675519	ENSGALG00000042883|VCPIP1
HERPUD1	0.128066	0.693885	1847.18	0.184432	0.158807	ENSGALG00000001220|HERPUD1
SLC35B1	0.128062	0.733857	8501.67	0.15932	0.183832	ENSGALG00000035057|SLC35B1
PITPNB	0.128051	0.701327	3871.46	0.140005	0.163103	ENSGALG00000005654|PITPNB
DUS4L	0.12759	0.502202	506.687	0.223888	0.0669484	ENSGALG00000023661|DUS4L
PDZD8	0.127541	0.372442	854.596	0.233963	0.0327007	ENSGALG00000029095|PDZD8
SDF2L1	0.127445	0.710811	3239.59	0.181666	0.168688	ENSGALG00000031982|SDF2L1
UTP15	0.127166	0.595114	2820.12	0.214895	0.10281	ENSGALG00000013510|UTP15
RTCB	0.127089	0.701836	5175.33	0.185691	0.163621	ENSGALG00000012611|RTCB
SSR1	0.126902	0.670427	21517.5	0.114927	0.143931	ENSGALG00000012798|SSR1
SMARCE1	0.126579	0.755526	13863.7	0.158434	0.20519	ENSGALG00000003882|SMARCE1
LARP4	0.126543	0.723301	4635.45	0.184151	0.177264	ENSGALG00000042122|LARP4
PRRC2C	0.126542	0.718521	7900.42	0.128731	0.174698	ENSGALG00000035841|PRRC2C
CDKN2AIP	0.126408	0.725041	2264.21	0.175912	0.178844	ENSGALG00000010661|CDKN2AIP
PGM3	0.126161	0.587443	1229.18	0.213699	0.0989674	ENSGALG00000015854|PGM3
RNF145	0.12605	0.611703	1850.15	0.207058	0.113199	ENSGALG00000003691|RNF145
ARL5B	0.125865	0.741206	4429.44	0.166068	0.190161	ENSGALG00000008557|ARL5B
NARS	0.125851	0.752188	5410.23	0.151711	0.201092	ENSGALG00000040506|NARS
NPC1	0.125708	0.643502	1947.12	0.199418	0.131166	ENSGALG00000015030|NPC1
FHL3	0.125362	0.484996	918.958	0.224297	0.0609729	ENSGALG00000035187|FHL3
SHOC2	0.125334	0.400623	910.066	0.230035	0.0383143	ENSGALG00000008771|SHOC2
MRPS27	0.125309	0.710811	2671.36	0.184125	0.168655	ENSGALG00000015002|MRPS27
YY2	0.125155	0.739311	2657.58	0.136253	0.188326	ENSGALG00000017388|YY2
TNFRSF9	0.125148	0.629249	1068.86	0.203696	0.123796	ENSGALG00000052935|TNFRSF9
SPTLC1	0.124944	0.73469	3900.33	0.174074	0.184259	ENSGALG00000013493|SPTLC1
ENSGALG00000046819	0.124943	0.640814	619.855	0.202199	0.130095	ENSGALG00000046819
ACAT2	0.124908	0.741206	4512.86	0.150535	0.190879	ENSGALG00000011659|ACAT2
P4HA1	0.124763	0.640746	3802.4	0.202269	0.129967	ENSGALG00000004325|P4HA1
UBE2L3	0.124568	0.758411	12448.2	0.153403	0.207749	ENSGALG00000036739|UBE2L3
CTCF	0.124532	0.735632	3528.07	0.175752	0.184758	ENSGALG00000001817|CTCF
DNAJC7	0.12452	0.741206	4400.45	0.168856	0.191485	ENSGALG00000042796|DNAJC7
SRPX	0.124284	0.512691	656.282	0.220192	0.0712203	ENSGALG00000043100|SRPX
DACH2	0.124279	0.41619	326.516	0.228397	0.0408956	ENSGALG00000006886|DACH2
PLCG1	0.124244	0.706919	2524.43	0.186976	0.167193	ENSGALG00000003750|PLCG1
CRLF3	0.124169	0.742641	3118.98	0.162785	0.193223	ENSGALG00000003284|CRLF3
TBRG4	0.123931	0.672838	4369.93	0.188081	0.145786	ENSGALG00000038102|TBRG4
ENSGALG00000042023	0.123828	0.611703	1085.42	0.210281	0.112998	ENSGALG00000042023
LSM6	0.123717	0.729273	2560.86	0.175934	0.181193	ENSGALG00000009985|LSM6
TSPAN3	0.123643	0.739792	29816.8	0.170633	0.188868	ENSGALG00000002774|TSPAN3
ENSGALG00000040041	0.123617	0.741206	2265.08	0.166409	0.191421	ENSGALG00000040041
CLASP1	0.123558	0.505728	881.039	0.219543	0.0687828	ENSGALG00000011645|CLASP1
UBE2D2	0.123549	0.737249	7883	0.136139	0.186365	ENSGALG00000038128|UBE2D2
CCNF	0.123369	0.702702	1381.57	0.187367	0.164221	ENSGALG00000038502|CCNF
OAZ1	0.123353	0.762112	4360.31	0.149348	0.210493	ENSGALG00000000812|OAZ1
MRPL22	0.123336	0.723082	2394.84	0.181284	0.176987	ENSGALG00000003919|MRPL22
TBC1D15	0.123276	0.634001	2672.72	0.206182	0.126081	ENSGALG00000010190|TBC1D15
UFD1L	0.123065	0.768817	4520.85	0.142459	0.215903	ENSGALG00000001593|UFD1L
EDNRA	0.123017	0.195109	836.545	0.236753	0.0100081	ENSGALG00000010013|EDNRA
PXK	0.122762	0.283288	286.148	0.232969	0.0198746	ENSGALG00000007052|PXK
SEPT6	0.122744	0.717168	5028.92	0.132099	0.173373	ENSGALG00000008633|SEPT6
USP12-like	0.122725	0.687505	754.445	0.193358	0.154329	ENSGALG00000034769|USP12-like
SNCAIP	0.122601	0.603288	2712.39	0.210744	0.10752	ENSGALG00000005330|SNCAIP
PDIA6	0.122599	0.738135	24619.5	0.128284	0.186834	ENSGALG00000016447|PDIA6
ENSGALG00000043257	0.122533	0.332062	141.623	0.230671	0.0264619	ENSGALG00000043257
SPHK1	0.122478	0.438963	605.362	0.225485	0.0469947	ENSGALG00000023541|SPHK1
WDR77	0.122426	0.715584	5598.64	0.173794	0.172664	ENSGALG00000040864|WDR77
PANK1	0.122065	0.69616	2252.61	0.188845	0.160108	ENSGALG00000006431|PANK1
SECISBP2	0.122021	0.742456	2401.65	0.175053	0.192791	ENSGALG00000010694|SECISBP2
RNF208	0.121899	0.431893	293.993	0.225251	0.0448593	ENSGALG00000008911|RNF208
DBF4	0.121897	0.628754	1806.09	0.203162	0.123594	ENSGALG00000008963|DBF4
TXNDC11	0.121841	0.636992	1448.76	0.203736	0.127805	ENSGALG00000003154|TXNDC11
ELOVL1	0.121833	0.741206	3632.7	0.173641	0.191888	ENSGALG00000009988|ELOVL1
DYNLT3	0.121626	0.599779	1149.12	0.210748	0.104939	ENSGALG00000016259|DYNLT3
CNOT7	0.121593	0.755957	7288.09	0.148166	0.205717	ENSGALG00000013649|CNOT7
IPO7	0.121591	0.746452	6367.47	0.133227	0.196163	ENSGALG00000005807|IPO7
DIEXF	0.121582	0.705981	1347.09	0.188327	0.166361	ENSGALG00000009887|DIEXF
PPP2R5C	0.121447	0.749381	4023.34	0.13838	0.198415	ENSGALG00000029996|PPP2R5C
ARID5A	0.121274	0.442779	454.203	0.224003	0.0478119	ENSGALG00000039206|ARID5A
ENSGALG00000034737	0.121168	0.632913	990.273	0.20009	0.125595	ENSGALG00000034737
BRI3	0.121153	0.745212	2568.14	0.164835	0.195109	ENSGALG00000041914|BRI3
SYS1	0.120869	0.747443	2484.33	0.172539	0.197083	ENSGALG00000003929|SYS1
TTLL12	0.120817	0.751543	9506.6	0.165396	0.199837	ENSGALG00000014167|TTLL12
SEH1L	0.120798	0.760257	5041.17	0.145892	0.20901	ENSGALG00000013872|SEH1L
SLC31A1	0.120767	0.752188	2273.52	0.162266	0.20021	ENSGALG00000008844|SLC31A1
FDFT1	0.12068	0.688755	1625.77	0.190801	0.155196	ENSGALG00000016665|FDFT1
LASP1	0.120561	0.675887	1659.43	0.196157	0.147357	ENSGALG00000039299|LASP1
ELP2	0.120549	0.599331	1070.13	0.206865	0.104601	ENSGALG00000039034|ELP2
USP5	0.120527	0.751543	4554.52	0.167571	0.199823	ENSGALG00000014525|USP5
GRSF1	0.120449	0.745801	4916.29	0.1293	0.195698	ENSGALG00000031160|GRSF1
SLC30A1	0.12044	0.690401	1229.46	0.192885	0.156725	ENSGALG00000009858|SLC30A1
ASB6	0.120429	0.687505	1502.21	0.193931	0.154317	ENSGALG00000004378|ASB6
HMGCS1	0.12027	0.657302	1311.55	0.201061	0.137523	ENSGALG00000014862|HMGCS1
NOL10	0.12026	0.746619	1785.01	0.164081	0.196468	ENSGALG00000016445|NOL10
C15orf61	0.120069	0.712896	1535.85	0.187323	0.170397	ENSGALG00000028141|C15orf61
ENSGALG00000035237	0.119764	0.524677	469.061	0.216494	0.0748954	ENSGALG00000035237
CCDC58	0.119757	0.71657	1344.69	0.185602	0.173105	ENSGALG00000014413|CCDC58
CERS6	0.119674	0.468141	730.907	0.221055	0.0549831	ENSGALG00000010902|CERS6
KPNA3	0.119632	0.793134	4252.94	0.153551	0.231891	ENSGALG00000017009|KPNA3
MOB3A	0.119624	0.725041	1384.05	0.180288	0.178713	ENSGALG00000031729|MOB3A
LMO7	0.119554	0.719207	863.658	0.18488	0.175085	ENSGALG00000016920|LMO7
SLBP	0.119437	0.230757	812.083	0.231377	0.0135229	ENSGALG00000015712|SLBP
BORA	0.119385	0.589809	903.723	0.210005	0.100178	ENSGALG00000016931|BORA
AP2M1	0.119311	0.742017	10632.2	0.125238	0.192414	ENSGALG00000008432|AP2M1
TMSB15B	0.119039	0.760472	7874.42	0.175009	0.209585	ENSGALG00000031593|TMSB15B
KDELR2	0.119039	0.654881	17815.5	0.0955374	0.136423	ENSGALG00000040793|KDELR2
TPMT	0.118924	0.752188	2345.54	0.134176	0.201108	ENSGALG00000012687|TPMT
FAM3C	0.118775	0.753602	2165.75	0.167119	0.203832	ENSGALG00000008975|FAM3C
SHFM1	0.118468	0.766169	7534.26	0.143498	0.212755	ENSGALG00000009733|SHFM1
RAD51	0.118449	0.587477	2635	0.208971	0.0991979	ENSGALG00000030313|RAD51
AAGAB	0.118255	0.715994	1463.49	0.186731	0.172814	ENSGALG00000007887|AAGAB
ORAI1	0.118079	0.705981	1843.72	0.189749	0.166141	ENSGALG00000004240|ORAI1
NAA15	0.118028	0.700683	2814.23	0.190928	0.162727	ENSGALG00000009782|NAA15
LEF1	0.118011	0.564944	1043.41	0.207842	0.0910407	ENSGALG00000031960|LEF1
SDC1	0.117969	0.54135	886.797	0.213407	0.081179	ENSGALG00000016480|SDC1
XRCC6	0.117918	0.754415	2180.43	0.17153	0.204252	ENSGALG00000011932|XRCC6
CA10	0.117883	0.617339	2638.65	0.205397	0.115977	ENSGALG00000002993|CA10
CERT1	0.117447	0.490525	559.134	0.217434	0.0637554	ENSGALG00000014952|CERT1
SLC39A13	0.117447	0.745212	2607.2	0.1625	0.195123	ENSGALG00000008122|SLC39A13
N4BP1	0.117233	0.753497	1809.8	0.171544	0.203356	ENSGALG00000003907|N4BP1
ENSGALG00000004676	0.117191	0.206835	332.317	0.229813	0.0109618	ENSGALG00000004676
NIF3L1	0.117146	0.741206	2634.82	0.177011	0.190033	ENSGALG00000008226|NIF3L1
EIF4A3	0.116792	0.76041	13144.4	0.128459	0.209375	ENSGALG00000008530|EIF4A3
UBA6	0.116729	0.705981	1355.03	0.189451	0.166537	ENSGALG00000011762|UBA6
SEMA3G	0.116512	0.31786	967.728	0.225349	0.0241073	ENSGALG00000004476|SEMA3G
TMED3	0.116465	0.621897	1783.81	0.201741	0.12024	ENSGALG00000008272|TMED3
RAB28	0.116354	0.561657	809.495	0.21159	0.0895195	ENSGALG00000014931|RAB28
XPO7	0.116339	0.767481	3753.87	0.165967	0.213773	ENSGALG00000001838|XPO7
MYH11	0.116334	0.409366	244.981	0.221514	0.0398566	ENSGALG00000006520|MYH11
PROM1	0.116121	0.552367	1799.07	0.212041	0.085542	ENSGALG00000014496|PROM1
NR6A1	0.116117	0.295105	512.443	0.226038	0.021209	ENSGALG00000001073|NR6A1
PTCD2	0.116101	0.674827	1027.33	0.194812	0.146647	ENSGALG00000038260|PTCD2
IFT22	0.115957	0.764067	1516.53	0.169569	0.211738	ENSGALG00000021653|IFT22
KANK4	0.115834	0.534396	645.193	0.213364	0.0786658	ENSGALG00000010953|KANK4
ENSGALG00000037457	0.115782	0.257733	161.784	0.226581	0.0164569	ENSGALG00000037457
GLT8D1	0.115716	0.777276	3828.6	0.152276	0.221802	ENSGALG00000001642|GLT8D1
ENSGALG00000015684	0.115614	0.485184	644.639	0.21651	0.0611993	ENSGALG00000015684
GJB1	0.115601	0.528603	624.231	0.213776	0.0763133	ENSGALG00000005541|GJB1
IP6K1	0.1156	0.649788	2009.54	0.205045	0.134383	ENSGALG00000002510|IP6K1
FAT1	0.115525	0.774076	5111.08	0.155973	0.220034	ENSGALG00000013579|FAT1
ENSGALG00000052514	0.115525	0.189158	223.17	0.228454	0.00951006	ENSGALG00000052514
ENSGALG00000027983	0.115515	0.161701	311.907	0.22934	0.00728718	ENSGALG00000027983
RAPGEF3	0.115459	0.252706	204.882	0.226373	0.015971	ENSGALG00000043775|RAPGEF3
ANKRD28	0.115422	0.559048	751.802	0.210788	0.0887199	ENSGALG00000011226|ANKRD28
LDB2	0.115278	0.749381	2020.78	0.16241	0.198132	ENSGALG00000014485|LDB2
EVI5	0.115144	0.68916	1803.58	0.193578	0.155385	ENSGALG00000029582|EVI5
ENSGALG00000002499	0.114937	0.76041	2584.52	0.169383	0.209312	ENSGALG00000002499
PLPP5	0.114906	0.637119	1416.43	0.200249	0.128373	ENSGALG00000044574|PLPP5
GNPTG	0.114808	0.759127	2185.91	0.167455	0.208062	ENSGALG00000006441|GNPTG
RRM2	0.114668	0.696946	4611.18	0.193148	0.160552	ENSGALG00000016442|RRM2
GPR180	0.114657	0.633231	779.14	0.202204	0.125807	ENSGALG00000016897|GPR180
WDR70	0.114562	0.706919	1851.92	0.187318	0.167283	ENSGALG00000003708|WDR70
SNX3	0.11418	0.779257	2594.8	0.144343	0.223236	ENSGALG00000015304|SNX3
ACSL3	0.11401	0.727815	1450.43	0.186295	0.180572	ENSGALG00000005206|ACSL3
PRKCI	0.113986	0.698502	2128.77	0.192105	0.161357	ENSGALG00000009364|PRKCI
TMTC3	0.113949	0.778862	3557.63	0.170452	0.22269	ENSGALG00000033106|TMTC3
NOC2L	0.1139	0.748083	2997.85	0.184533	0.197383	ENSGALG00000002222|NOC2L
ENSGALG00000010554	0.113843	0.437045	509.029	0.218085	0.0462729	ENSGALG00000010554
GATAD1	0.11384	0.725331	967.341	0.186174	0.179442	ENSGALG00000009399|GATAD1
TGFB1I1	0.113814	0.690882	659.651	0.193342	0.157074	ENSGALG00000007247|TGFB1I1
DHX15	0.113754	0.760488	6034.09	0.162166	0.209721	ENSGALG00000014395|DHX15
ENSGALG00000033453	0.11367	0.46244	493.138	0.216718	0.0528136	ENSGALG00000033453
MINOS1	0.113633	0.798177	4606.08	0.117886	0.239436	ENSGALG00000004039|MINOS1
EDARADD	0.113612	0.180149	279.83	0.226597	0.00884447	ENSGALG00000031763|EDARADD
DCK	0.113333	0.700683	1838.04	0.193075	0.162551	ENSGALG00000028501|DCK
ENSGALG00000014857	0.113322	0.527364	573.856	0.211762	0.0755409	ENSGALG00000014857
RNPS1	0.113263	0.796139	8579.31	0.147628	0.237062	ENSGALG00000009288|RNPS1
MRPS36	0.113243	0.691978	2395.87	0.190991	0.157837	ENSGALG00000014789|MRPS36
ENSGALG00000004509	0.113163	0.614424	86209.9	0.0782864	0.114724	ENSGALG00000004509
MSANTD1	0.113091	0.550428	951.687	0.209618	0.0848537	ENSGALG00000015628|MSANTD1
ANAPC7	0.113086	0.76916	1740.49	0.176391	0.21616	ENSGALG00000003826|ANAPC7
PSMD5	0.113058	0.658371	1519.48	0.197967	0.138073	ENSGALG00000001637|PSMD5
RUVBL1	0.113048	0.75789	4485.71	0.173737	0.207287	ENSGALG00000005931|RUVBL1
RAB12	0.113025	0.76811	1702.12	0.169092	0.214529	ENSGALG00000033608|RAB12
CD320	0.112967	0.764067	1366.19	0.1719	0.211579	ENSGALG00000021688|CD320
ETV4	0.112901	0.159717	1041.73	0.226544	0.00714985	ENSGALG00000036678|ETV4
ECE1	0.112786	0.564944	621.316	0.207894	0.0909913	ENSGALG00000031343|ECE1
MAGI3	0.112636	0.759212	2456.59	0.175189	0.208453	ENSGALG00000001816|MAGI3
ENSGALG00000004503	0.111777	0.611703	674.724	0.204187	0.112925	ENSGALG00000004503
ENSGALG00000025811	0.111747	0.711182	1877.61	0.190343	0.168928	ENSGALG00000025811
TXNL4A	0.111578	0.775919	1801.11	0.168649	0.220858	ENSGALG00000040739|TXNL4A
ENSGALG00000003428	0.111535	0.384271	436.276	0.218246	0.0351793	ENSGALG00000003428
ENSGALG00000053889	0.111387	0.283288	409.575	0.221411	0.0198938	ENSGALG00000053889
UNC5B	0.111254	0.738135	1744.54	0.184003	0.186979	ENSGALG00000004569|UNC5B
ING5	0.111198	0.56926	406.08	0.207854	0.0928506	ENSGALG00000006317|ING5
ENSGALG00000054222	0.111003	0.531863	359.525	0.210456	0.0774855	ENSGALG00000054222
MRPS5	0.110816	0.760472	2803.23	0.177091	0.209654	ENSGALG00000008550|MRPS5
MAP4	0.110799	0.783499	1237.13	0.165307	0.225961	ENSGALG00000040783|MAP4
DDA1	0.110602	0.779257	2115.53	0.161692	0.223264	ENSGALG00000047617|DDA1
MOCS3	0.11059	0.670427	1039.93	0.196668	0.143885	ENSGALG00000007986|MOCS3
LYAR	0.110373	0.798768	2740.8	0.145708	0.240225	ENSGALG00000015000|LYAR
OSBPL10	0.110324	0.636453	625.488	0.200679	0.127349	ENSGALG00000050427|OSBPL10
WDR4	0.11029	0.752582	2249.98	0.179228	0.201665	ENSGALG00000016187|WDR4
PABPC4	0.110162	0.457168	680.638	0.214485	0.050728	ENSGALG00000003800|PABPC4
C6orf62	0.110134	0.779257	5366.37	0.172896	0.223082	ENSGALG00000013628|C6orf62
PMS2	0.110131	0.761213	1514.26	0.174436	0.210029	ENSGALG00000003430|PMS2
WASL	0.110123	0.797256	2871.39	0.147694	0.237961	ENSGALG00000008797|WASL
CNTD1	0.110089	0.670992	1226.91	0.197707	0.144682	ENSGALG00000043285|CNTD1
CLTA	0.109993	0.795696	12847.9	0.163645	0.235805	ENSGALG00000015326|CLTA
ARF6	0.109924	0.800075	5068.72	0.136176	0.24264	ENSGALG00000026944|ARF6
CCT4	0.109738	0.783586	21598.2	0.122956	0.226668	ENSGALG00000008812|CCT4
TBP	0.109705	0.747833	2670.53	0.179675	0.197264	ENSGALG00000011171|TBP
COMMD5	0.109681	0.783758	4484.43	0.125263	0.227186	ENSGALG00000008867|COMMD5
TRPC4AP	0.109655	0.786128	4310.53	0.124544	0.228672	ENSGALG00000003147|TRPC4AP
URI1	0.109632	0.795696	2598.74	0.159875	0.23591	ENSGALG00000004506|URI1
PDZD11	0.109627	0.799488	3568.82	0.150355	0.241175	ENSGALG00000004198|PDZD11
TMLHE	0.109594	0.759686	1908.53	0.176486	0.208691	ENSGALG00000007443|TMLHE
SMAD2Z	0.109584	0.742456	4290.45	0.184113	0.192697	ENSGALG00000036001|SMAD2Z
NPHP1	0.10954	0.742456	1704.77	0.184187	0.192636	ENSGALG00000008195|NPHP1
ISOC1	0.109307	0.667928	1112.96	0.194719	0.143016	ENSGALG00000000161|ISOC1
HACD2	0.109252	0.798177	4965.1	0.133922	0.239516	ENSGALG00000011704|HACD2
ITGA6	0.109165	0.757205	2811.03	0.178278	0.206919	ENSGALG00000034007|ITGA6
RNASEH1	0.109162	0.799995	2032.88	0.155926	0.241616	ENSGALG00000016389|RNASEH1
SIX3	0.109149	0.745801	2949.69	0.177852	0.195592	ENSGALG00000032259|SIX3
ENSGALG00000028267	0.109115	0.621068	1984.14	0.201301	0.119174	ENSGALG00000028267
TMEM18	0.109078	0.754484	2254.93	0.17943	0.204447	ENSGALG00000028744|TMEM18
FAM43A	0.109025	0.647676	3666.77	0.199958	0.133303	ENSGALG00000041898|FAM43A
FBN3	0.108998	0.77706	1671.92	0.171172	0.221403	ENSGALG00000037625|FBN3
FXN	0.108908	0.665115	1061.25	0.197205	0.141623	ENSGALG00000015108|FXN
ENSGALG00000012770	0.108754	0.311357	108.697	0.218133	0.023349	ENSGALG00000012770
NSL1	0.108695	0.593992	434.024	0.204466	0.102008	ENSGALG00000009814|NSL1
CTSC	0.108666	0.792627	6794.32	0.136344	0.231525	ENSGALG00000017239|CTSC
SCARB2	0.108614	0.741206	1891.71	0.184555	0.19003	ENSGALG00000011499|SCARB2
MTF2	0.108613	0.808512	4185.98	0.162618	0.248777	ENSGALG00000043087|MTF2
MAPK11	0.108471	0.507232	628.501	0.209678	0.0698616	ENSGALG00000040023|MAPK11
CBLL1	0.108391	0.796139	1511.39	0.149384	0.236735	ENSGALG00000038981|CBLL1
GART	0.10836	0.800075	2814.07	0.156851	0.241821	ENSGALG00000037076|GART
WIPI1	0.108351	0.813463	3489.74	0.146763	0.253523	ENSGALG00000004215|WIPI1
ENSGALG00000048042	0.108291	0.670992	1565.13	0.197157	0.144488	ENSGALG00000048042
ECEL1	0.108233	0.624132	486.776	0.201096	0.121029	ENSGALG00000030420|ECEL1
CP	0.108112	0.621619	1096.06	0.200799	0.119548	ENSGALG00000030773|CP
RPL7L1	0.107907	0.800075	11047.4	0.128051	0.241943	ENSGALG00000011974|RPL7L1
EIF2B5	0.107847	0.752582	2867.9	0.176103	0.202342	ENSGALG00000008376|EIF2B5
SUSD3	0.107712	0.150325	216.146	0.221304	0.00645242	ENSGALG00000025886|SUSD3
ASPH	0.107709	0.798768	1444.93	0.160584	0.240154	ENSGALG00000030112|ASPH
NCBP1	0.107694	0.795696	4704.51	0.155565	0.235463	ENSGALG00000002087|NCBP1
PHF5A	0.107622	0.801392	3873.54	0.162954	0.244112	ENSGALG00000011953|PHF5A
NFE2L2	0.107613	0.752582	3797.79	0.179097	0.20255	ENSGALG00000009240|NFE2L2
CASD1	0.107555	0.67818	952.575	0.194251	0.149012	ENSGALG00000009653|CASD1
HSPE1	0.107503	0.784676	14469.1	0.169805	0.227804	ENSGALG00000009070|HSPE1
USP2	0.107497	0.564944	1018.1	0.205627	0.091105	ENSGALG00000006755|USP2
TBL2	0.10745	0.77286	2857.57	0.171993	0.218776	ENSGALG00000031263|TBL2
HSD17B7	0.107343	0.469049	608.337	0.211657	0.0552409	ENSGALG00000037852|HSD17B7
STXBP5	0.107301	0.322953	332.328	0.216583	0.0249734	ENSGALG00000012336|STXBP5
GTF2F2	0.107106	0.806605	3078.87	0.148205	0.247332	ENSGALG00000016974|GTF2F2
MELK	0.107072	0.751543	1728.84	0.181177	0.199889	ENSGALG00000016438|MELK
SRP19	0.107046	0.741206	5175.47	0.187482	0.190207	ENSGALG00000000218|SRP19
ENSGALG00000031296	0.107029	0.783586	3380.64	0.175156	0.226422	ENSGALG00000031296
MSH3	0.106928	0.696971	1313.57	0.192115	0.160607	ENSGALG00000015589|MSH3
HNRNPH3	0.106847	0.855104	22808.9	0.127042	0.304974	ENSGALG00000003947|HNRNPH3
DPM1	0.106819	0.806879	4125.02	0.142767	0.248103	ENSGALG00000017366|DPM1
PHAX	0.106797	0.746196	4690.11	0.181103	0.196022	ENSGALG00000014691|PHAX
DNAJC2	0.106768	0.825992	6384.84	0.134849	0.264429	ENSGALG00000008249|DNAJC2
ENSGALG00000046507	0.106724	0.713221	781.213	0.190123	0.170653	ENSGALG00000046507
CHST3	0.106677	0.752188	1180.24	0.181845	0.201047	ENSGALG00000024056|CHST3
BCL2L10	0.106555	0.848076	9571.57	0.145843	0.296939	ENSGALG00000030871|BCL2L10
USP47	0.106247	0.725178	2361.78	0.187972	0.179301	ENSGALG00000005569|USP47
PMM2	0.106033	0.8097	3455.95	0.164095	0.250017	ENSGALG00000007326|PMM2
CPSF3	0.106024	0.806849	5147.96	0.161025	0.247693	ENSGALG00000016424|CPSF3
ZW10	0.105992	0.724379	1946.55	0.188404	0.178292	ENSGALG00000040155|ZW10
PHF3	0.105909	0.855164	5835.55	0.129024	0.305943	ENSGALG00000016267|PHF3
ACTR6	0.105899	0.800075	7422.98	0.128574	0.242962	ENSGALG00000040976|ACTR6
WDR76	0.105891	0.270736	489.712	0.216541	0.0181899	ENSGALG00000035465|WDR76
ST6GAL1	0.105683	0.599779	3897.86	0.202809	0.10532	ENSGALG00000005550|ST6GAL1
NAF1	0.105631	0.517309	644.148	0.207798	0.0728023	ENSGALG00000009496|NAF1
MCPH1	0.105451	0.54847	692.12	0.205031	0.0840118	ENSGALG00000016332|MCPH1
COG6	0.105414	0.752188	2232.58	0.186074	0.200856	ENSGALG00000017035|COG6
NDE1	0.105394	0.75789	2686.17	0.180597	0.207478	ENSGALG00000032590|NDE1
ARMC6	0.105373	0.8208	2723.63	0.145514	0.259503	ENSGALG00000003024|ARMC6
SGMS1	0.105205	0.694345	4194.59	0.192545	0.159227	ENSGALG00000003701|SGMS1
ZBTB26	0.104851	0.582695	1509.76	0.203369	0.0977299	ENSGALG00000042762|ZBTB26
POMK	0.104842	0.738139	1182.27	0.185818	0.187114	ENSGALG00000026210|POMK
ENSGALG00000004311	0.104735	0.628844	673.894	0.199231	0.123672	ENSGALG00000004311
CAVIN4	0.104677	0.685598	586.96	0.193453	0.15289	ENSGALG00000026452|CAVIN4
UTP3	0.104662	0.748807	817.74	0.183189	0.197681	ENSGALG00000047103|UTP3
PLRG1	0.104647	0.795696	2951.58	0.170807	0.234864	ENSGALG00000009257|PLRG1
EIF1AX	0.104575	0.798177	13653.6	0.127145	0.239157	ENSGALG00000016410|EIF1AX
PDSS2	0.104566	0.736444	923.272	0.186894	0.185326	ENSGALG00000015313|PDSS2
MPI	0.104554	0.813301	4546.74	0.157403	0.252035	ENSGALG00000029296|MPI
EIF2S1	0.104532	0.755089	12289.3	0.103821	0.204857	ENSGALG00000009565|EIF2S1
SOS1	0.10445	0.628754	1047.72	0.199059	0.123347	ENSGALG00000039450|SOS1
DCUN1D1	0.104191	0.79741	3293.8	0.15176	0.238063	ENSGALG00000008807|DCUN1D1
ENSGALG00000035976	0.104159	0.673898	268.381	0.194625	0.146207	ENSGALG00000035976
PWP1	0.104149	0.795696	3082.45	0.164211	0.235872	ENSGALG00000012631|PWP1
JADE3	0.104121	0.663231	485.111	0.195871	0.140928	ENSGALG00000016727|JADE3
RFC2	0.104097	0.632347	3360.55	0.197755	0.125034	ENSGALG00000029449|RFC2
ZNF609	0.103871	0.637051	1261.89	0.196283	0.127956	ENSGALG00000040087|ZNF609
ENSGALG00000026776	0.103808	0.752835	928.589	0.181859	0.203124	ENSGALG00000026776
NCDN	0.103793	0.752582	1986.69	0.182343	0.201629	ENSGALG00000002408|NCDN
PER2	0.10364	0.83627	1657.1	0.160588	0.280697	ENSGALG00000005521|PER2
BRPF1	0.103625	0.720433	1006.95	0.188855	0.175521	ENSGALG00000033529|BRPF1
CMPK1	0.103425	0.825992	3618.28	0.140249	0.264834	ENSGALG00000010481|CMPK1
CCDC137	0.103372	0.779478	1211.56	0.173257	0.223419	ENSGALG00000004505|CCDC137
ENSGALG00000002399	0.103144	0.752582	1554.89	0.182297	0.202589	ENSGALG00000002399
LATS1	0.103059	0.475327	1097.66	0.207781	0.0574486	ENSGALG00000012386|LATS1
TMEM245	0.102941	0.676134	1022.2	0.194228	0.148029	ENSGALG00000013138|TMEM245
RBPMS	0.102858	0.678805	694.875	0.194008	0.149438	ENSGALG00000010291|RBPMS
CRABP-I	0.102832	0.13817	284.465	0.216735	0.00557776	ENSGALG00000003193|CRABP-I
JUN	0.102752	0.739311	2134.48	0.186808	0.188372	ENSGALG00000010870|JUN
TRIM8	0.102738	0.818509	3314.55	0.156104	0.256499	ENSGALG00000036785|TRIM8
BNIP2	0.10273	0.715584	1078	0.1898	0.17237	ENSGALG00000003788|BNIP2
HELB	0.102684	0.500509	492.988	0.206628	0.066552	ENSGALG00000009885|HELB
SUMO1	0.102604	0.796139	9204.52	0.109052	0.236933	ENSGALG00000008435|SUMO1
ENSGALG00000048144	0.102168	0.832595	4089.43	0.148701	0.273514	ENSGALG00000048144
RRS1	0.102154	0.788221	2413.43	0.174638	0.229651	ENSGALG00000030890|RRS1
PPWD1	0.102147	0.608454	2279.87	0.201632	0.110287	ENSGALG00000014756|PPWD1
CENPC	0.102126	0.466844	974.171	0.207697	0.0544312	ENSGALG00000011683|CENPC
KIF18A	0.102092	0.670992	1221.32	0.194364	0.144933	ENSGALG00000012160|KIF18A
ENSGALG00000005181	0.102051	0.827113	3407.6	0.161677	0.265826	ENSGALG00000005181
SPRY1	0.1019	0.17776	885.446	0.215027	0.00860584	ENSGALG00000042067|SPRY1
KIAA2013	0.101816	0.819056	1091.8	0.161572	0.25755	ENSGALG00000004533|KIAA2013
PBLD	0.101787	0.594952	626.396	0.201223	0.102582	ENSGALG00000003935|PBLD
ENSGALG00000048936	0.101736	0.624512	787.164	0.198383	0.121236	ENSGALG00000048936
ACE2	0.101696	0.599779	720.415	0.200813	0.105221	ENSGALG00000016554|ACE2
COL4A1	0.10162	0.779257	3289.48	0.178258	0.223021	ENSGALG00000036798|COL4A1
BMP7	0.101615	0.747242	2649.99	0.178945	0.196843	ENSGALG00000007668|BMP7
WWP2	0.101611	0.792253	2415.07	0.174093	0.231296	ENSGALG00000000699|WWP2
ITGB1	0.101536	0.804951	12398.5	0.110813	0.246425	ENSGALG00000007145|ITGB1
USP19	0.10153	0.655616	1826.86	0.196458	0.136705	ENSGALG00000006824|USP19
DNAJC17	0.101363	0.801546	1211.75	0.169152	0.244324	ENSGALG00000036432|DNAJC17
FKBP7	0.101361	0.63706	550.167	0.197242	0.128169	ENSGALG00000009149|FKBP7
ENSGALG00000035447	0.101299	NA	652.295	0.211932	NA	ENSGALG00000035447
MDN1	0.101257	0.809333	3708.1	0.150692	0.249719	ENSGALG00000015733|MDN1
ENSGALG00000020523	0.101065	0.375742	1120.65	0.209955	0.0335355	ENSGALG00000020523
CENPL	0.100979	0.743946	1189.95	0.183544	0.194075	ENSGALG00000038411|CENPL
BORCS5	0.100928	0.539909	989.014	0.203586	0.0806788	ENSGALG00000040393|BORCS5
TPM1	0.100877	0.846541	10725.6	0.152561	0.294819	ENSGALG00000003521|TPM1
TRMT44	0.10087	0.570568	666.244	0.20191	0.0935497	ENSGALG00000015594|TRMT44
ATXN10	0.100869	0.612973	1334.46	0.19923	0.11394	ENSGALG00000014234|ATXN10
ITFG1	0.100791	0.832595	5176.28	0.150047	0.273085	ENSGALG00000004049|ITFG1
CLDN5	0.100683	0.247814	611.966	0.212602	0.0152785	ENSGALG00000001621|CLDN5
FAF1	0.100238	0.647866	904.615	0.195782	0.133428	ENSGALG00000010536|FAF1
FAM49A	0.100218	0.813463	3011.07	0.168037	0.253533	ENSGALG00000016463|FAM49A
NXT2	0.100069	0.813301	2529.12	0.163934	0.252256	ENSGALG00000008092|NXT2
SLX4	0.100049	0.646749	1158.28	0.195766	0.132608	ENSGALG00000031841|SLX4
ENSGALG00000012452	0.0999974	0.527694	685.379	0.203549	0.0758901	ENSGALG00000012452
EHD3	0.0999285	0.834166	10386.7	0.158519	0.276911	ENSGALG00000009086|EHD3
PGRMC2	0.0999173	0.832595	1240.43	0.153559	0.272844	ENSGALG00000010209|PGRMC2
PKN1	0.0998553	0.614424	457.471	0.198325	0.1146	ENSGALG00000004689|PKN1
THOC1	0.09978	0.832209	3613.4	0.142071	0.271628	ENSGALG00000014915|THOC1
FBXO3	0.0996915	0.739311	644.152	0.186139	0.188222	ENSGALG00000034029|FBXO3
PCMT1	0.099553	0.796139	2580.84	0.176557	0.23659	ENSGALG00000012388|PCMT1
FBXL3	0.0993964	0.6772	1201.32	0.193551	0.148508	ENSGALG00000048716|FBXL3
KIAA0355	0.0991869	0.739792	788.262	0.185792	0.189091	ENSGALG00000004949|KIAA0355
MRPL53	0.0990764	0.836886	2753.54	0.14538	0.28158	ENSGALG00000037867|MRPL53
IER3IP1	0.0990631	0.823841	2546.49	0.152647	0.26185	ENSGALG00000032061|IER3IP1
ZCCHC17	0.0990259	0.828575	1750.48	0.161301	0.26659	ENSGALG00000000618|ZCCHC17
SMU1	0.0989666	0.830394	5767.39	0.157899	0.268884	ENSGALG00000002014|SMU1
RNF126	0.0988742	0.83226	2012.62	0.152243	0.272281	ENSGALG00000042948|RNF126
TMEM70	0.0988189	0.779257	3675.95	0.177484	0.2233	ENSGALG00000033568|TMEM70
DHFR	0.0987348	0.753498	2636.23	0.183862	0.203602	ENSGALG00000026757|DHFR
GINS1	0.0986944	0.589809	501.409	0.199745	0.100143	ENSGALG00000008538|GINS1
COG2	0.0986272	0.827857	2163.46	0.159752	0.266192	ENSGALG00000011114|COG2
ENSGALG00000049963	0.0985652	0.319025	104.983	0.209238	0.0243094	ENSGALG00000049963
PSMD10	0.0985489	0.832595	2482.5	0.153384	0.274184	ENSGALG00000008287|PSMD10
CHM	0.09841	0.757047	2154.36	0.182323	0.206662	ENSGALG00000006906|CHM
EOGT	0.098399	0.618492	1022.61	0.197477	0.117461	ENSGALG00000013406|EOGT
PPP1CB	0.0983777	0.86659	4590.6	0.117197	0.32555	ENSGALG00000010026|PPP1CB
MT4	0.0983601	0.676134	2852.29	0.194006	0.147902	ENSGALG00000028451|MT4
ITGB1BP1	0.0983224	0.838319	1954.96	0.144668	0.285133	ENSGALG00000016421|ITGB1BP1
ARHGAP21	0.0982082	0.837176	3033.92	0.149999	0.28183	ENSGALG00000007721|ARHGAP21
PSMD3	0.0981148	0.838319	12927.5	0.148317	0.284582	ENSGALG00000033162|PSMD3
HBAD	0.0981102	0.675847	19786.1	0.188638	0.147301	ENSGALG00000031597|HBAD
SLC25A39	0.0980967	0.838319	4626.55	0.160656	0.283372	ENSGALG00000042894|SLC25A39
SYF2	0.0980605	0.867644	3239.29	0.133339	0.329329	ENSGALG00000013639|SYF2
PDLIM1	0.0979703	0.438963	932.483	0.205161	0.0470687	ENSGALG00000005422|PDLIM1
EME1	0.0979577	0.505644	670.233	0.203061	0.068046	ENSGALG00000007676|EME1
SIGMAR1	0.0979396	0.731872	2477.98	0.187476	0.182643	ENSGALG00000028996|SIGMAR1
TMEM184B	0.0978616	0.833008	5657.93	0.123615	0.275711	ENSGALG00000012272|TMEM184B
APPL1	0.0977698	0.51316	261.839	0.20271	0.0713581	ENSGALG00000005527|APPL1
PROSER1	0.0977411	0.749768	492.626	0.184041	0.198839	ENSGALG00000017038|PROSER1
ENSGALG00000003355	0.0975745	0.867099	4358.96	0.14001	0.326231	ENSGALG00000003355
MSL2	0.0973698	0.213673	112.048	0.210247	0.0117031	ENSGALG00000039294|MSL2
TMCO3	0.0973619	0.652828	662.788	0.194586	0.135892	ENSGALG00000016824|TMCO3
BLM	0.0972869	0.639034	877.471	0.195476	0.129031	ENSGALG00000008256|BLM
YES1	0.0970884	0.800075	929.439	0.173186	0.242831	ENSGALG00000014860|YES1
UROD	0.0970647	0.820675	2038.87	0.166826	0.259157	ENSGALG00000010219|UROD
PAPOLB	0.0967533	0.864832	6269.23	0.118911	0.324397	ENSGALG00000033099|PAPOLB
AK6	0.0966521	0.795696	1682.6	0.176357	0.235668	ENSGALG00000020534|AK6
RPUSD4	0.0965337	0.722681	827.836	0.188733	0.176376	ENSGALG00000024326|RPUSD4
DPH7	0.0964514	0.738635	872.012	0.187072	0.187397	ENSGALG00000008750|DPH7
LHX2	0.0963578	0.832595	3074.7	0.161112	0.273985	ENSGALG00000001124|LHX2
CARS2	0.0962059	0.797463	1319.68	0.175861	0.238192	ENSGALG00000016847|CARS2
RFXAP	0.0961569	0.84172	4590.17	0.151461	0.289714	ENSGALG00000019087|RFXAP
SCO1	0.096127	0.813463	2479.13	0.173077	0.253454	ENSGALG00000030475|SCO1
FANCF	0.096083	0.310768	136.46	0.207322	0.0232387	ENSGALG00000003660|FANCF
CTBP1	0.0960778	0.838319	7756.4	0.131411	0.283947	ENSGALG00000039942|CTBP1
SMOX	0.0960492	0.701517	1713.49	0.190239	0.163467	ENSGALG00000015977|SMOX
LAS1L	0.095927	0.845652	5216.67	0.153889	0.293126	ENSGALG00000043447|LAS1L
SUPV3L1	0.0959135	0.8404	2553.67	0.160482	0.288842	ENSGALG00000004197|SUPV3L1
GLE1	0.0958125	0.611703	1206.41	0.19688	0.113078	ENSGALG00000004738|GLE1
NDUFAF4	0.0957726	0.783586	1699.96	0.178313	0.226068	ENSGALG00000019921|NDUFAF4
TAB3	0.095639	0.846541	1481.4	0.147935	0.294638	ENSGALG00000016284|TAB3
LLPH	0.095606	0.846541	2501.05	0.144145	0.295164	ENSGALG00000019358|LLPH
ENSGALG00000001805	0.0955935	0.550428	319.654	0.200133	0.084536	ENSGALG00000001805
ILDR2	0.095523	0.733661	1270.43	0.186958	0.183629	ENSGALG00000015458|ILDR2
NDST1	0.0949837	0.752188	603.719	0.183658	0.200758	ENSGALG00000004581|NDST1
TDRD7	0.0947047	0.707927	787.874	0.189577	0.167753	ENSGALG00000012350|TDRD7
FAM118B	0.0946981	0.819056	1334.33	0.169987	0.257666	ENSGALG00000037407|FAM118B
MFSD12	0.0946805	0.670735	753.232	0.192636	0.144117	ENSGALG00000000795|MFSD12
TMEM200A	0.0946351	0.630172	971.118	0.195043	0.124246	ENSGALG00000002282|TMEM200A
NUP88	0.0946248	0.846541	2821.1	0.150502	0.294976	ENSGALG00000032280|NUP88
FAM168B	0.0945588	0.838574	3476.46	0.160507	0.286362	ENSGALG00000002172|FAM168B
LDAH	0.0944568	0.719207	1491.22	0.188326	0.17512	ENSGALG00000016487|LDAH
PGP	0.0943628	0.838319	1933.24	0.164739	0.283257	ENSGALG00000005888|PGP
LRRN4	0.0943433	0.621619	527.802	0.195493	0.119773	ENSGALG00000008815|LRRN4
SLC30A5	0.0943134	0.849034	4950.63	0.150132	0.298522	ENSGALG00000014787|SLC30A5
PDLIM4	0.0942962	0.310719	460.486	0.206065	0.0232124	ENSGALG00000039872|PDLIM4
RIF1	0.0942401	0.800075	3134.06	0.176603	0.241932	ENSGALG00000012484|RIF1
POLR2D	0.0942328	0.852441	2507.23	0.146707	0.300786	ENSGALG00000002057|POLR2D
ENSGALG00000053990	0.0940194	0.587443	264.084	0.198068	0.0991255	ENSGALG00000053990
UBE2I	0.094008	0.853149	5246.52	0.147658	0.30234	ENSGALG00000006428|UBE2I
HADHA	0.0939588	0.834572	7977.25	0.111281	0.277772	ENSGALG00000016536|HADHA
LECT1	0.0939379	0.734564	4017.63	0.187198	0.184142	ENSGALG00000016945|LECT1
WDR89	0.0939025	0.798401	1356.93	0.176047	0.239945	ENSGALG00000011827|WDR89
TRIB1	0.0938902	0.451001	511.609	0.202657	0.0496917	ENSGALG00000036456|TRIB1
TBC1D22B	0.0937861	0.825992	1556.72	0.169651	0.264274	ENSGALG00000039130|TBC1D22B
RAB35	0.0937014	0.799995	2283.16	0.175556	0.241573	ENSGALG00000007308|RAB35
TTC7A	0.0935783	0.504447	279.048	0.200477	0.0676772	ENSGALG00000010020|TTC7A
NUP43	0.0935439	0.76041	2383.93	0.185068	0.209388	ENSGALG00000012387|NUP43
NECAB3	0.0934602	0.8208	854.741	0.171013	0.259613	ENSGALG00000003065|NECAB3
ATG3	0.0934253	0.856257	3452.96	0.143521	0.308881	ENSGALG00000015204|ATG3
ENSGALG00000001525	0.0933204	0.827857	2136.75	0.167643	0.266242	ENSGALG00000001525
MOB4	0.0932411	0.855164	3495.36	0.147815	0.306336	ENSGALG00000008128|MOB4
GMNN	0.093211	0.751543	1207.44	0.183525	0.199896	ENSGALG00000013626|GMNN
HPF1	0.0930474	0.848076	4860.12	0.157372	0.297204	ENSGALG00000009668|HPF1
RAD23B	0.0929983	0.867384	5368.08	0.146267	0.328023	ENSGALG00000015540|RAD23B
KCTD2	0.0929503	0.83627	8544.27	0.11094	0.280871	ENSGALG00000007934|KCTD2
ORC3	0.0928302	0.826887	1575.21	0.171101	0.26546	ENSGALG00000015800|ORC3
ANKRA2	0.0927847	0.715584	1920.98	0.18854	0.172496	ENSGALG00000013511|ANKRA2
ENSGALG00000028530	0.0926826	0.856257	5163.95	0.142804	0.308816	ENSGALG00000028530
ENSGALG00000047190	0.0926808	0.555848	381.778	0.198097	0.0875436	ENSGALG00000047190
SAP30	0.0926375	0.715584	1211.14	0.188826	0.172449	ENSGALG00000036252|SAP30
KLHL5	0.0925997	0.800075	1650.51	0.168695	0.241714	ENSGALG00000031388|KLHL5
MAP2K3	0.0925723	0.61766	586.409	0.195103	0.116425	ENSGALG00000041285|MAP2K3
CHCHD10	0.0925188	0.834572	1306.61	0.165994	0.277739	ENSGALG00000028810|CHCHD10
IPMK	0.0925055	0.63413	347.912	0.194015	0.126322	ENSGALG00000002710|IPMK
KNSTRN	0.0924835	0.83226	3091.91	0.175054	0.272306	ENSGALG00000039576|KNSTRN
ARIH1	0.0924678	0.856853	3679.22	0.146316	0.31164	ENSGALG00000001901|ARIH1
ENSGALG00000047168	0.0923845	0.611703	348.306	0.195302	0.112237	ENSGALG00000047168
FPGS	0.0922942	0.804064	1328.48	0.175101	0.245948	ENSGALG00000042460|FPGS
RAD52	0.0921977	0.555848	728.006	0.197838	0.0875476	ENSGALG00000039171|RAD52
ENSGALG00000001951	0.0920155	0.379115	253.428	0.202851	0.034267	ENSGALG00000001951
P3H4	0.0918815	0.808599	1539.63	0.174235	0.248968	ENSGALG00000027462|P3H4
NMU	0.0918462	0.213472	322.137	0.205624	0.011677	ENSGALG00000020151|NMU
NEDD1	0.0918456	0.810039	1820.09	0.173902	0.250367	ENSGALG00000031699|NEDD1
UTP20	0.0917586	0.683957	1286.54	0.190726	0.151397	ENSGALG00000011643|UTP20
PDCD10	0.0917402	0.8097	4172.92	0.167817	0.250062	ENSGALG00000009477|PDCD10
PIM3	0.091727	0.494565	528.573	0.199825	0.0647373	ENSGALG00000023576|PIM3
SCX	0.0916829	0.713561	1077.15	0.18815	0.171113	ENSGALG00000043433|SCX
SDAD1	0.0916541	0.793027	2292.82	0.17772	0.231804	ENSGALG00000011543|SDAD1
TPBG	0.0916316	0.63706	864.698	0.193388	0.12818	ENSGALG00000027355|TPBG
TSPAN9	0.0915015	0.676472	450.917	0.191241	0.148205	ENSGALG00000014346|TSPAN9
NCAPG	0.091471	0.832209	2286.35	0.168161	0.27182	ENSGALG00000014425|NCAPG
SNRPF	0.0914218	0.844254	5274.25	0.148931	0.291461	ENSGALG00000011409|SNRPF
HPDL	0.0914124	0.393849	254.096	0.202201	0.0373043	ENSGALG00000023348|HPDL
DECR2	0.0913508	0.835568	3035.54	0.16765	0.279161	ENSGALG00000002683|DECR2
TMSB4X	0.0913249	0.840298	32450.6	0.131139	0.288572	ENSGALG00000026383|TMSB4X
ENSGALG00000034264	0.0912702	0.625349	1103.15	0.194028	0.121899	ENSGALG00000034264
MGA	0.0912459	0.852441	1579.07	0.156653	0.300761	ENSGALG00000008653|MGA
HS6ST1	0.0912449	0.830394	2317.57	0.169973	0.268095	ENSGALG00000002155|HS6ST1
CA8	0.0911864	0.799257	11953.8	0.176806	0.240862	ENSGALG00000039145|CA8
RAD17	0.0910571	0.532043	853.564	0.198526	0.0778333	ENSGALG00000015571|RAD17
AEBP1	0.0910349	0.712569	521.187	0.188399	0.170142	ENSGALG00000041834|AEBP1
RERG	0.0910275	0.593992	451.717	0.195857	0.101905	ENSGALG00000028186|RERG
TLK1	0.0909881	0.690401	1300.61	0.18928	0.156714	ENSGALG00000009569|TLK1
ABR	0.0909586	0.570568	632.112	0.196644	0.0934913	ENSGALG00000004364|ABR
WDR35	0.0909165	0.673959	1050.16	0.191269	0.146268	ENSGALG00000016477|WDR35
ENSGALG00000051188	0.0906352	0.393849	124.655	0.201698	0.0373311	ENSGALG00000051188
MAD2L1	0.0905143	0.838319	4608.1	0.167648	0.283523	ENSGALG00000011967|MAD2L1
CAPZB	0.0904596	0.868448	9048.44	0.136674	0.330004	ENSGALG00000004034|CAPZB
ZYX	0.0903993	0.863126	4040.54	0.140582	0.322197	ENSGALG00000014688|ZYX
ENSGALG00000049372	0.0903338	0.852445	1132.44	0.158062	0.301642	ENSGALG00000049372
DCN	0.0902176	0.327689	835.88	0.202641	0.0256789	ENSGALG00000011274|DCN
ENSGALG00000020342	0.0902131	0.813301	1829.35	0.174326	0.252194	ENSGALG00000020342
DOK4	0.0901769	0.471194	206.568	0.199634	0.0562624	ENSGALG00000049157|DOK4
TRMT10C	0.0901494	0.85684	1968.85	0.159164	0.310577	ENSGALG00000015328|TRMT10C
ZNF451	0.0901367	0.777276	1259.19	0.179576	0.221851	ENSGALG00000016282|ZNF451
TAF5L	0.0901001	0.752582	1253.5	0.18369	0.201923	ENSGALG00000011098|TAF5L
DACT1	0.0900755	0.499222	812.339	0.198492	0.0661261	ENSGALG00000012023|DACT1
ENSGALG00000041564	0.0900463	0.813463	881.504	0.174509	0.253325	ENSGALG00000041564
SSRP1	0.0900232	0.862686	7302.35	0.134758	0.321163	ENSGALG00000007520|SSRP1
CISD1	0.0899779	0.890925	10204.4	0.139268	0.361938	ENSGALG00000002705|CISD1
CCNYL1	0.0898614	0.855164	875.372	0.15987	0.306022	ENSGALG00000008485|CCNYL1
NOTCH1	0.0898532	0.733936	5641.04	0.186251	0.183914	ENSGALG00000002375|NOTCH1
FAM46A	0.0898476	0.60396	818.928	0.194733	0.107915	ENSGALG00000035903|FAM46A
CPLANE1	0.0898423	0.721008	1425.69	0.187431	0.175712	ENSGALG00000003631|CPLANE1
PRKAR1A	0.0897592	0.849034	17623.7	0.108284	0.298519	ENSGALG00000004237|PRKAR1A
PGM1	0.0895844	0.794408	1719.36	0.176269	0.233419	ENSGALG00000011016|PGM1
QPCT	0.0894963	0.794408	1660.61	0.180335	0.233002	ENSGALG00000032440|QPCT
SF3B3	0.0894918	0.871949	7823.4	0.151544	0.33725	ENSGALG00000002531|SF3B3
EXOC5	0.0894645	0.893499	6915.2	0.13333	0.367021	ENSGALG00000012105|EXOC5
CCNE2	0.0894398	0.402388	337.15	0.200796	0.0385887	ENSGALG00000040794|CCNE2
MAMLD1	0.0893786	0.735632	841.746	0.186004	0.18486	ENSGALG00000009098|MAMLD1
BCAR1	0.089309	0.752188	7148.28	0.164897	0.200803	ENSGALG00000042895|BCAR1
RPGRIP1L	0.0892791	0.6905	524.961	0.189409	0.156814	ENSGALG00000003602|RPGRIP1L
METTL22	0.0892581	0.752188	488.375	0.18417	0.200794	ENSGALG00000033603|METTL22
CSNK1A1	0.0892472	0.867359	10088.4	0.132303	0.327314	ENSGALG00000001364|CSNK1A1
SMIM3	0.0891618	0.48989	377.296	0.198267	0.0633772	ENSGALG00000038133|SMIM3
ENSGALG00000041973	0.0890477	0.838319	1702.33	0.165291	0.282996	ENSGALG00000041973
YWHAZ	0.0889859	0.877686	29153	0.13252	0.347151	ENSGALG00000031387|YWHAZ
CCT6A	0.088929	0.856257	21853.8	0.113061	0.30816	ENSGALG00000002448|CCT6A
YRDC	0.0888937	0.862686	3713.51	0.155184	0.321204	ENSGALG00000029001|YRDC
CNTFR	0.0887943	0.246718	166.202	0.202823	0.0151719	ENSGALG00000028140|CNTFR
NAV2	0.0887865	0.641548	453.883	0.192542	0.130574	ENSGALG00000003999|NAV2
PPP2R2A	0.0887691	0.907052	6137.15	0.119298	0.386938	ENSGALG00000000235|PPP2R2A
AKT2	0.0887149	0.830394	438.851	0.171397	0.268675	ENSGALG00000054458|AKT2
PSMD12	0.0886578	0.869393	7195.92	0.138401	0.331601	ENSGALG00000026225|PSMD12
ZNF277	0.0885544	0.862192	2249.72	0.151207	0.320837	ENSGALG00000009454|ZNF277
DR1	0.0885212	0.854692	3132.83	0.160324	0.304584	ENSGALG00000005858|DR1
PLXNB2	0.0884717	0.832595	824.879	0.170056	0.274654	ENSGALG00000039861|PLXNB2
VPS26A	0.0884619	0.870616	13146.1	0.127927	0.333211	ENSGALG00000004174|VPS26A
TXNRD2	0.0884555	0.639532	973.918	0.192005	0.129177	ENSGALG00000001988|TXNRD2
ENSGALG00000044260	0.0883562	0.813301	1353.53	0.172984	0.252062	ENSGALG00000044260
SH3BP5	0.0882236	0.786592	471.555	0.179517	0.228862	ENSGALG00000039337|SH3BP5
GINS3	0.0882213	0.846458	2553	0.165978	0.294058	ENSGALG00000031209|GINS3
ENSGALG00000030810	0.0882157	0.909958	7401.3	0.110936	0.390323	ENSGALG00000030810
TMEM175	0.0880976	0.826543	3217.18	0.171945	0.265174	ENSGALG00000015368|TMEM175
ENSGALG00000008689	0.0880261	0.644138	426.061	0.191921	0.131387	ENSGALG00000008689
MORC4	0.08789	0.862192	2210.07	0.159281	0.319707	ENSGALG00000036556|MORC4
ENSGALG00000048335	0.0877479	0.431893	180.714	0.199094	0.0448568	ENSGALG00000048335
FNDC3A	0.0876177	0.767808	3541.03	0.18248	0.214028	ENSGALG00000017002|FNDC3A
TRAF7	0.0875956	0.86659	2936.57	0.154274	0.325652	ENSGALG00000005767|TRAF7
TJP2	0.0875401	0.71849	1574.32	0.187027	0.174547	ENSGALG00000015109|TJP2
OTUD4	0.087485	0.796139	864.882	0.178204	0.23705	ENSGALG00000009968|OTUD4
IFT52	0.0872486	0.89402	4655.24	0.137814	0.368332	ENSGALG00000003523|IFT52
UBXN7	0.087081	0.838319	1193.07	0.169297	0.283088	ENSGALG00000006385|UBXN7
NUP214	0.0870795	0.797035	1796.35	0.176904	0.237818	ENSGALG00000041111|NUP214
ISLR	0.0870583	0.62683	617.37	0.192117	0.122448	ENSGALG00000021525|ISLR
XKR8	0.0870477	0.736249	344.65	0.185486	0.185225	ENSGALG00000030305|XKR8
FBLIM1	0.0868954	0.596613	422.645	0.193644	0.103547	ENSGALG00000003636|FBLIM1
NUP35	0.0868821	0.846114	1223.74	0.165501	0.293449	ENSGALG00000002689|NUP35
SF3B5	0.086851	0.873423	3700.02	0.13766	0.340763	ENSGALG00000030824|SF3B5
ZNF598	0.0868392	0.819056	1664.59	0.17479	0.258097	ENSGALG00000005598|ZNF598
NIFK	0.0868123	0.871949	6034.54	0.139413	0.337591	ENSGALG00000011650|NIFK
WNK2	0.0867657	0.715584	2349.64	0.184855	0.172502	ENSGALG00000038850|WNK2
DCAF13	0.0867636	0.871949	5829.51	0.155628	0.336759	ENSGALG00000034618|DCAF13
BACH1	0.0867582	0.685598	669.721	0.18903	0.152959	ENSGALG00000015828|BACH1
IMP4	0.0867369	0.825992	2887.33	0.173349	0.264531	ENSGALG00000029152|IMP4
DCUN1D3	0.0867349	0.678597	423.323	0.189464	0.149344	ENSGALG00000002267|DCUN1D3
SRC	0.0867166	0.512691	1343.27	0.196289	0.0711377	ENSGALG00000003855|SRC
SREBF2	0.0866537	0.892044	4421.4	0.14364	0.364078	ENSGALG00000041687|SREBF2
FRZB	0.0866041	0.871616	3722.84	0.146983	0.334235	ENSGALG00000002763|FRZB
KCMF1	0.0865377	0.816721	1516.78	0.175265	0.255775	ENSGALG00000015391|KCMF1
DNAJC10	0.0864836	0.855772	4329.31	0.162428	0.307216	ENSGALG00000008862|DNAJC10
MARVELD2	0.0864517	0.63413	450.217	0.191214	0.126331	ENSGALG00000027140|MARVELD2
ENSGALG00000004489	0.0864488	0.530197	175.112	0.195506	0.0767025	ENSGALG00000004489
NOX4	0.0864403	0.281309	130.168	0.200505	0.0195092	ENSGALG00000017235|NOX4
SRP14	0.0863343	0.89402	11782.5	0.13885	0.369052	ENSGALG00000009592|SRP14
ENSGALG00000054515	0.0863108	0.750389	575.624	0.183834	0.199196	ENSGALG00000054515
ATP6V1B2	0.0862569	0.872718	7549.31	0.144433	0.339124	ENSGALG00000033663|ATP6V1B2
ENSGALG00000051674	0.0861396	0.871821	2028.17	0.152278	0.335792	ENSGALG00000051674
GPI	0.086107	0.873285	12193	0.119413	0.339958	ENSGALG00000004956|GPI
ZUP1	0.0860335	0.625349	317.7	0.191695	0.122097	ENSGALG00000014940|ZUP1
C11H16ORF87	0.0858478	0.809252	972.002	0.176373	0.249579	ENSGALG00000017363|C11H16ORF87
NAE1	0.0857824	0.880434	3877.51	0.141496	0.350739	ENSGALG00000038957|NAE1
NUDT19	0.0856297	0.338587	351.983	0.199173	0.02792	ENSGALG00000029498|NUDT19
NRDC	0.0856085	0.871949	7752.21	0.153052	0.33689	ENSGALG00000010565|NRDC
TM2D3	0.0855871	0.832595	1552.06	0.172179	0.274421	ENSGALG00000026271|TM2D3
GEN1	0.0854275	0.705981	733.509	0.187475	0.166601	ENSGALG00000016468|GEN1
WEE1	0.0853832	0.783586	2629.06	0.17877	0.226897	ENSGALG00000005769|WEE1
CUL2	0.0853147	0.858715	3229.57	0.156141	0.313573	ENSGALG00000007095|CUL2
SYNGR2	0.0852708	0.868783	2698.75	0.153305	0.330769	ENSGALG00000027902|SYNGR2
ARPC2	0.0851967	0.873647	11628.3	0.119391	0.342437	ENSGALG00000011452|ARPC2
ECH1	0.0850658	0.862182	1872.69	0.159162	0.318756	ENSGALG00000030164|ECH1
FAM133B	0.0850406	0.868367	4744.22	0.119476	0.329832	ENSGALG00000009475|FAM133B
BRCA2	0.0850255	0.632913	920.994	0.190956	0.125383	ENSGALG00000017073|BRCA2
B4GALT1	0.085006	0.437045	192.998	0.197191	0.0463246	ENSGALG00000002022|B4GALT1
ABCB10	0.0849935	0.778473	1093.77	0.180844	0.222508	ENSGALG00000011096|ABCB10
AMBRA1	0.0848355	0.833008	653.475	0.171786	0.275759	ENSGALG00000008358|AMBRA1
PHPT1	0.0848317	0.862182	3896.96	0.154502	0.318723	ENSGALG00000039061|PHPT1
KDM8	0.0846924	0.611703	400.983	0.191933	0.113015	ENSGALG00000006301|KDM8
INCENP	0.0846711	0.839503	4564.22	0.168846	0.2877	ENSGALG00000007537|INCENP
DCLRE1A	0.0845723	0.54135	833.487	0.194357	0.0813559	ENSGALG00000008938|DCLRE1A
ACAA2	0.0845488	0.912614	6524.78	0.140874	0.395348	ENSGALG00000031142|ACAA2
TM4SF18	0.0844255	0.71849	283.624	0.185938	0.174597	ENSGALG00000038747|TM4SF18
TMPO	0.0843388	0.889073	8887.97	0.14163	0.358468	ENSGALG00000011504|TMPO
PON1	0.0843378	0.741206	584.744	0.184377	0.19108	ENSGALG00000009689|PON1
PTPN1	0.0842842	0.649684	456.437	0.189621	0.134316	ENSGALG00000008010|PTPN1
CCNL2	0.0842367	0.873423	6273.53	0.151083	0.340326	ENSGALG00000001551|CCNL2
GNG10	0.0842169	0.875099	2444.69	0.145572	0.344946	ENSGALG00000015683|GNG10
MCM9	0.0841482	0.150254	175.327	0.200565	0.00643871	ENSGALG00000014883|MCM9
SPIN1Z	0.0840693	0.855164	5026.83	0.16308	0.306069	ENSGALG00000014916|SPIN1Z
EIF3J	0.0840534	0.877717	6075.97	0.12616	0.347395	ENSGALG00000008187|EIF3J
B3GNT5	0.0839467	0.773785	711.439	0.181369	0.219701	ENSGALG00000032526|B3GNT5
MTFR2	0.0839258	0.8349	2791.84	0.171811	0.278162	ENSGALG00000019967|MTFR2
CLIC6	0.0837784	0.832209	2131.6	0.172311	0.271457	ENSGALG00000016020|CLIC6
MRPS28	0.0837754	0.881275	5147.34	0.125293	0.351385	ENSGALG00000036749|MRPS28
DPH3P1	0.0835375	0.80914	1376.23	0.17785	0.249315	ENSGALG00000011237|DPH3P1
ENSGALG00000004646	0.0835199	0.4757	344.371	0.195506	0.0577185	ENSGALG00000004646
LSM3	0.0833844	0.872718	3347.64	0.149865	0.338736	ENSGALG00000031139|LSM3
U2AF1	0.0833606	0.888432	8058.08	0.12731	0.357894	ENSGALG00000016198|U2AF1
SCAI	0.0833577	0.692826	392.111	0.187527	0.158091	ENSGALG00000001037|SCAI
KHDRBS2	0.0833444	0.690882	323.8	0.187621	0.157025	ENSGALG00000016276|KHDRBS2
C5orf30	0.0833212	0.760726	1185.79	0.182377	0.20984	ENSGALG00000027512|C5orf30
ENSGALG00000014643	0.0833083	0.505728	417.915	0.194533	0.0684419	ENSGALG00000014643
PLA2G4A	0.0832685	0.337761	163.774	0.197607	0.0275567	ENSGALG00000005065|PLA2G4A
NAA20	0.0832373	0.867024	4857.08	0.107818	0.326092	ENSGALG00000012587|NAA20
LIMS1	0.0831752	0.745801	1135.02	0.184094	0.195776	ENSGALG00000029970|LIMS1
THOC7	0.0830718	0.855164	9634.71	0.10643	0.306186	ENSGALG00000007299|THOC7
ENSGALG00000016971	0.0830474	0.68805	654.205	0.187617	0.154947	ENSGALG00000016971
EI24	0.0829625	0.893254	6338.75	0.158958	0.365676	ENSGALG00000038097|EI24
CSDE1	0.082847	0.872085	6339.05	0.112132	0.337944	ENSGALG00000002139|CSDE1
MKRN2	0.0827926	0.741206	677.543	0.184066	0.190896	ENSGALG00000004991|MKRN2
NTAN1	0.0827635	0.874685	2530.59	0.153514	0.344183	ENSGALG00000040905|NTAN1
CHAF1A	0.0827554	0.830394	1998.43	0.174578	0.268126	ENSGALG00000001126|CHAF1A
PTPN2	0.0827497	0.859701	2402.48	0.163746	0.314872	ENSGALG00000013867|PTPN2
FAM49B	0.0827479	0.879511	3114.05	0.149999	0.350182	ENSGALG00000036490|FAM49B
GRPEL1	0.0827339	0.889278	5036.41	0.131452	0.358644	ENSGALG00000015549|GRPEL1
TMEM100	0.0826831	0.124082	322.617	0.199794	0.00469215	ENSGALG00000026465|TMEM100
ORC5	0.0825762	0.752582	835.594	0.182783	0.202697	ENSGALG00000008175|ORC5
PRKAR1B	0.0825702	0.755662	1941.19	0.182432	0.205335	ENSGALG00000003675|PRKAR1B
FANCL	0.0823054	0.852445	2586.63	0.16866	0.301633	ENSGALG00000030022|FANCL
GLDC	0.0822012	0.856494	3889.85	0.155192	0.310149	ENSGALG00000015053|GLDC
NMI	0.0821531	0.589064	483.14	0.191687	0.0996331	ENSGALG00000012480|NMI
MYO9B	0.0820767	0.854692	2414.01	0.162686	0.304575	ENSGALG00000003717|MYO9B
MAP2K1	0.082056	0.873423	3164.9	0.154269	0.341461	ENSGALG00000007687|MAP2K1
NUP62	0.0819404	0.870616	2759.88	0.158809	0.332671	ENSGALG00000004856|NUP62
SLC6A9	0.0819293	0.733857	605.106	0.184511	0.183842	ENSGALG00000010098|SLC6A9
PSMB6	0.0816682	0.706966	476.138	0.186009	0.167375	ENSGALG00000045788|PSMB6
GGNBP2	0.0816205	0.835845	1754.08	0.172027	0.279781	ENSGALG00000005397|GGNBP2
ELMOD2	0.0815923	0.783586	725.656	0.180357	0.226967	ENSGALG00000009836|ELMOD2
MYCN	0.0815792	0.797799	982.636	0.178849	0.238859	ENSGALG00000016462|MYCN
ENSGALG00000017290	0.0814609	0.830982	1001.19	0.174515	0.270377	ENSGALG00000017290
CHMP1B	0.0814548	0.893254	2877.86	0.125475	0.365262	ENSGALG00000040746|CHMP1B
ENSGALG00000039468	0.0813851	0.904785	3360.56	0.146353	0.382356	ENSGALG00000039468
ZNF770	0.0813392	0.478599	370.822	0.194015	0.0596024	ENSGALG00000009817|ZNF770
SPRED2	0.0813183	0.628754	319.113	0.189664	0.123569	ENSGALG00000008778|SPRED2
WWOX	0.0812738	0.733661	542.794	0.184308	0.183635	ENSGALG00000005377|WWOX
TAF5	0.0811807	0.887256	2713.06	0.149305	0.35698	ENSGALG00000008241|TAF5
CFL2	0.0811408	0.89402	8978.64	0.116497	0.367998	ENSGALG00000010027|CFL2
SGTB	0.08114	0.860775	1301	0.164787	0.316332	ENSGALG00000014768|SGTB
SNRPA1	0.0811388	0.867644	5491.09	0.168345	0.329318	ENSGALG00000007170|SNRPA1
CDC23	0.0810999	0.834572	1628.19	0.172909	0.277934	ENSGALG00000007610|CDC23
PFDN4	0.0809668	0.890925	4196.28	0.123716	0.361842	ENSGALG00000007792|PFDN4
TCEANC	0.0809504	0.793639	795.602	0.179418	0.232433	ENSGALG00000016581|TCEANC
C5orf22	0.0808924	0.759212	444.146	0.181855	0.208242	ENSGALG00000012909|C5orf22
SF3A3	0.0807584	0.89077	4749.47	0.146495	0.360255	ENSGALG00000001540|SF3A3
SNTB2	0.0807089	0.525897	319.939	0.192606	0.0751814	ENSGALG00000027482|SNTB2
ZNF326	0.0806989	0.862153	2551.68	0.164239	0.317523	ENSGALG00000006113|ZNF326
NIPAL3	0.0806487	0.825992	2121.63	0.175239	0.264627	ENSGALG00000004268|NIPAL3
BRINP1	0.0805482	0.420422	325.753	0.19472	0.0420571	ENSGALG00000006997|BRINP1
RHEB	0.0805173	0.852824	2376.87	0.168936	0.302076	ENSGALG00000039880|RHEB
PDLIM5	0.0804273	0.738924	5406.96	0.181053	0.187553	ENSGALG00000012211|PDLIM5
PARP16	0.0803808	0.862182	2291.65	0.16491	0.319417	ENSGALG00000007365|PARP16
FAAP24	0.0803576	0.620585	720.889	0.189533	0.118663	ENSGALG00000034534|FAAP24
BOK	0.0803464	0.619313	235.081	0.189576	0.117667	ENSGALG00000005772|BOK
UBE2Z	0.0802227	0.689647	272.795	0.186674	0.155887	ENSGALG00000001315|UBE2Z
ICMT	0.0801929	0.835568	1529.46	0.172399	0.278915	ENSGALG00000024053|ICMT
KIAA1549	0.0801796	0.890925	2552.71	0.14882	0.36145	ENSGALG00000012796|KIAA1549
TM7SF3	0.0800948	0.806879	942.132	0.177532	0.248019	ENSGALG00000014085|TM7SF3
ENSGALG00000053342	0.0800127	0.797035	420.15	0.178746	0.237613	ENSGALG00000053342
MAP3K4	0.0799802	0.752582	943.725	0.182625	0.202155	ENSGALG00000020003|MAP3K4
ACOT13	0.0799768	0.891035	2411.22	0.146068	0.362546	ENSGALG00000013632|ACOT13
SHMT1	0.0799578	0.670235	411.33	0.18755	0.143746	ENSGALG00000005046|SHMT1
CXCL12	0.0798316	0.512691	419.601	0.192448	0.071092	ENSGALG00000041346|CXCL12
SNX7	0.0797953	0.889482	1382.36	0.149426	0.358948	ENSGALG00000005478|SNX7
DPY19L4	0.0796643	0.730259	439.069	0.18444	0.181852	ENSGALG00000039222|DPY19L4
SNX30	0.0796414	0.611435	505.364	0.189699	0.112093	ENSGALG00000015660|SNX30
UMPS	0.0796191	0.8868	3886.79	0.155626	0.3563	ENSGALG00000011770|UMPS
FNDC5	0.0795438	0.493208	208.698	0.192706	0.0643497	ENSGALG00000003567|FNDC5
ATG12	0.0795188	0.912692	2914.36	0.140318	0.395727	ENSGALG00000002345|ATG12
HBE1	0.0793688	0.749381	1631.17	0.182884	0.198613	ENSGALG00000028273|HBE1
COMMD8	0.0793509	0.893254	3531.61	0.152306	0.366428	ENSGALG00000026279|COMMD8
RSBN1	0.0793433	0.822042	858.281	0.176041	0.26058	ENSGALG00000001860|RSBN1
ENSGALG00000054198	0.079342	0.855772	931.15	0.168276	0.307184	ENSGALG00000054198
RIC8A	0.0792877	0.555535	930.771	0.19123	0.0874194	ENSGALG00000004191|RIC8A
NUFIP1	0.0791918	0.825992	1609.41	0.175642	0.263984	ENSGALG00000016972|NUFIP1
GEMIN6	0.0791557	0.852441	1235.87	0.170522	0.300819	ENSGALG00000013821|GEMIN6
RNF213	0.0791168	0.741206	483.503	0.183686	0.19106	ENSGALG00000039269|RNF213
MCC	0.0791113	0.594952	241.622	0.190046	0.102557	ENSGALG00000000208|MCC
LRRC1	0.0790389	0.873285	2111.83	0.158969	0.339924	ENSGALG00000016304|LRRC1
WRNIP1	0.079038	0.752188	629.341	0.182485	0.201149	ENSGALG00000012856|WRNIP1
SNX32	0.0789537	0.907645	8890.53	0.136893	0.387399	ENSGALG00000010025|SNX32
STK10	0.0789532	0.685598	551.658	0.186609	0.152437	ENSGALG00000002816|STK10
XPO6	0.0788823	0.8868	3153.81	0.15745	0.35646	ENSGALG00000035360|XPO6
EEF1AKMT1	0.0788658	0.89402	2153.79	0.147791	0.368056	ENSGALG00000017133|EEF1AKMT1
PDCD6IP	0.0788651	0.832897	2878.74	0.165528	0.275131	ENSGALG00000033500|PDCD6IP
WDR41	0.0788455	0.670735	619.462	0.187186	0.14414	ENSGALG00000004350|WDR41
VAMP7	0.0788046	0.895079	2038.24	0.149871	0.369876	ENSGALG00000007476|VAMP7
UGDH	0.0787083	0.89077	8068.47	0.112055	0.360131	ENSGALG00000041993|UGDH
ENSGALG00000046550	0.0787074	0.566853	504.548	0.19054	0.0922513	ENSGALG00000046550
PTK7	0.0786172	0.901556	3856.8	0.121392	0.37866	ENSGALG00000008609|PTK7
HSCB	0.0786104	0.897746	2938.27	0.145988	0.373372	ENSGALG00000005706|HSCB
PGGT1B	0.0785377	0.634931	1015.48	0.188215	0.126761	ENSGALG00000008197|PGGT1B
TBCC	0.0785039	0.806176	466.195	0.177817	0.247015	ENSGALG00000048103|TBCC
MINPP1	0.0784615	0.767808	407.611	0.181584	0.214082	ENSGALG00000003695|MINPP1
ENSGALG00000053846	0.0783901	0.838319	404.439	0.171298	0.283811	ENSGALG00000053846
ENSGALG00000038783	0.0783067	0.873423	2211.38	0.158585	0.341667	ENSGALG00000038783
CA13	0.0782974	0.471914	153.583	0.19255	0.0564154	ENSGALG00000033428|CA13
ZBTB2	0.0782757	0.752582	813.42	0.181914	0.20282	ENSGALG00000012966|ZBTB2
NUPL2	0.0782324	0.766234	729.753	0.181374	0.212828	ENSGALG00000010942|NUPL2
TRIM71	0.0782184	0.661985	1028.02	0.187782	0.14024	ENSGALG00000019622|TRIM71
ERI3	0.0781024	0.830394	526.661	0.175168	0.268025	ENSGALG00000010106|ERI3
PIBF1	0.0780661	0.549395	334.429	0.190691	0.0842315	ENSGALG00000016929|PIBF1
KCNJ5	0.0780198	0.150254	394.784	0.196185	0.006435	ENSGALG00000001181|KCNJ5
CCDC112	0.0779881	0.747099	609.434	0.183478	0.196753	ENSGALG00000045092|CCDC112
GPR107	0.0779719	0.868639	2286.57	0.165284	0.330214	ENSGALG00000004052|GPR107
CDK17	0.0778046	0.83226	2930.78	0.174113	0.272432	ENSGALG00000011456|CDK17
ODC1	0.0776915	0.904803	5223.91	0.139256	0.38404	ENSGALG00000016444|ODC1
MPHOSPH6	0.0776855	0.89697	2921.36	0.151291	0.37199	ENSGALG00000031983|MPHOSPH6
TLL2	0.0776626	0.123719	260.64	0.196185	0.00462951	ENSGALG00000005519|TLL2
SLC27A1	0.0776582	0.892044	6527.38	0.154744	0.363907	ENSGALG00000040553|SLC27A1
AARSD1	0.0775924	0.876427	1772.57	0.160985	0.345907	ENSGALG00000002880|AARSD1
SRP72	0.0775736	0.913627	5734.42	0.13757	0.399367	ENSGALG00000011403|SRP72
ELMO1	0.0774676	0.603288	801.916	0.189042	0.107241	ENSGALG00000035492|ELMO1
TBC1D12	0.0773491	0.853353	899.447	0.170428	0.302637	ENSGALG00000034044|TBC1D12
PBX3	0.0773444	0.904803	10072.1	0.129817	0.384607	ENSGALG00000000972|PBX3
TTK	0.0770839	0.744302	1692.94	0.182948	0.194333	ENSGALG00000015874|TTK
LONRF2	0.0770105	0.890925	1355.53	0.169308	0.361225	ENSGALG00000016768|LONRF2
EIF2B3	0.0769918	0.872718	3350.49	0.160357	0.338976	ENSGALG00000010140|EIF2B3
ENSGALG00000038160	0.076875	0.661985	700.513	0.186715	0.140175	ENSGALG00000038160
NOP14	0.0768347	0.904332	2271.15	0.144775	0.381604	ENSGALG00000015649|NOP14
BMPR1B	0.076822	0.715584	472.419	0.184516	0.172628	ENSGALG00000012216|BMPR1B
DYM	0.0764812	0.872085	1208.9	0.161725	0.3379	ENSGALG00000037426|DYM
MGME1	0.0764675	0.830982	1605.42	0.175465	0.269784	ENSGALG00000008698|MGME1
ENGASE	0.0764052	0.539146	302.785	0.190104	0.0804798	ENSGALG00000011816|ENGASE
RAD1	0.0763105	0.755662	839.796	0.181683	0.205388	ENSGALG00000003365|RAD1
TLCD1	0.0762503	0.907972	1616.02	0.142923	0.387976	ENSGALG00000003973|TLCD1
KIF20A	0.0762451	0.822042	3931.22	0.175873	0.260501	ENSGALG00000035030|KIF20A
ANKRD52	0.0762027	0.728192	700.949	0.183482	0.180718	ENSGALG00000031973|ANKRD52
KAZALD1	0.0761231	0.778473	867.33	0.180166	0.222523	ENSGALG00000007837|KAZALD1
PM20D1	0.0761086	0.665115	1175.11	0.186282	0.141706	ENSGALG00000000724|PM20D1
DFFB	0.0761074	0.867384	734.534	0.166587	0.327997	ENSGALG00000036295|DFFB
TNFAIP1	0.0761001	0.871949	1842.85	0.164897	0.337589	ENSGALG00000005737|TNFAIP1
TACC1	0.0759314	0.573086	329.305	0.18905	0.0943447	ENSGALG00000042739|TACC1
IRS4	0.0758705	0.794408	1400.26	0.179071	0.23348	ENSGALG00000008107|IRS4
POGLUT3	0.0758694	0.800075	839.5	0.178944	0.242811	ENSGALG00000017158|POGLUT3
ENSGALG00000052326	0.0758646	0.871821	968.604	0.165177	0.335471	ENSGALG00000052326
ENSGALG00000054528	0.0758475	0.797799	383.698	0.178531	0.238747	ENSGALG00000054528
TMF1	0.0757954	0.919048	4529.56	0.143721	0.409634	ENSGALG00000013408|TMF1
CENPS	0.0757847	0.846255	1465.37	0.17215	0.293863	ENSGALG00000024481|CENPS
GNPTAB	0.075739	0.867384	3729.93	0.166238	0.327995	ENSGALG00000012763|GNPTAB
PRCP	0.0756624	0.651175	10523.2	0.189351	0.135178	ENSGALG00000037521|PRCP
MALT1	0.075657	0.736861	463.901	0.183185	0.185924	ENSGALG00000030063|MALT1
DTD2	0.0756076	0.812509	522.493	0.179551	0.251506	ENSGALG00000009978|DTD2
RBBP4	0.0755822	0.912614	19141.9	0.129646	0.395309	ENSGALG00000003522|RBBP4
RNF141	0.0755462	0.893254	3820.93	0.15713	0.365612	ENSGALG00000029586|RNF141
CCDC117	0.0755184	0.713308	313.659	0.184041	0.170749	ENSGALG00000005784|CCDC117
ENSGALG00000050891	0.0755142	0.739311	447.548	0.182813	0.188426	ENSGALG00000050891
ZNF410	0.075461	0.899526	2364.52	0.158279	0.37538	ENSGALG00000010193|ZNF410
PID1	0.0753972	0.541858	464.871	0.18953	0.0819781	ENSGALG00000002963|PID1
MND1	0.0753518	0.813463	1008.99	0.177341	0.253264	ENSGALG00000009212|MND1
RPS23	0.0753001	0.912692	25607.4	0.146912	0.396325	ENSGALG00000015617|RPS23
COL1A1	0.0752653	0.575161	367.764	0.18869	0.0954046	ENSGALG00000041555|COL1A1
GAPVD1	0.0752056	0.808599	2165.27	0.177973	0.24888	ENSGALG00000000993|GAPVD1
PDE8A	0.07509	0.742641	795.311	0.182149	0.193095	ENSGALG00000005992|PDE8A
ST5	0.0750237	0.706919	1031.63	0.184223	0.16692	ENSGALG00000047559|ST5
TMEM68	0.074921	0.912692	1830.69	0.139654	0.396037	ENSGALG00000031835|TMEM68
ENSGALG00000033647	0.0748981	0.873423	595.157	0.163796	0.34146	ENSGALG00000033647
HBA1	0.0748057	0.760257	77464.4	0.18124	0.209003	ENSGALG00000043234|HBA1
LARP7	0.0747281	0.913627	2701.51	0.126532	0.400203	ENSGALG00000012048|LARP7
EXTL3	0.0746264	0.86333	1032.26	0.169261	0.322601	ENSGALG00000016630|EXTL3
HBBA	0.0746103	0.800293	2962.59	0.178262	0.243466	ENSGALG00000047152|HBBA
GSTCD	0.0744476	0.666255	711.719	0.185675	0.142327	ENSGALG00000010573|GSTCD
ABCA3	0.0743734	0.862182	1144.49	0.168775	0.317806	ENSGALG00000037837|ABCA3
SLC27A4	0.0743162	0.830532	1090.94	0.175444	0.269341	ENSGALG00000004965|SLC27A4
EYA3	0.0743054	0.853353	2181.53	0.170822	0.302715	ENSGALG00000000777|EYA3
COX7C	0.0740175	0.904785	11232.1	0.153541	0.382636	ENSGALG00000027963|COX7C
PIF1	0.0739331	0.697791	443.944	0.184394	0.160964	ENSGALG00000009032|PIF1
ENSGALG00000000407	0.0738339	0.918718	1619.41	0.129054	0.408222	ENSGALG00000000407
METTL5	0.073797	0.913627	1696.89	0.141624	0.400492	ENSGALG00000009676|METTL5
TFCP2	0.0736252	0.624512	361.992	0.186525	0.121457	ENSGALG00000035530|TFCP2
M6PR	0.0735407	0.936784	4242.2	0.140392	0.453415	ENSGALG00000031681|M6PR
ENSGALG00000030384	0.073455	0.868639	2178.19	0.161915	0.33039	ENSGALG00000030384
FAT3	0.0733965	0.17776	168.85	0.192872	0.00859705	ENSGALG00000017229|FAT3
NTF3	0.0733798	0.830394	1060.57	0.175752	0.268284	ENSGALG00000053526|NTF3
RNF146	0.0733562	0.910528	1708.85	0.155447	0.391868	ENSGALG00000026820|RNF146
NBL1	0.0733356	0.426526	571.701	0.190521	0.0434848	ENSGALG00000040297|NBL1
CITED4	0.0733309	0.559048	459.655	0.188218	0.0887989	ENSGALG00000000678|CITED4
SLC35D1	0.0733287	0.868448	1433.71	0.167933	0.329988	ENSGALG00000011121|SLC35D1
ENSGALG00000045584	0.073282	0.71128	634.052	0.183534	0.169052	ENSGALG00000045584
ARL11	0.0732767	0.516598	175.624	0.188984	0.0725326	ENSGALG00000022733|ARL11
CWC27	0.0732062	0.853657	2162.02	0.171836	0.302944	ENSGALG00000014747|CWC27
INTS2	0.0730864	0.860775	3730.08	0.168475	0.316672	ENSGALG00000005269|INTS2
SERTM1	0.0730254	0.301738	104.469	0.191572	0.0220711	ENSGALG00000032028|SERTM1
GPN3	0.0729205	0.918718	3607.11	0.145576	0.409026	ENSGALG00000003807|GPN3
XPNPEP1	0.0728913	0.904803	3721.17	0.155001	0.38359	ENSGALG00000008523|XPNPEP1
RFC4	0.0728882	0.871949	4066.26	0.163569	0.336577	ENSGALG00000008703|RFC4
TBCD	0.0728676	0.835568	3087.48	0.173675	0.27957	ENSGALG00000001503|TBCD
ARPP21	0.0728177	0.660617	233.818	0.185184	0.138925	ENSGALG00000043240|ARPP21
ENSGALG00000025996	0.0727772	0.874685	5131.81	0.166013	0.343821	ENSGALG00000025996
LIPT1	0.072687	0.863126	905.582	0.16894	0.321743	ENSGALG00000016758|LIPT1
FERMT2	0.0725856	0.885553	1787.05	0.163903	0.353781	ENSGALG00000012425|FERMT2
STOML2	0.0725024	0.89402	5488.35	0.155062	0.368542	ENSGALG00000002064|STOML2
ZNF330	0.0724823	0.878573	1347.96	0.163821	0.348995	ENSGALG00000009868|ZNF330
PMEPA1	0.0724318	0.832595	493.579	0.174886	0.273137	ENSGALG00000037780|PMEPA1
CPT1A	0.0723837	0.918718	4402.59	0.144234	0.408515	ENSGALG00000007077|CPT1A
PRRC1	0.0723724	0.862182	2936.36	0.16831	0.31895	ENSGALG00000014703|PRRC1
GM2A	0.0722707	0.89402	2752.81	0.159284	0.368283	ENSGALG00000027534|GM2A
CDKN3	0.0722619	0.897018	1055.47	0.159459	0.372697	ENSGALG00000012220|CDKN3
GGH	0.0722433	0.842632	1409.35	0.172775	0.290402	ENSGALG00000031130|GGH
ENSGALG00000051297	0.0722365	0.856257	715.495	0.171289	0.308916	ENSGALG00000051297
ENSGALG00000007131	0.0721612	0.919393	17424.2	0.145928	0.411017	ENSGALG00000007131
ADD3	0.0721534	0.901103	3235.82	0.157494	0.378236	ENSGALG00000008542|ADD3
CCL4	0.0720739	0.471194	252.253	0.189443	0.0561948	ENSGALG00000034478|CCL4
CTTNBP2NL	0.0720497	0.878245	1258.49	0.164881	0.348058	ENSGALG00000026182|CTTNBP2NL
NUP133	0.0720411	0.848499	1703.45	0.17443	0.297622	ENSGALG00000011091|NUP133
BCL2L1	0.0719802	0.860794	2628.48	0.17	0.316775	ENSGALG00000006211|BCL2L1
TMEM123	0.0719154	0.902623	8028.29	0.157721	0.379876	ENSGALG00000017185|TMEM123
DOP1A	0.0718958	0.83627	622.741	0.174636	0.280708	ENSGALG00000015858|DOP1A
UBQLN4	0.0718678	0.913627	8287.63	0.144326	0.399985	ENSGALG00000042214|UBQLN4
CETN2	0.0718376	0.889278	3566.93	0.162945	0.358732	ENSGALG00000026741|CETN2
IDUA	0.0717651	0.851737	1299.72	0.172227	0.300148	ENSGALG00000015376|IDUA
SRSF3	0.0717581	0.923807	15625.5	0.134804	0.419908	ENSGALG00000000533|SRSF3
CREB3	0.071679	0.904785	2329.63	0.157963	0.382648	ENSGALG00000002523|CREB3
PHC2	0.0716579	0.880434	1290.61	0.167165	0.350844	ENSGALG00000039532|PHC2
DCTN3	0.0715618	0.919048	6040.88	0.150982	0.410301	ENSGALG00000021365|DCTN3
RAB11FIP1	0.0713869	0.76811	796.107	0.180201	0.214645	ENSGALG00000003129|RAB11FIP1
PDGFA	0.0713565	0.332062	486.885	0.190368	0.0266167	ENSGALG00000003642|PDGFA
CUL5	0.0712928	0.886444	1396.61	0.164692	0.354452	ENSGALG00000017165|CUL5
CRADD	0.0712152	0.844279	824.162	0.173228	0.291934	ENSGALG00000011297|CRADD
PCM1	0.0711894	0.918791	3337.53	0.130123	0.409235	ENSGALG00000013602|PCM1
BLZF1	0.0711864	0.846541	1433	0.173095	0.294197	ENSGALG00000015225|BLZF1
ABCG2	0.0711551	0.566853	210.095	0.186961	0.0921847	ENSGALG00000030677|ABCG2
EPS8	0.071093	0.620585	198.205	0.185648	0.118569	ENSGALG00000013091|EPS8
ZFAND1	0.0710886	0.881058	937.215	0.164207	0.351235	ENSGALG00000042794|ZFAND1
ENSGALG00000027696	0.0709947	0.43238	218.553	0.18921	0.0451553	ENSGALG00000027696
ENSGALG00000037932	0.0709797	0.919048	2606.73	0.150199	0.409546	ENSGALG00000037932
ENSGALG00000034013	0.0708848	0.881058	2142.53	0.160851	0.351214	ENSGALG00000034013
ENSGALG00000002043	0.070795	0.89402	993.172	0.161695	0.36809	ENSGALG00000002043
DUSP6	0.070685	0.31129	2604.91	0.190213	0.0233219	ENSGALG00000011207|DUSP6
ENSGALG00000050174	0.0706348	0.587443	308.71	0.186588	0.0991506	ENSGALG00000050174
STRN3	0.0706331	0.863682	730.985	0.169837	0.323475	ENSGALG00000040464|STRN3
UBE2W	0.070566	0.768693	450.018	0.179903	0.215747	ENSGALG00000040097|UBE2W
TMEM167A	0.0704948	0.868639	3256.25	0.169426	0.330317	ENSGALG00000027332|TMEM167A
MTERF3	0.0704935	0.883643	3286.15	0.165075	0.35267	ENSGALG00000040511|MTERF3
NSRP1	0.0703942	0.867359	1233.55	0.168912	0.326929	ENSGALG00000004186|NSRP1
FZD3	0.0703457	0.910528	1353.12	0.156857	0.392056	ENSGALG00000042308|FZD3
TMEM131L	0.0702887	0.835568	1588.91	0.17485	0.279156	ENSGALG00000009230|TMEM131L
AKIRIN2	0.070201	0.920245	2841.41	0.149405	0.412168	ENSGALG00000015791|AKIRIN2
ENSGALG00000049843	0.0701561	0.611104	164.796	0.185664	0.11154	ENSGALG00000049843
C9orf85	0.0701539	0.838886	1631.68	0.174117	0.286609	ENSGALG00000026001|C9orf85
DVL3	0.0701069	0.856257	848.228	0.171133	0.308006	ENSGALG00000008414|DVL3
FAM241A	0.0699979	0.575161	89.6531	0.186335	0.0953583	ENSGALG00000037129|FAM241A
PCIF1	0.0699826	0.867644	1682.22	0.169434	0.329023	ENSGALG00000023547|PCIF1
TCIRG1	0.0697382	0.912103	1467.18	0.158813	0.394469	ENSGALG00000036069|TCIRG1
LYPLAL1	0.0696601	0.922416	960.007	0.151077	0.415105	ENSGALG00000026385|LYPLAL1
NKAIN3	0.0695354	0.774076	975.302	0.17922	0.220168	ENSGALG00000034899|NKAIN3
CDC42EP1	0.0695329	0.621897	194.402	0.184788	0.120237	ENSGALG00000038556|CDC42EP1
EBNA1BP2	0.0695101	0.913627	7139.19	0.141575	0.39972	ENSGALG00000009045|EBNA1BP2
SHROOM2	0.0694605	0.911203	1483.71	0.155594	0.392797	ENSGALG00000030802|SHROOM2
G3BP2	0.0694011	0.921055	6769.7	0.132918	0.413184	ENSGALG00000010882|G3BP2
FBLN2	0.0693931	0.636875	333.009	0.184484	0.127737	ENSGALG00000005120|FBLN2
ENSGALG00000015577	0.0693839	0.74529	295.434	0.181037	0.195259	ENSGALG00000015577
ENC1	0.0693648	0.404221	457.294	0.188637	0.039076	ENSGALG00000014930|ENC1
EIF4E3	0.069346	0.830394	686.447	0.174935	0.268687	ENSGALG00000007780|EIF4E3
ENSGALG00000027056	0.0693201	0.890072	816.458	0.164824	0.359691	ENSGALG00000027056
LCMT1	0.0693165	0.904803	1549.75	0.159095	0.384547	ENSGALG00000005973|LCMT1
SCMH1	0.0692881	0.541858	192.253	0.186688	0.0819523	ENSGALG00000000672|SCMH1
PEX13	0.0692608	0.891928	1985.98	0.163932	0.363438	ENSGALG00000007832|PEX13
EWSR1	0.0692408	0.928615	2707.58	0.140276	0.425803	ENSGALG00000008149|EWSR1
GPATCH3	0.0692322	0.780383	450.485	0.179143	0.224191	ENSGALG00000000881|GPATCH3
PIGL	0.0692126	0.791199	613.607	0.178593	0.230919	ENSGALG00000004492|PIGL
CBX1	0.0691873	0.741206	234.855	0.181152	0.191718	ENSGALG00000033926|CBX1
TBL1X	0.0691667	0.852824	4292.21	0.172519	0.302081	ENSGALG00000040006|TBL1X
C1orf21	0.0690995	0.927282	3122.08	0.143679	0.423478	ENSGALG00000020922|C1orf21
DDIT4	0.0690434	0.686721	7359.74	0.183279	0.153617	ENSGALG00000041459|DDIT4
IMP3	0.0690266	0.852445	1177.01	0.172544	0.301694	ENSGALG00000040238|IMP3
GSPT2	0.0689877	0.92888	6417.22	0.147825	0.428557	ENSGALG00000039500|GSPT2
WDCP	0.0689604	0.83627	1358.13	0.17475	0.280287	ENSGALG00000019867|WDCP
ITPA	0.0689592	0.930244	2532.88	0.163092	0.431518	ENSGALG00000003250|ITPA
TRMT10A	0.0688909	0.844612	757.899	0.173365	0.292183	ENSGALG00000012264|TRMT10A
THY1	0.0688068	0.768126	329.549	0.179533	0.215043	ENSGALG00000006751|THY1
SASS6	0.0687711	0.872718	1413.32	0.16784	0.339002	ENSGALG00000005302|SASS6
CSTA	0.0686972	0.647264	105.685	0.183972	0.132991	ENSGALG00000014412|CSTA
NOL7	0.0686839	0.931099	5677.18	0.142037	0.43394	ENSGALG00000012695|NOL7
REXO2	0.0686802	0.929691	5091.11	0.142284	0.430907	ENSGALG00000035980|REXO2
FAM120B	0.0686185	0.854692	1017.24	0.172241	0.304527	ENSGALG00000011180|FAM120B
UQCRFS1	0.0685268	0.920915	15926.4	0.104479	0.41298	ENSGALG00000025819|UQCRFS1
NSA2	0.0684093	0.934619	8130.17	0.132142	0.443874	ENSGALG00000014942|NSA2
NANP	0.0684032	0.764067	329.448	0.179779	0.211673	ENSGALG00000047977|NANP
CCSER2	0.0683836	0.553354	442.667	0.186195	0.085977	ENSGALG00000037682|CCSER2
PPP4R4	0.0683834	0.21771	103.776	0.189482	0.0122177	ENSGALG00000010950|PPP4R4
DNAJC30	0.0683708	0.835445	275.214	0.174714	0.278403	ENSGALG00000047167|DNAJC30
HBBR	0.0683654	0.796319	96117.6	0.178204	0.237286	ENSGALG00000017347|HBBR
B3GNTL1	0.0683635	0.665115	381.276	0.183567	0.141663	ENSGALG00000001433|B3GNTL1
RNF111	0.068319	0.85684	1309.36	0.17207	0.311035	ENSGALG00000004171|RNF111
CSE1L	0.068221	0.93128	6989.4	0.14651	0.434223	ENSGALG00000004707|CSE1L
WDR90	0.0681285	0.468141	333.151	0.187318	0.0550344	ENSGALG00000028172|WDR90
TSN	0.0681269	0.931812	12716.8	0.137985	0.439694	ENSGALG00000011652|TSN
ENSGALG00000051258	0.0681216	0.686542	352.938	0.182959	0.153528	ENSGALG00000051258
ETAA1	0.0681156	0.829669	708.314	0.175879	0.267295	ENSGALG00000027922|ETAA1
APOO	0.0681137	0.931007	3540.14	0.122545	0.433271	ENSGALG00000016345|APOO
ENSGALG00000025773	0.0681109	0.890925	559.889	0.164782	0.361792	ENSGALG00000025773
KBTBD2	0.0680909	0.912692	1533.7	0.157192	0.397518	ENSGALG00000038704|KBTBD2
AKT1	0.0680694	0.906526	2341.79	0.163246	0.386133	ENSGALG00000011620|AKT1
ENSGALG00000026470	0.0680546	0.931007	3941.27	0.145861	0.432671	ENSGALG00000026470
C13H5orf15	0.0680436	0.918429	10833.3	0.107258	0.407558	ENSGALG00000006506|C13H5orf15
HELZ	0.0679803	0.922416	1986.08	0.148825	0.416148	ENSGALG00000027152|HELZ
NUTF2	0.0679329	0.937338	9874.7	0.133876	0.4554	ENSGALG00000001602|NUTF2
CANX	0.0679115	0.933014	18921.3	0.13796	0.440989	ENSGALG00000032148|CANX
PSAT1	0.0679074	0.916987	5240.67	0.155829	0.405673	ENSGALG00000015180|PSAT1
RWDD1	0.0678392	0.917189	3041.35	0.155015	0.405919	ENSGALG00000014953|RWDD1
ADAT1	0.0678018	0.873464	1084.83	0.167411	0.341763	ENSGALG00000000908|ADAT1
BMP4	0.0677537	0.835568	3444.16	0.175472	0.279454	ENSGALG00000012429|BMP4
AMMECR1	0.0676674	0.651004	173.127	0.183577	0.135088	ENSGALG00000008074|AMMECR1
RABEP1	0.0676519	0.910528	2929.79	0.155927	0.391292	ENSGALG00000001737|RABEP1
TIMM17B	0.0676458	0.936784	10023.8	0.119072	0.452725	ENSGALG00000000086|TIMM17B
NCBP2	0.0676441	0.937593	12221.2	0.122233	0.45815	ENSGALG00000006843|NCBP2
DDX24	0.0675991	0.928812	2182.96	0.150873	0.427098	ENSGALG00000010884|DDX24
PLAA	0.0675595	0.874354	3096.27	0.168223	0.343352	ENSGALG00000001782|PLAA
ZBTB33	0.0674261	0.543025	694.859	0.185817	0.0823637	ENSGALG00000008611|ZBTB33
MLLT1	0.0674006	0.773035	522.718	0.179102	0.218975	ENSGALG00000001596|MLLT1
MRPL18	0.0673211	0.934619	3877.47	0.135508	0.44595	ENSGALG00000011625|MRPL18
NPM1	0.0672658	0.912692	52593.5	0.0923093	0.397456	ENSGALG00000002197|NPM1
TCF3	0.0672569	0.934619	7070.99	0.136077	0.446149	ENSGALG00000001093|TCF3
UBLCP1	0.0671907	0.927718	1323.41	0.151861	0.42448	ENSGALG00000003672|UBLCP1
ENSGALG00000014897	0.0671876	0.867384	2234.06	0.170033	0.328123	ENSGALG00000014897
TSPAN14	0.0671684	0.886486	1112.82	0.167852	0.355608	ENSGALG00000002414|TSPAN14
PTBP3	0.0671637	0.751543	445.96	0.180266	0.19988	ENSGALG00000015669|PTBP3
TRUB1	0.0670983	0.856257	1214.94	0.172314	0.308028	ENSGALG00000009091|TRUB1
LRRC59	0.0669788	0.919048	4182.24	0.156943	0.41018	ENSGALG00000007673|LRRC59
RGP1	0.0669459	0.832595	1275.7	0.174936	0.274449	ENSGALG00000002394|RGP1
HERPUD2	0.0669071	0.914086	3099.45	0.156576	0.401562	ENSGALG00000040364|HERPUD2
LSM8	0.0668909	0.888472	1221	0.168103	0.358152	ENSGALG00000009110|LSM8
ENSGALG00000051854	0.0668247	0.711389	379.162	0.181763	0.169417	ENSGALG00000051854
HMGA2	0.0667874	0.899787	807.282	0.162522	0.376094	ENSGALG00000009875|HMGA2
ZBTB11	0.066737	0.667468	220.35	0.182986	0.142815	ENSGALG00000015334|ZBTB11
USP10	0.066736	0.936228	6653.63	0.140469	0.451379	ENSGALG00000005674|USP10
NCOA2	0.0667352	0.724379	400.743	0.181163	0.178358	ENSGALG00000036017|NCOA2
SNN	0.0667114	0.856853	2279.88	0.171946	0.311628	ENSGALG00000028876|SNN
COPB1	0.0667078	0.931753	6978.34	0.148856	0.436564	ENSGALG00000006015|COPB1
PDXK	0.066693	0.838319	704.875	0.174467	0.283762	ENSGALG00000016205|PDXK
SLC16A9	0.0666613	0.928812	1837.51	0.164404	0.426462	ENSGALG00000003172|SLC16A9
ENSGALG00000054931	0.0665301	0.83627	791.832	0.174827	0.280873	ENSGALG00000054931
GDPD5	0.0664464	0.625349	634.548	0.183722	0.121963	ENSGALG00000034967|GDPD5
ENSGALG00000046924	0.0664319	0.000564759	76.1069	0.190256	3.08524e-06	ENSGALG00000046924
DAW1	0.0663516	0.493208	114.021	0.186105	0.0643183	ENSGALG00000002992|DAW1
ENSGALG00000054598	0.0663513	0.475327	391.194	0.186411	0.0573943	ENSGALG00000054598
CRY1	0.0663511	0.923763	2225.43	0.153876	0.419642	ENSGALG00000012638|CRY1
HBE	0.0662943	0.802949	51252.7	0.177406	0.245471	ENSGALG00000035309|HBE
ZDHHC13	0.0662491	0.874685	868.713	0.16847	0.343962	ENSGALG00000004085|ZDHHC13
PPM1E	0.0662287	0.852445	680.614	0.172663	0.301592	ENSGALG00000005061|PPM1E
SLC41A1	0.0662189	0.931007	1555.47	0.149074	0.43357	ENSGALG00000000721|SLC41A1
ENSGALG00000045540	0.0661929	0.830982	604.695	0.17555	0.269733	ENSGALG00000045540
NOL4L	0.0661008	0.704557	336.767	0.181767	0.164958	ENSGALG00000041732|NOL4L
H2A-VI	0.0660852	0.873133	454.028	0.169401	0.33959	ENSGALG00000052284|H2A-VI
NCK1	0.0660794	0.931753	2372.84	0.147131	0.438845	ENSGALG00000016799|NCK1
ENSGALG00000007728	0.0660746	0.867359	1435.18	0.170609	0.327282	ENSGALG00000007728
ENSGALG00000047209	0.0660722	0.871949	351.857	0.16922	0.337706	ENSGALG00000047209
ENSGALG00000037611	0.0660409	0.859701	819.469	0.172469	0.314855	ENSGALG00000037611
LMO4	0.0659204	0.819056	534.79	0.176454	0.257571	ENSGALG00000006252|LMO4
ENSGALG00000011324	0.0659022	0.845664	290.835	0.173701	0.293208	ENSGALG00000011324
TUT4	0.0658315	0.873423	712.193	0.169049	0.340862	ENSGALG00000010629|TUT4
SEMA3A	0.065805	0.809204	1857.56	0.177053	0.249422	ENSGALG00000006560|SEMA3A
RAB4A	0.0657819	0.752582	796.851	0.179769	0.202949	ENSGALG00000036218|RAB4A
HPS4	0.0657707	0.851675	885.278	0.173334	0.300065	ENSGALG00000005595|HPS4
ENSGALG00000030552	0.0657202	0.916987	1596.54	0.158841	0.404862	ENSGALG00000030552
ENSGALG00000007710	0.0656737	0.735632	629.422	0.180627	0.184737	ENSGALG00000007710
NCLN	0.0656547	0.918718	4181.8	0.158444	0.408378	ENSGALG00000013369|NCLN
MYBL2	0.0655614	0.891968	1888.82	0.166124	0.363558	ENSGALG00000003503|MYBL2
ENSGALG00000032808	0.0655422	0.86935	423.005	0.171016	0.33138	ENSGALG00000032808
CENPK	0.065531	0.855164	1881.94	0.17171	0.306404	ENSGALG00000014753|CENPK
KDM2A	0.0655088	0.840298	515.75	0.174274	0.288651	ENSGALG00000041953|KDM2A
SPOP	0.0654341	0.908556	1201.88	0.162053	0.38881	ENSGALG00000009939|SPOP
ENTPD6	0.0654244	0.888472	1538.67	0.168203	0.358162	ENSGALG00000008563|ENTPD6
TMEM26	0.0654158	0.783586	715.008	0.178357	0.226987	ENSGALG00000025862|TMEM26
CHST1	0.0653521	0.83627	2122.36	0.175116	0.28043	ENSGALG00000008440|CHST1
SGSH	0.0653127	0.934619	2659.72	0.14655	0.446492	ENSGALG00000007027|SGSH
LRIG3	0.0653094	0.767481	731.534	0.179145	0.213711	ENSGALG00000009755|LRIG3
PDE7B	0.0652711	0.532016	263.52	0.185024	0.0776414	ENSGALG00000013941|PDE7B
TAF11	0.0651695	0.916987	1222.34	0.157835	0.405471	ENSGALG00000002735|TAF11
TEC	0.0651539	0.340079	457.907	0.186942	0.0282293	ENSGALG00000014124|TEC
ENSGALG00000047627	0.0651325	0.465728	64.1162	0.185824	0.0539907	ENSGALG00000047627
CEP44	0.0650958	0.839326	745.757	0.17404	0.287259	ENSGALG00000020201|CEP44
LZIC	0.0650192	0.932896	4525.86	0.142577	0.440864	ENSGALG00000002616|LZIC
SLC25A33	0.0650091	0.907724	1680.9	0.159496	0.387603	ENSGALG00000002519|SLC25A33
NSUN5	0.0649956	0.804936	938.911	0.177063	0.246363	ENSGALG00000000891|NSUN5
IGFBP4	0.064967	0.902801	1930.8	0.163379	0.380144	ENSGALG00000040672|IGFBP4
NRP2	0.0649216	0.741206	602.794	0.180137	0.191237	ENSGALG00000008621|NRP2
SWT1	0.0648218	0.819784	567.35	0.176337	0.258818	ENSGALG00000034230|SWT1
NRARP	0.0647917	0.838395	393.396	0.174244	0.286107	ENSGALG00000027231|NRARP
TNFRSF21	0.0647863	0.813476	1811.36	0.176558	0.25371	ENSGALG00000016719|TNFRSF21
ENSGALG00000054354	0.0647814	0.601507	341.353	0.183732	0.106133	ENSGALG00000054354
HBZ	0.0647753	0.806879	71240.1	0.177088	0.248019	ENSGALG00000023740|HBZ
MTFR1L	0.0647731	0.934619	2937.01	0.148539	0.44623	ENSGALG00000000998|MTFR1L
RRP1B	0.0646839	0.936101	3521.45	0.145162	0.450816	ENSGALG00000035696|RRP1B
ENSGALG00000015652	0.064677	0.852441	889.474	0.172797	0.300696	ENSGALG00000015652
WFDC1	0.0646553	0.868362	5574.01	0.172533	0.329663	ENSGALG00000005503|WFDC1
ZDHHC7	0.0646531	0.937338	1580.96	0.141742	0.455414	ENSGALG00000042522|ZDHHC7
PARP4	0.0646073	0.838319	979.078	0.174195	0.285764	ENSGALG00000034473|PARP4
RNF165	0.0645231	0.780383	397.113	0.178392	0.22438	ENSGALG00000031018|RNF165
CPNE8	0.0644729	0.624512	265.38	0.18303	0.121412	ENSGALG00000007025|CPNE8
PSMA3	0.0644108	0.934619	10515.1	0.107063	0.444021	ENSGALG00000012039|PSMA3
ENSGALG00000010030	0.0643338	0.837937	1020.14	0.174633	0.282562	ENSGALG00000010030
PHYH	0.0643032	0.856257	629.928	0.172434	0.309724	ENSGALG00000035636|PHYH
RERGL	0.0642774	0.561657	437.789	0.184223	0.089897	ENSGALG00000013112|RERGL
PIAS2	0.0642512	0.898205	2856.62	0.164951	0.374052	ENSGALG00000039434|PIAS2
BF2	0.0641762	0.672152	291.123	0.18179	0.145398	ENSGALG00000041380|BF2
LRRFIP2	0.0641481	0.912692	2199.13	0.15997	0.396753	ENSGALG00000033102|LRRFIP2
TMX4	0.0641315	0.85684	1620.22	0.171796	0.310699	ENSGALG00000028587|TMX4
MRPS18C	0.0641103	0.936784	1444.15	0.144077	0.453658	ENSGALG00000023191|MRPS18C
SEC23B	0.06405	0.934619	4485	0.147091	0.44685	ENSGALG00000008793|SEC23B
ZNF518A	0.064015	0.689182	424.416	0.181442	0.155439	ENSGALG00000006966|ZNF518A
C5H14orf166	0.0639984	0.961462	7713.41	0.138175	0.520738	ENSGALG00000012379|C5H14orf166
RBM48	0.0638384	0.887328	761.024	0.168833	0.357072	ENSGALG00000009467|RBM48
QSOX2	0.0638067	0.505617	326.381	0.184734	0.0679418	ENSGALG00000001758|QSOX2
HUNK	0.0637976	0.830982	451.035	0.175561	0.270365	ENSGALG00000015879|HUNK
NPRL3	0.0637677	0.830982	1033.86	0.175674	0.270251	ENSGALG00000007456|NPRL3
ST3GAL3	0.0637648	0.867555	1432.74	0.170743	0.328311	ENSGALG00000010083|ST3GAL3
KANSL1L	0.0636941	0.70542	533.137	0.181031	0.165557	ENSGALG00000002866|KANSL1L
BIRC6	0.0636838	0.910528	2215.4	0.162292	0.391546	ENSGALG00000010541|BIRC6
TMEM39A	0.0636833	0.873285	1253.69	0.169839	0.339733	ENSGALG00000015073|TMEM39A
COX11	0.0636553	0.918679	1964.31	0.158097	0.408012	ENSGALG00000027190|COX11
URB1	0.0636164	0.747025	597.491	0.179716	0.19668	ENSGALG00000015887|URB1
RPGR	0.0636091	0.693011	327.511	0.181273	0.158295	ENSGALG00000036284|RPGR
PSMD13	0.0635292	0.918429	7291.45	0.128909	0.407652	ENSGALG00000043684|PSMD13
HGSNAT	0.0635236	0.550428	431.15	0.184044	0.0849245	ENSGALG00000010136|HGSNAT
CASC3	0.0635219	0.899787	746.455	0.165761	0.376383	ENSGALG00000031813|CASC3
HPS3	0.0635132	0.877717	1039.43	0.169274	0.347413	ENSGALG00000040089|HPS3
DSG2	0.0634878	0.752582	456.082	0.179237	0.202869	ENSGALG00000015142|DSG2
DDX54	0.0633967	0.832595	1054.92	0.175223	0.274913	ENSGALG00000007490|DDX54
ROCK2	0.0633966	0.916987	1517.31	0.160982	0.405047	ENSGALG00000016451|ROCK2
NEK4	0.0633886	0.931753	3639.83	0.151826	0.439529	ENSGALG00000041428|NEK4
CD2AP	0.0633868	0.871821	1225.1	0.169039	0.335539	ENSGALG00000016720|CD2AP
CNN3	0.0633624	0.918718	16931.7	0.0979908	0.409122	ENSGALG00000005597|CNN3
TAX1BP1	0.0632952	0.955509	6730.76	0.127278	0.499191	ENSGALG00000042822|TAX1BP1
KARS	0.063289	0.951508	12347	0.116016	0.486994	ENSGALG00000000907|KARS
FCHO1	0.0632721	0.14689	236.895	0.187149	0.00620383	ENSGALG00000037712|FCHO1
RASAL2	0.0632649	0.692826	192.705	0.181081	0.158129	ENSGALG00000004323|RASAL2
SEMA4B	0.0632466	0.757205	914.353	0.178881	0.20687	ENSGALG00000008297|SEMA4B
DNAJC24	0.063245	0.844279	515.869	0.173941	0.291967	ENSGALG00000012130|DNAJC24
ENSGALG00000000433	0.0632224	0.832595	208.62	0.175099	0.274093	ENSGALG00000000433
PDE6C	0.0632139	0.516475	132.088	0.184338	0.072442	ENSGALG00000006626|PDE6C
LMNA	0.0630738	0.934062	3565.91	0.151507	0.443008	ENSGALG00000000470|LMNA
AVEN	0.0630421	0.932896	1829.23	0.152842	0.440816	ENSGALG00000009642|AVEN
ZC3H12A	0.0629787	0.798866	432.034	0.176874	0.240382	ENSGALG00000002021|ZC3H12A
XBP1	0.0629737	0.93548	6594.26	0.147099	0.448659	ENSGALG00000005796|XBP1
NHLRC3	0.0629582	0.838319	805.39	0.175235	0.284978	ENSGALG00000051672|NHLRC3
CETN3	0.0629292	0.912692	2463	0.163085	0.396214	ENSGALG00000014648|CETN3
PPL	0.0628745	0.76579	888.876	0.178424	0.212534	ENSGALG00000002201|PPL
CDT1	0.0628713	0.723082	955.63	0.18042	0.176864	ENSGALG00000013784|CDT1
COL3A1	0.0628674	0.883257	2260.23	0.168589	0.352363	ENSGALG00000035584|COL3A1
[truncated: 14,636 more rows]
